# Supplementary material for: Climate constrains the evolutionary history and biodiversity of crocodylians
Source: Nat Commun. 2015 Sep 24;6:8438. doi: 10.1038/ncomms9438 (PMC4598718; doi:10.1038/ncomms9438)
Supplement: Supplementary Data 1 — Non-marine pseudosuchian data [file ncomms9438-s2.txt]

"collection_no" "source_database" "collection.authorizer" "class_name" "order_name" "family_name" "occurrence.genus_reso" "occurrence.genus_name" "occurrence.subgenus_reso" "occurrence.subgenus_name" "occurrence.species_reso" "occurrence.species_name" "original.genus_reso" "original.genus_name" "original.subgenus_reso" "original.subgenus_name" "original.species_reso" "original.species_name" "occurrence.authorizer" "occurrence.enterer" "occurrence.modifier" "abund_value" "abund_unit" "occurrence.reference_no" "comments" "plant_organ" "plant_organ2" "original.authorizer" "original.enterer" "original.modifier" "original.reference_no" "comments.1" "plant_organ.1" "preservation" "collection.reference_no" "collection_name" "country" "state" "county" "latdec" "lngdec" "paleolatdec" "paleolngdec" "period" "epoch" "subepoch" "stage" "X10_my_bin" "FR2_bin" "max_interval" "min_interval" "ma_max" "ma_min" "ma_mid" "formation" "member" "environment"
"2" 5241 "Fossilworks" "J. Alroy" "Reptilia" NA "Crocodylidae" "?" "Charactosuchus" "" "" "" "kugleri" "" "" "" "" "" "" "M. Uhen" "M. Uhen" "" NA "" 18864 "" NA NA "" "" "" NA "" NA "body (3D)" 314 "Seven Rivers [Guys Hill Mbr, Chapelton Fm]" "Jamaica" "" "St. James" 18.333333 -77.916667 16.82 -77.26 "Paleogene" "Eocene" "Middle Eocene" "Lutetian" "Cenozoic 2" "Lutetian" "Lutetian" "" 48.6 40.4 44.5 "Chapelton" "Guys Hill" "estuary/bay"
"5" 11803 "PaleoDB" "W. Clyde" "Reptilia" NA "Crocodylidae" "" "Crocodylus" "" "" "" "sp." "" "Crocodilus" "" "" "" "sp." "W. Clyde" "W. Clyde" "" NA "" 10604 "" NA NA "" "" "" NA "" NA "body (3D)" 10604 "Tabun Cave Level C & D" "Israel" "Mount Carmel" "" 32.716667 35.05 32.72 35.05 "Quaternary" "Pleistocene" "Late/Upper Pleistocene" "" "Cenozoic 6" "Pleistocene" "Late/Upper Pleistocene" "" 0.126 0.012 0.069 "" "" ""
"6" 11931 "PaleoDB" "M. Carrano" "Reptilia" NA "" "" "Borealosuchus" "" "" "" "sternbergii" "" "Leidyosuchus" "" "" "" "sternbergii" "M. Carrano" "M. Carrano" "M. Carrano" 1 "specimens" 13456 "AMNH 5898" NA NA "" "" "" NA "" NA "body (3D)" 4210 "Upper end, Gilbert Creek" "United States" "Montana" "Garfield" 47.6377 -106.5699 54.46 -79 "Cretaceous" "Late/Upper Cretaceous" "" "Maastrichtian" "Cretaceous 8" "Maastrichtian" "Maastrichtian" "" 70.6 66.043 68.3215 "Hell Creek" "" "terrestrial indet."
"7" 12816 "PaleoDB" "E. Fara" "Reptilia" NA "Goniopholididae" "" "Goniopholis" "" "" "" "sp." "" "" "" "" "" "" "M. Carrano" "M. Carrano" "R. Butler" 1 "specimens" 10667 "" NA NA "" "" "" NA "" NA "body (3D)" 10624 "Quarry 9, Como Bluff (YPM)" "United States" "Wyoming" "Albany" 41.893056 -106.002222 37.45 -52.17 "Jurassic" "Late/Upper Jurassic" "" "" "" "" "Kimmeridgian" "Tithonian" 155.7 145.5 150.6 "Morrison" "Brushy Basin" "fluvial-lacustrine indet."
"8" 12816 "PaleoDB" "E. Fara" "Reptilia" NA "" "n. gen." "Macelognathus" "" "" "n. sp." "vagans" "" "" "" "" "" "" "M. Carrano" "M. Carrano" "M. Carrano" 1 "specimens" 23560 "YPM 1415" NA NA "" "" "" NA "" NA "body (3D)" 10624 "Quarry 9, Como Bluff (YPM)" "United States" "Wyoming" "Albany" 41.893056 -106.002222 37.45 -52.17 "Jurassic" "Late/Upper Jurassic" "" "" "" "" "Kimmeridgian" "Tithonian" 155.7 145.5 150.6 "Morrison" "Brushy Basin" "fluvial-lacustrine indet."
"9" 13000 "Fossilworks" "J. Alroy" "Reptilia" NA "" "" "Brachychampsa" "" "" "" "montana" "?" "Brachychampsa" "" "" "n. sp." "sealeyi" "J. Alroy" "J. Alroy" "J. Alroy" 1 "individuals" 9735 "" NA NA "J. Alroy" "R. Whatley" "R. Whatley" 4308 "" NA "body (3D)" 4308 "NMMNH locality L-3034 (Menefee Formation)" "United States" "New Mexico" "Sandoval" 35.7 -107.2 42.64 -77.96 "Cretaceous" "Late/Upper Cretaceous" "" "Campanian" "Cretaceous 7" "Campanian" "Early/Lower Campanian" "Campanian" 84.9 70.6 77.75 "Menefee" "Allison" "terrestrial indet."
"10" 13003 "Fossilworks" "J. Alroy" "Reptilia" NA "" "" "Luperosuchus" "" "" "" "fractus" "" "" "" "" "" "" "R. Butler" "R. Butler" "" 1 "individuals" 33276 "PULR 057, partial skull roof and palate" NA NA "" "" "" NA "" NA "not a trace" 4303 "Los Chanares locality" "Argentina" "La Rioja" "" -29.833333 -67.816667 -49.89 -37.76 "Triassic" "Middle Triassic" "" "Ladinian" "Triassic 2" "Ladinian" "Ladinian" "" 242 235 238.5 "Cha�ares" "" "terrestrial indet."
"11" 13065 "PaleoDB" "M. Uhen" "Reptilia" NA "Crocodylidae" "n. gen." "Euthecodon" "" "" "n. sp." "arambourgi" "" "" "" "" "" "" "P. Mannion" "P. Mannion" "P. Mannion" NA "" 47635 "MNHN ZEL 001 - type (skull)" NA NA "" "" "" NA "" NA "body (3D)" 8337 "Gebel Zelten site 6412" "Libya" "" "" 28 20.5 26.96 19.18 "Neogene" "Miocene" "Early/Lower Miocene" "" "Cenozoic 5" "Lower Miocene" "Early/Lower Miocene" "" 23.03 15.97 19.5 "Maradah" "" "marine indet."
"12" 13065 "PaleoDB" "M. Uhen" "Reptilia" NA "" "" "Tomistoma" "" "" "" "dowsoni" "" "" "" "" "" "" "P. Mannion" "P. Mannion" "" NA "" 46482 "Based on Savage & Hamilton 1973, and Tchernov 1986" NA NA "" "" "" NA "" NA "not a trace" 8337 "Gebel Zelten site 6412" "Libya" "" "" 28 20.5 26.96 19.18 "Neogene" "Miocene" "Early/Lower Miocene" "" "Cenozoic 5" "Lower Miocene" "Early/Lower Miocene" "" 23.03 15.97 19.5 "Maradah" "" "marine indet."
"14" 13065 "PaleoDB" "M. Uhen" "Reptilia" NA "Crocodylidae" "cf." "Rimasuchus" "" "" "" "lloydi" "" "Crocodylus" "" "" "" "lloydi" "P. Mannion" "P. Mannion" "" NA "" 46593 "NHMUK R8333 (skull)" NA NA "P. Mannion" "P. Mannion" "P. Mannion" 46482 "Based on Tchernov 1976, 1986" NA "body (3D)" 8337 "Gebel Zelten site 6412" "Libya" "" "" 28 20.5 26.96 19.18 "Neogene" "Miocene" "Early/Lower Miocene" "" "Cenozoic 5" "Lower Miocene" "Early/Lower Miocene" "" 23.03 15.97 19.5 "Maradah" "" "marine indet."
"16" 13127 "PaleoDB" "E. Fara" "Reptilia" NA "Alligatoridae" "" "Krabisuchus" "" "" "" "siamogallicus" "" "" "" "" "" "" "P. Mannion" "P. Mannion" "" NA "" 46408 "Kr-C specimens" NA NA "" "" "" NA "" NA "body (3D)" 4375 "Bang Mark Lignite Mine" "Thailand" "" "" 8.066667 98.166667 5.77 102.14 "Paleogene" "Eocene" "Late/Upper Eocene" "Priabonian" "Cenozoic 3" "Priabonian" "Late/Upper Eocene" "" 37.2 33.9 35.55 "" "" "fluvial-lacustrine indet."
"17" 13142 "PaleoDB" "E. Fara" "Reptilia" NA "" "" "Brachychampsa" "" "" "" "montana" "" "" "" "" "" "" "E. Fara" "E. Fara" "M. Carrano" 1 "specimens" 4381 "" NA NA "" "" "" NA "" NA "body (3D)" 4377 "Bug Creek Anthills" "United States" "Montana" "McCone County" 47.8 -106.1 54.52 -78.4 "Cretaceous" "Late/Upper Cretaceous" "" "Maastrichtian" "Cretaceous 8" "Maastrichtian" "Maastrichtian" "" 69.4 69.2 69.3 "Hell Creek" "" "coarse channel fill"
"18" 13142 "PaleoDB" "E. Fara" "Reptilia" NA "" "" "Borealosuchus" "" "" "" "sternbergii" "" "Leidyosuchus" "" "" "" "sternbergi" "E. Fara" "E. Fara" "M. Carrano" 1 "specimens" 4381 "" NA NA "" "" "" NA "" NA "body (3D)" 4377 "Bug Creek Anthills" "United States" "Montana" "McCone County" 47.8 -106.1 54.52 -78.4 "Cretaceous" "Late/Upper Cretaceous" "" "Maastrichtian" "Cretaceous 8" "Maastrichtian" "Maastrichtian" "" 69.4 69.2 69.3 "Hell Creek" "" "coarse channel fill"
"19" 13173 "PaleoDB" "E. Fara" "Reptilia" NA "" "aff." "Terrestrisuchus" "" "" "" "sp." "" "Saltoposuchus" "" "" "" "sp." "R. Butler" "R. Butler" "R. Butler" NA "" 25869 "" NA NA "M. Carrano" "M. Carrano" "M. Carrano" 12289 "\"(= Terrestrisuchus)\"" NA "body (3D)" 53178 "Cromhall Quarry Site 1" "United Kingdom" "England" "Gloucestershire" 51.623056 -2.428333 36.13 0.9 "Triassic" "Late/Upper Triassic" "" "Rhaetian" "Triassic 4" "Rhaetian" "Rhaetian" "" 205.6 201.6 203.6 "" "" "fissure fill"
"20" 13174 "PaleoDB" "E. Fara" "Reptilia" NA "" "aff." "Terrestrisuchus" "" "" "" "sp." "" "Saltoposuchus" "" "" "" "sp." "R. Butler" "R. Butler" "" NA "" 25869 "" NA NA "E. Fara" "E. Fara" "R. Butler" 12289 "\"(= Terrestrisuchus)\"" NA "body (3D)" 4380 "Cromhall Quarry Site 2" "United Kingdom" "England" "Gloucestershire" 51.623056 -2.428333 36.13 0.9 "Triassic" "Late/Upper Triassic" "" "Rhaetian" "Triassic 4" "Rhaetian" "Rhaetian" "" 205.6 201.6 203.6 "" "" "fissure fill"
"21" 13175 "PaleoDB" "E. Fara" "Reptilia" NA "" "aff." "Terrestrisuchus" "" "" "" "sp." "" "Thecodontia" "" "" "" "indet." "R. Butler" "R. Butler" "" NA "" 25869 "" NA NA "E. Fara" "E. Fara" "R. Butler" 4380 "" NA "body (3D)" 4380 "Cromhall Quarry Site 3" "United Kingdom" "England" "Gloucestershire" 51.623056 -2.428333 36.13 0.9 "Triassic" "Late/Upper Triassic" "" "Rhaetian" "Triassic 4" "Rhaetian" "Rhaetian" "" 205.6 201.6 203.6 "" "" "fissure fill"
"22" 13176 "PaleoDB" "E. Fara" "Reptilia" NA "" "aff." "Terrestrisuchus" "" "" "" "sp." "" "Thecodontia" "" "" "" "indet." "R. Butler" "R. Butler" "" 1 "specimens" 25869 "" NA NA "E. Fara" "E. Fara" "M. Carrano" 4380 "AUP 11320" NA "body (3D)" 4380 "Cromhall Quarry Site 4" "United Kingdom" "England" "Gloucestershire" 51.623056 -2.428333 36.13 0.9 "Triassic" "Late/Upper Triassic" "" "Rhaetian" "Triassic 4" "Rhaetian" "Rhaetian" "" 205.6 201.6 203.6 "" "" "fissure fill"
"23" 13182 "PaleoDB" "E. Fara" "Reptilia" NA "" "aff." "Terrestrisuchus" "" "" "" "sp." "" "Saltoposuchus" "" "" "" "sp." "R. Butler" "R. Butler" "" NA "" 25869 "" NA NA "M. Carrano" "M. Carrano" "R. Butler" 12289 "\"(= Terrestrisuchus)\"" NA "body (3D)" 4380 "Cromhall Quarry Site 5" "United Kingdom" "England" "Gloucestershire" 51.623056 -2.428333 36.13 0.9 "Triassic" "Late/Upper Triassic" "" "Rhaetian" "Triassic 4" "Rhaetian" "Rhaetian" "" 205.6 201.6 203.6 "" "" "fissure fill"
"24" 13183 "PaleoDB" "E. Fara" "Reptilia" NA "" "aff." "Terrestrisuchus" "" "" "" "sp." "" "Thecodontia" "" "" "" "indet." "R. Butler" "R. Butler" "" NA "" 25869 "" NA NA "E. Fara" "E. Fara" "" 4380 "" NA "body (3D)" 4380 "Cromhall Quarry Site 7" "United Kingdom" "England" "Gloucestershire" 51.623056 -2.428333 36.13 0.9 "Triassic" "Late/Upper Triassic" "" "Rhaetian" "Triassic 4" "Rhaetian" "Rhaetian" "" 205.6 201.6 203.6 "" "" "fissure fill"
"25" 13221 "Fossilworks" "J. Alroy" "Reptilia" NA "Crocodylidae" "n. gen." "Mekosuchus" "" "" "n. sp." "inexpectatus" "" "" "" "" "" "" "J. Alroy" "R. Whatley" "" 2 "specimens" 4393 "" NA NA "" "" "" NA "" NA "body (3D)" 4393 "Pinda� Caves, New Caledonia" "New Caledonia" "" "" -21.336667 164.956667 -21.34 164.96 "Quaternary" "Holocene" "" "" "" "" "Holocene" "" 0.012 0 0.006 "" "" "terrestrial indet."
"26" 13265 "Fossilworks" "J. Alroy" "Reptilia" NA "Crocodylidae" "" "Crocodylus" "" "" "n. sp." "antillensis" "" "" "" "" "" "" "P. Mannion" "P. Mannion" "" NA "" 49831 "Type (cranial elements)" NA NA "" "" "" NA "" NA "body (3D)" 4396 "Cueva San Jos� de las Lamas (Cuba)" "Cuba" "Habana" "" 23.066667 -82.516667 23.09 -82.32 "Quaternary" "Pleistocene" "" "" "Cenozoic 6" "Pleistocene" "Pleistocene" "" 2.588 0.012 1.3 "" "" "terrestrial indet."
"27" 13266 "Fossilworks" "J. Alroy" "Reptilia" NA "" "aff." "Pekinosaurus" "" "" "" "sp." "aff." "Pekinosaurus" "" "" "" "olseni" "M. Carrano" "M. Carrano" "R. Butler" 1 "specimens" 17273 "NMMNH P-34406" NA NA "" "" "" NA "" NA "not a trace" 3846 "NMMNH L-1430, Upper Kalgary" "United States" "Texas" "Crosby" 33.433889 -101.163889 6.16 -39.78 "Triassic" "Late/Upper Triassic" "" "" "" "" "Carnian" "Norian" 235 205.6 220.3 "Tecovas" "" "channel lag"
"28" 13267 "Fossilworks" "J. Alroy" "Reptilia" NA "Goniopholididae" "n. gen." "Vectisuchus" "" "" "n. sp." "leptognathus" "" "" "" "" "" "" "J. Alroy" "R. Whatley" "R. Butler" 1 "specimens" 4397 "" NA NA "" "" "" NA "" NA "body (3D)" 4397 "Barnes High locality (Wealden)" "United Kingdom" "England" "Isle of Wight" 50.62413 -1.381643 40.8 9.47 "Cretaceous" "Early/Lower Cretaceous" "" "" "" "" "Late/Upper Barremian" "Early/Lower Aptian" 130 122.46 126.23 "Vectis" "" "coastal indet."
"29" 13268 "Fossilworks" "J. Alroy" "Reptilia" NA "Goniopholididae" "" "Goniopholis" "" "" "" "crassidens" "" "" "" "" "" "" "J. Alroy" "R. Whatley" "" NA "" 4398 "" NA NA "" "" "" NA "" NA "not a trace" 4398 "SZ 377840 Bernissartia locality (Wealden)" "United Kingdom" "England" "Isle of Wight" 50.6545 -1.468 40.83 9.4 "Cretaceous" "Early/Lower Cretaceous" "" "" "" "" "Late/Upper Barremian" "Early/Lower Aptian" 130 122.46 126.23 "Vectis" "" "fluvial-lacustrine indet."
"30" 13268 "Fossilworks" "J. Alroy" "Reptilia" NA "" "" "Bernissartia" "" "" "" "sp." "" "" "" "" "" "" "J. Alroy" "R. Whatley" "R. Whatley" NA "" 4398 "" NA NA "" "" "" NA "" NA "body (3D)" 4398 "SZ 377840 Bernissartia locality (Wealden)" "United Kingdom" "England" "Isle of Wight" 50.6545 -1.468 40.83 9.4 "Cretaceous" "Early/Lower Cretaceous" "" "" "" "" "Late/Upper Barremian" "Early/Lower Aptian" 130 122.46 126.23 "Vectis" "" "fluvial-lacustrine indet."
"31" 13269 "Fossilworks" "J. Alroy" "Reptilia" NA "" "" "Bernissartia" "" "" "" "sp." "" "" "" "" "" "" "J. Alroy" "R. Whatley" "R. Whatley" NA "" 4398 "" NA NA "" "" "" NA "" NA "body (3D)" 4398 "Unio bed on the cliff at Sudmore Point (Wealden)" "United Kingdom" "Isle of Wight" "" 50.65 -1.466667 40.99 9.15 "Cretaceous" "Early/Lower Cretaceous" "" "" "" "" "Late/Upper Hauterivian" "Early/Lower Aptian" 136.4 122.46 129.43 "" "" "terrestrial indet."
"32" 13270 "Fossilworks" "J. Alroy" "Reptilia" NA "" "" "Bernissartia" "" "" "" "sp." "" "" "" "" "" "" "J. Alroy" "R. Whatley" "R. Whatley" NA "" 4398 "teeth only" NA NA "" "" "" NA "" NA "body (3D)" 4398 "Cowleaze Chine (Wealden Shales)" "United Kingdom" "Isle of Wight" "" 50.617708 -1.371725 40.96 9.23 "Cretaceous" "Early/Lower Cretaceous" "" "" "" "" "Late/Upper Hauterivian" "Early/Lower Aptian" 136.4 122.46 129.43 "" "" "fluvial-lacustrine indet."
"33" 13273 "Fossilworks" "J. Alroy" "Reptilia" NA "" "n. gen." "Postosuchus" "" "" "n. sp." "kirkpatricki" "" "" "" "" "" "" "J. Alroy" "R. Whatley" "M. Carrano" 2 "individuals" 4400 "TTU P-9000 (holotype), 9002 (paratype) skulls and postcrania" NA NA "" "" "" NA "" NA "not a trace" 4400 "Miller's Ranch Quarry" "United States" "Texas" "Garza" 33.521389 -101.315 8.22 -41.46 "Triassic" "Late/Upper Triassic" "" "Norian" "Triassic 4" "Norian" "Norian" "" 221.5 205.6 213.55 "Cooper Canyon" "" "\"floodplain\""
"34" 13273 "Fossilworks" "J. Alroy" "Reptilia" NA "" "" "Paratypothorax" "" "" "" "sp." "" "" "" "" "" "" "M. Carrano" "M. Carrano" "M. Carrano" 20 "specimens" 12954 "TTU P-9169, 9214, 9215, 9416 (in part), 11599, 12540; DMNH 9894, 9896, 9900, 9914, 9919, 9921, 9922, 9927, 9928, 9931, 9934, 9939, 9942, 9986" NA NA "" "" "" NA "" NA "body (3D)" 4400 "Miller's Ranch Quarry" "United States" "Texas" "Garza" 33.521389 -101.315 8.22 -41.46 "Triassic" "Late/Upper Triassic" "" "Norian" "Triassic 4" "Norian" "Norian" "" 221.5 205.6 213.55 "Cooper Canyon" "" "\"floodplain\""
"35" 13273 "Fossilworks" "J. Alroy" "Reptilia" NA "Shuvosauridae" "n. gen." "Shuvosaurus" "" "" "n. sp." "inexpectatus" "" "" "" "" "" "" "M. Carrano" "M. Carrano" "M. Carrano" 16 "specimens" 19328 "TTU P-9280 (holotype), skull; TTU P-9282 (paratype), skull; TTU P-9281 (paratype), cranial elements; TTU P-9021 (partim), partial lower jaw originally assigned to Technosaurus; TTU P-9235, vertebrae; TTU P-9003-9011, specimens originally assigned to Postosuchus kirkpatricki; TTU P-11045, scapula; TTU P-10969, quadrate " NA NA "" "" "" NA "" NA "not a trace" 4400 "Miller's Ranch Quarry" "United States" "Texas" "Garza" 33.521389 -101.315 8.22 -41.46 "Triassic" "Late/Upper Triassic" "" "Norian" "Triassic 4" "Norian" "Norian" "" 221.5 205.6 213.55 "Cooper Canyon" "" "\"floodplain\""
"36" 13273 "Fossilworks" "J. Alroy" "Reptilia" NA "Shuvosauridae" "n. gen." "Shuvosaurus" "" "" "n. sp." "inexpectatus" "n. gen." "Chatterjeea" "" "" "n. sp." "elegans" "M. Carrano" "M. Carrano" "M. Carrano" 1 "specimens" 14122 "TTU P-9001 (holotype), postcranial skeleton" NA NA "" "" "" NA "" NA "body (3D)" 4400 "Miller's Ranch Quarry" "United States" "Texas" "Garza" 33.521389 -101.315 8.22 -41.46 "Triassic" "Late/Upper Triassic" "" "Norian" "Triassic 4" "Norian" "Norian" "" 221.5 205.6 213.55 "Cooper Canyon" "" "\"floodplain\""
"37" 13273 "Fossilworks" "J. Alroy" "Reptilia" NA "" "" "Desmatosuchus" "" "" "n. sp." "smalli" "" "Desmatosuchus" "" "" "" "haplocerus" "M. Carrano" "M. Carrano" "R. Butler" 24 "specimens" 16667 "" NA NA "J. Alroy" "R. Whatley" "R. Butler" 12954 "TTU P 9024 (holotype), 9023, 9025, 9170, 9207 (paratypes), 9204, 9225, 9226, 9229, 9416 (in part), 9419, 9420 (in part), 10083; 12 DMNH specimens " NA "body (3D)" 4400 "Miller's Ranch Quarry" "United States" "Texas" "Garza" 33.521389 -101.315 8.22 -41.46 "Triassic" "Late/Upper Triassic" "" "Norian" "Triassic 4" "Norian" "Norian" "" 221.5 205.6 213.55 "Cooper Canyon" "" "\"floodplain\""
"38" 13273 "Fossilworks" "J. Alroy" "Reptilia" NA "" "" "Typothorax" "" "" "" "sp." "" "Typothorax" "" "" "" "coccinarum" "R. Butler" "R. Butler" "" 1 "individuals" 29602 "" NA NA "M. Carrano" "M. Carrano" "R. Butler" 12954 "TTU P-9214, partial skull & skeleton; previously listed as TTU P-9208" NA "body (3D)" 4400 "Miller's Ranch Quarry" "United States" "Texas" "Garza" 33.521389 -101.315 8.22 -41.46 "Triassic" "Late/Upper Triassic" "" "Norian" "Triassic 4" "Norian" "Norian" "" 221.5 205.6 213.55 "Cooper Canyon" "" "\"floodplain\""
"39" 13274 "Fossilworks" "J. Alroy" "Reptilia" NA "Peirosauridae" "n. gen." "Hamadasuchus" "" "" "n. sp." "rebouli" "" "" "" "" "" "" "J. Alroy" "R. Whatley" "R. Benson" 1 "specimens" 6005 "" NA NA "" "" "" NA "" NA "body (3D)" 9649 "Hamada du Guir" "Morocco" "" "" 30.9 -3.966667 17.49 -3.82 "Cretaceous" "" "" "" "" "" "Late/Upper Albian" "Early/Lower Cenomanian" 105.3 94.3 99.8 "Tegana?" "" "terrestrial indet."
"40" 13286 "ETE" "M. Carrano" "Reptilia" NA "" "" "Acynodon" "" "" "n. sp." "adriaticus" "" "Crocodylia" "" "" "" "indet." "M. Carrano" "M. Carrano" "" 2 "specimens" 28297 "" NA NA "M. Carrano" "M. Carrano" "R. Butler" 17367 "MCSNT 57248, 57032" NA "body (3D)" 23419 "Villaggio del Pescatore" "Italy" "Friulia-Venezia Giulia" "Trieste" 45.778611 13.588611 32.17 14.74 "Cretaceous" "Late/Upper Cretaceous" "" "" "" "" "Late/Upper Campanian" "Early/Lower Maastrichtian" 84.9 66.043 75.4715 "" "" "lagoonal/restricted shallow subtidal"
"41" 13293 "Fossilworks" "J. Alroy" "Reptilia" NA "Alligatoridae" "" "Alligator" "" "" "cf." "sinensis" "" "" "" "" "" "" "J. Alroy" "R. Whatley" "J. Alroy" NA "" 4412 "" NA NA "" "" "" NA "" NA "body (3D)" 4412 "Xiashan Cave, lower part (Guangdong Province)" "China" "Guangdong" "Luoding" 22.766667 111.566667 22.77 111.57 "Quaternary" "Pleistocene" "" "" "Cenozoic 6" "Pleistocene" "Middle Pleistocene" "Late/Upper Pleistocene" 0.781 0.012 0.3965 "" "" "terrestrial indet."
"42" 13318 "PaleoDB" "J. Hunter" "Reptilia" NA "Crocodylidae" "" "Pallimnarchus" "" "" "" "pollens" "" "" "" "" "" "" "P. Mannion" "P. Mannion" "" NA "" 46622 "\"Geoff Vincent specimen\" - housed in the QMF museum (skull fragments)" NA NA "" "" "" NA "" NA "body (3D)" 6059 "Chinchilla" "Australia" "Queensland" "Darling Downs" -26.75 150.633333 -28.78 150.27 "" "" "" "" "Cenozoic 6" "" "Early/Lower Pliocene" "Middle Pleistocene" 5.332 0.126 2.729 "Chinchilla Sands" "" "alluvial fan"
"43" 13319 "PaleoDB" "J. Hunter" "Reptilia" NA "Crocodylidae" "" "Pallimnarchus" "" "" "" "pollens" "" "" "" "" "" "" "P. Mannion" "P. Mannion" "" NA "" 46622 "Flinders University: P25086 & 25087 (two teeth)" NA NA "" "" "" NA "" NA "body (3D)" 6060 "Cooper Creek (including Katipiri Waterhole (= Site 9) & Wurdulumankula)" "Australia" "South Australia" "" -27.75 140.733333 -29.85 140.18 "" "" "" "" "" "" "Pliocene" "Quaternary" 5.332 0 2.666 "Katipiri Sands" "" "terrestrial indet."
"44" 13322 "PaleoDB" "J. Hunter" "Reptilia" NA "Alligatoridae" "" "Allognathosuchus" "" "" "n. sp." "brevirostris" "" "" "" "" "" "" "J. Alroy" "S. Kuemmell" "P. Mannion" NA "" 11714 "" NA NA "" "" "" NA "" NA "not a trace" 11714 "Geiseltal, Mittelkohle, Zone III (Middlecoal, zone III)" "Germany" "Sachsen-Anhalt" "" 51.321944 11.953611 48.34 7.71 "Paleogene" "Eocene" "Middle Eocene" "Lutetian" "Cenozoic 2" "Lutetian" "Lutetian" "" 48.6 40.4 44.5 "" "" "lacustrine indet."
"45" 13322 "PaleoDB" "J. Hunter" "Reptilia" NA "Alligatoridae" "" "Allognathosuchus" "" "" "n. sp." "weigelti" "" "" "" "" "" "" "J. Alroy" "S. Kuemmell" "P. Mannion" NA "" 11714 "" NA NA "" "" "" NA "" NA "not a trace" 11714 "Geiseltal, Mittelkohle, Zone III (Middlecoal, zone III)" "Germany" "Sachsen-Anhalt" "" 51.321944 11.953611 48.34 7.71 "Paleogene" "Eocene" "Middle Eocene" "Lutetian" "Cenozoic 2" "Lutetian" "Lutetian" "" 48.6 40.4 44.5 "" "" "lacustrine indet."
"46" 13322 "PaleoDB" "J. Hunter" "Reptilia" NA "Diplocynodontidae" "" "Diplocynodon" "" "" "n. sp." "hallense" "" "" "" "" "" "" "J. Alroy" "S. Kuemmell" "P. Mannion" NA "" 11714 "" NA NA "" "" "" NA "" NA "not a trace" 11714 "Geiseltal, Mittelkohle, Zone III (Middlecoal, zone III)" "Germany" "Sachsen-Anhalt" "" 51.321944 11.953611 48.34 7.71 "Paleogene" "Eocene" "Middle Eocene" "Lutetian" "Cenozoic 2" "Lutetian" "Lutetian" "" 48.6 40.4 44.5 "" "" "lacustrine indet."
"47" 13322 "PaleoDB" "J. Hunter" "Reptilia" NA "" "" "Asiatosuchus" "" "" "" "germanicus" "" "" "" "" "" "" "J. Alroy" "S. Kuemmell" "P. Mannion" NA "" 11714 "" NA NA "" "" "" NA "" NA "body (3D)" 11714 "Geiseltal, Mittelkohle, Zone III (Middlecoal, zone III)" "Germany" "Sachsen-Anhalt" "" 51.321944 11.953611 48.34 7.71 "Paleogene" "Eocene" "Middle Eocene" "Lutetian" "Cenozoic 2" "Lutetian" "Lutetian" "" 48.6 40.4 44.5 "" "" "lacustrine indet."
"48" 13322 "PaleoDB" "J. Hunter" "Reptilia" NA "" "n. gen." "Boverisuchus" "" "" "n. sp." "magnifrons" "n. gen." "Weigeltisuchus" "" "" "n. sp." "geiseltalensis" "J. Alroy" "S. Kuemmell" "P. Mannion" NA "" 48280 "Type - GM specimens" NA NA "" "" "" NA "" NA "body (3D)" 11714 "Geiseltal, Mittelkohle, Zone III (Middlecoal, zone III)" "Germany" "Sachsen-Anhalt" "" 51.321944 11.953611 48.34 7.71 "Paleogene" "Eocene" "Middle Eocene" "Lutetian" "Cenozoic 2" "Lutetian" "Lutetian" "" 48.6 40.4 44.5 "" "" "lacustrine indet."
"49" 13322 "PaleoDB" "J. Hunter" "Reptilia" NA "" "n. gen." "Boverisuchus" "" "" "n. sp." "magnifrons" "" "" "" "" "" "" "J. Alroy" "S. Kuemmell" "P. Mannion" NA "" 48280 "Type - GM specimens" NA NA "" "" "" NA "" NA "body (3D)" 11714 "Geiseltal, Mittelkohle, Zone III (Middlecoal, zone III)" "Germany" "Sachsen-Anhalt" "" 51.321944 11.953611 48.34 7.71 "Paleogene" "Eocene" "Middle Eocene" "Lutetian" "Cenozoic 2" "Lutetian" "Lutetian" "" 48.6 40.4 44.5 "" "" "lacustrine indet."
"50" 13333 "PaleoDB" "M. Carrano" "Reptilia" NA "Trematochampsidae" "n. gen." "Amargasuchus" "" "" "n. sp." "minor" "" "" "" "" "" "" "J. Alroy" "J. Wertheim" "M. Carrano" 1 "individuals" 9827 "MACN-N 12 - holotype (incomplete right maxilla)" NA NA "" "" "" NA "" NA "body (3D)" 16627 "La Amarga (main site)" "Argentina" "Neuqu�n" "Catan Lil" -39.481979 -70.194785 -39.55 -35.25 "Cretaceous" "Early/Lower Cretaceous" "" "" "" "" "Barremian" "Early/Lower Aptian" 130 122.46 126.23 "La Amarga" "Puesto Antigual" "fluvial-lacustrine indet."
"51" 13334 "PaleoDB" "M. Carrano" "Reptilia" NA "Atoposauridae" "" "Theriosuchus" "" "" "n. sp." "sympiestodon" "" "" "" "" "" "" "P. Mannion" "P. Mannion" "" NA "" 37047 "FGGUB R.1782 - holotype (a right maxilla bearing seven teeth) and FGGUB R.1781 - paratype (skull roof)  - probably from same individual (found a few cms apart)" NA NA "" "" "" NA "" NA "body (3D)" 5971 "Tustea nesting site" "Romania" "Hunedoara" "" 45.603614 22.845143 32.48 21.13 "Cretaceous" "Late/Upper Cretaceous" "" "Maastrichtian" "Cretaceous 8" "Maastrichtian" "Maastrichtian" "" 70.6 66.043 68.3215 "Densus-Ciula" "" "dry floodplain"
"52" 13334 "PaleoDB" "M. Carrano" "Reptilia" NA "" "" "Allodaposuchus" "" "" "" "precedens" "cf." "Allodaposuchus" "" "" "" "precedens" "P. Mannion" "P. Mannion" "" NA "" 37047 "large-sized isolated shed teeth" NA NA "M. Carrano" "M. Carrano" "J. Tennant" 19377 "" NA "not a trace" 5971 "Tustea nesting site" "Romania" "Hunedoara" "" 45.603614 22.845143 32.48 21.13 "Cretaceous" "Late/Upper Cretaceous" "" "Maastrichtian" "Cretaceous 8" "Maastrichtian" "Maastrichtian" "" 70.6 66.043 68.3215 "Densus-Ciula" "" "dry floodplain"
"53" 13359 "Fossilworks" "J. Alroy" "Reptilia" NA "" "n. gen." "Protosuchus" "" "" "n. sp." "haughtoni" "n. gen." "Lesothosuchus" "" "" "n. sp." "charigi" "J. Alroy" "R. Whatley" "M. Carrano" 1 "individuals" 6003 "BMNH R8503" NA NA "" "" "" NA "" NA "body (3D)" 6003 "Lithipeng South (Red Beds of Stormberg Series)" "Lesotho" "Mohale's Hoek" "" -30.316667 24.733333 -42.83 -4.53 "Jurassic" "Early/Lower Jurassic" "" "" "Jurassic 1" "" "Hettangian" "Sinemurian" 201.6 189.6 195.6 "Upper Elliot" "" "terrestrial indet."
"54" 13411 "PaleoDB" "M. Carrano" "Reptilia" NA "Paralligatoridae" "" "Paralligator" "" "" "" "gradilifrons" "" "" "" "" "" "" "M. Carrano" "M. Carrano" "J. Tennant" NA "" 6048 "" NA NA "" "" "" NA "" NA "body (3D)" 6048 "Shiregin Gashun (PMPE)" "Mongolia" "Omnogov" "" 43.938889 101.331944 44.52 91.72 "Cretaceous" "Late/Upper Cretaceous" "" "" "" "" "Cenomanian" "Santonian" 99.7 84.9 92.3 "Shiregin Gashun" "" "terrestrial indet."
"55" 13456 "PaleoDB" "W. Clyde" "Reptilia" NA "" "" "Gavialis" "" "" "" "sp." "" "" "" "" "" "" "W. Clyde" "J. Finarelli" "W. Clyde" NA "" 6077 "" NA NA "" "" "" NA "" NA "not a trace" 6077 "Bankura" "India" "West Bengal" "Bankura District" 23.5 87 23.5 87 "Quaternary" "" "" "" "" "" "Late/Upper Pleistocene" "Holocene" 0.126 0 0.063 "Babladanga" "" "fluvial indet."
"56" 13489 "PaleoDB" "W. Clyde" "Reptilia" NA "Crocodylidae" "" "Crocodylus" "" "" "" "palaeindicus" "" "" "" "" "" "" "W. Clyde" "W. Clyde" "" NA "" 10569 "" NA NA "" "" "" NA "" NA "body (3D)" 10569 "Daud Khel Local Fauna" "Pakistan" "Minanwali" "" 32.929167 71.655556 29.96 73.08 "Neogene" "Miocene" "Late/Upper Miocene" "Tortonian" "Cenozoic 6" "Upper Miocene" "Tortonian" "" 11.608 7.246 9.427 "Chinji" "" "fluvial indet."
"58" 13626 "Fossilworks" "J. Alroy" "Reptilia" NA "Alligatoridae" "" "Caiman" "" "" "n. sp." "paranensis" "" "Crocodilus" "" "" "n. sp." "paranensis" "P. Mannion" "P. Mannion" "" NA "" 46739 "Type (skull and jaw fragments, isolated vertebrae and limb bones)" NA NA "" "" "" NA "" NA "body (3D)" 6134 "Barrancas del Rio Parana" "Argentina" "Entre Rios" "" -33.716667 -59.25 -33.84 -56.79 "Neogene" "Miocene" "Late/Upper Miocene" "Tortonian" "Cenozoic 6" "Upper Miocene" "Tortonian" "" 11.608 7.246 9.427 "Entrerriana" "" "marginal marine indet."
"59" 13626 "Fossilworks" "J. Alroy" "Reptilia" NA "Alligatoridae" "" "Caiman" "" "" "n. sp." "praecursor" "" "Jacaretinga" "" "" "n. sp." "praecursor" "P. Mannion" "P. Mannion" "" NA "" 46739 "Type (anterior third of right mandible)" NA NA "" "" "" NA "" NA "body (3D)" 6134 "Barrancas del Rio Parana" "Argentina" "Entre Rios" "" -33.716667 -59.25 -33.84 -56.79 "Neogene" "Miocene" "Late/Upper Miocene" "Tortonian" "Cenozoic 6" "Upper Miocene" "Tortonian" "" 11.608 7.246 9.427 "Entrerriana" "" "marginal marine indet."
"60" 13626 "Fossilworks" "J. Alroy" "Reptilia" NA "" "n. gen." "Gryposuchus" "" "" "n. sp." "neogaeus" "n. gen." "Rhamphostomopsis" "" "" "n. sp." "neogaeus" "P. Mannion" "P. Mannion" "P. Mannion" NA "" 46739 "MLP 26-413; 68-IX-V-1; 68-IX-V-2 - hypodigm (partial skull)" NA NA "" "" "" NA "" NA "body (3D)" 6134 "Barrancas del Rio Parana" "Argentina" "Entre Rios" "" -33.716667 -59.25 -33.84 -56.79 "Neogene" "Miocene" "Late/Upper Miocene" "Tortonian" "Cenozoic 6" "Upper Miocene" "Tortonian" "" 11.608 7.246 9.427 "Entrerriana" "" "marginal marine indet."
"62" 13626 "Fossilworks" "J. Alroy" "Reptilia" NA "Alligatoridae" "" "Proalligator" "" "" "" "australis" "" "Crocodilus" "" "" "n. sp." "australis" "J. Alroy" "J. Alroy" "P. Mannion" NA "" 26812 "Type (upper and lower jaw fragments and dermal scutes (Patterson 1936)" NA NA "M. Uhen" "M. Uhen" "P. Mannion" 14629 "" NA "body (3D)" 6134 "Barrancas del Rio Parana" "Argentina" "Entre Rios" "" -33.716667 -59.25 -33.84 -56.79 "Neogene" "Miocene" "Late/Upper Miocene" "Tortonian" "Cenozoic 6" "Upper Miocene" "Tortonian" "" 11.608 7.246 9.427 "Entrerriana" "" "marginal marine indet."
"63" 13686 "Fossilworks" "J. Alroy" "Reptilia" NA "Alligatoridae" "" "Mourasuchus" "" "" "" "atopus" "" "" "" "" "" "" "P. Mannion" "P. Mannion" "" NA "" 49846 "IGM 250481 (fragmentary left maxilla)" NA NA "" "" "" NA "" NA "body (3D)" 6139 "Duke Locality 32 (La Venta Fauna)" "Colombia" "" "" 3.233333 -75.183333 2.46 -72 "Neogene" "Miocene" "" "" "Cenozoic 5" "" "Friasian" "" 16.3 15.5 15.9 "Villavieja" "Cerro Colorado" "fluvial indet."
"64" 13739 "Fossilworks" "J. Alroy" "Reptilia" NA "" "" "Gryposuchus" "" "" "" "colombianus" "" "" "" "" "" "" "P. Mannion" "P. Mannion" "P. Mannion" NA "" 49846 "IGM 184696 (almost complete skull and articulated mandible, atlas-axis complex, incomplete thoracic vertebra, proximal ends of the left scapula and coracoid, and rib fragments of one individual) and IGM 184057 (incomplete skulll and articulated mandible)" NA NA "" "" "" NA "" NA "body (3D)" 6139 "Duke Locality 79 (La Venta Fauna)" "Colombia" "" "" 3.3 -75.133333 2.53 -71.95 "Neogene" "Miocene" "" "" "Cenozoic 5" "" "Friasian" "" 16.3 15.5 15.9 "La Victoria" "" "fluvial indet."
"65" 13747 "Fossilworks" "J. Alroy" "Reptilia" NA "Alligatoridae" "" "Balanerodus" "" "" "" "logimus" "" "" "" "" "" "" "P. Mannion" "P. Mannion" "" NA "" 49846 "IGM 250668 (fragment of right maxilla)" NA NA "" "" "" NA "" NA "body (3D)" 6139 "Duke Locality 118 (La Venta Fauna)" "Colombia" "" "" 3.3 -75.116667 2.53 -71.94 "Neogene" "Miocene" "" "" "Cenozoic 5" "" "Friasian" "" 16.3 15.5 15.9 "La Victoria" "" "fluvial indet."
"66" 13749 "Fossilworks" "J. Alroy" "Reptilia" NA "Alligatoridae" "" "Mourasuchus" "" "" "" "atopus" "" "" "" "" "" "" "P. Mannion" "P. Mannion" "" NA "" 49846 "IGM 250860 (right maxilla and part of a left mandible)" NA NA "" "" "" NA "" NA "body (3D)" 6139 "Duke Locality 22" "Colombia" "" "" 3.283333 -75.2 2.51 -72.02 "Neogene" "Miocene" "" "" "Cenozoic 5" "" "Friasian" "" 16.3 15.5 15.9 "Villavieja" "Baraya" "fluvial indet."
"67" 13758 "Fossilworks" "J. Alroy" "Reptilia" NA "" "" "Gryposuchus" "" "" "" "colombianus" "" "" "" "" "" "" "P. Mannion" "P. Mannion" "" NA "" 49846 "IGM 250712 (incomplete mandible)" NA NA "" "" "" NA "" NA "body (3D)" 6139 "Duke Locality 121 W (La Venta Fauna)" "Colombia" "" "" 3.3 -75.116667 2.53 -71.94 "Neogene" "Miocene" "" "" "Cenozoic 5" "" "Friasian" "" 16.3 15.5 15.9 "" "" "terrestrial indet."
"68" 14374 "Fossilworks" "J. Alroy" "Reptilia" NA "" "" "Bernissartia" "" "" "" "sp." "" "" "" "" "" "" "J. Alroy" "J. Alroy" "" NA "" 1219 "" NA NA "" "" "" NA "" NA "body (3D)" 1219 "Antlers Formation (OMNH V212)" "United States" "Oklahoma" "Atoka" 34.4 -96.1 31.93 -50.83 "Cretaceous" "Early/Lower Cretaceous" "" "" "" "" "Late/Upper Aptian" "Early/Lower Albian" 122.46 109 115.73 "Antlers" "middle" "terrestrial indet."
"69" 14375 "Fossilworks" "J. Alroy" "Reptilia" NA "" "cf." "Bernissartia" "" "" "" "sp." "" "" "" "" "" "" "J. Alroy" "J. Alroy" "J. Alroy" NA "" 7600 "" NA NA "" "" "" NA "" NA "body (3D)" 3184 "Butler Farm" "United States" "Texas" "Wise" 33.283333 -97.616667 30.73 -57.25 "Cretaceous" "Early/Lower Cretaceous" "" "Albian" "Cretaceous 4" "Albian" "Albian" "" 112.6 99.7 106.15 "Antlers" "" "terrestrial indet."
"70" 14388 "Fossilworks" "J. Alroy" "Reptilia" NA "Paralligatoridae" "" "Wannchampsus" "" "" "" "sp." "" "Crocodylia" "" "" "" "indet." "P. Mannion" "P. Mannion" "" NA "" 52666 "USNM 22039 (skull)" NA NA "J. Alroy" "J. Alroy" "P. Mannion" 7600 "\"Glen Rose form\"" NA "body (3D)" 19641 "Greenwood Canyon" "United States" "Texas" "Montague" 33.500178 -97.582739 30.93 -57.15 "Cretaceous" "Early/Lower Cretaceous" "" "Albian" "Cretaceous 4" "Albian" "Albian" "" 112.6 99.7 106.15 "Antlers" "" "terrestrial indet."
"71" 14392 "Fossilworks" "J. Alroy" "Reptilia" NA "" "" "Bernissartia" "" "" "" "sp." "" "" "" "" "" "" "J. Alroy" "J. Alroy" "R. Benson" NA "" 1219 "" NA NA "" "" "" NA "" NA "body (3D)" 1212 "McLeod Prison (OMNH V706), Tomato Hill" "United States" "Oklahoma" "Atoka" 34.4 -96.1 31.93 -50.83 "Cretaceous" "Early/Lower Cretaceous" "" "" "" "" "Late/Upper Aptian" "Early/Lower Albian" 122.46 109 115.73 "Antlers" "middle" "\"floodplain\""
"72" 14408 "Fossilworks" "J. Alroy" "Reptilia" NA "" "cf." "Bernissartia" "" "" "" "sp." "" "" "" "" "" "" "J. Alroy" "J. Alroy" "M. Carrano" NA "" 7600 "" NA NA "" "" "" NA "" NA "body (3D)" 3187 "Paluxy Church" "United States" "Texas" "Hood" 32.270556 -97.907222 30.46 -51.65 "Cretaceous" "Early/Lower Cretaceous" "" "Aptian" "Cretaceous 3" "Aptian" "Aptian" "" 125.45 112.6 119.025 "Twin Mountains" "" "terrestrial indet."
"73" 14437 "Fossilworks" "J. Alroy" "Reptilia" NA "" "cf." "Doratodon" "" "" "" "sp." "" "" "" "" "" "" "M. Carrano" "M. Carrano" "" NA "" 1487 "" NA NA "" "" "" NA "" NA "not a trace" 25474 "Careless Creek Quarry (CCQ)" "United States" "Montana" "Wheatland" 46.2 -109.9 53.42 -77 "Cretaceous" "Late/Upper Cretaceous" "" "Campanian" "Cretaceous 7" "Campanian" "Late/Upper Campanian" "" 80.9 80.7 80.8 "Judith River" "" "\"channel\""
"74" 14437 "Fossilworks" "J. Alroy" "Reptilia" NA "" "" "Brachychampsa" "" "" "" "sp." "" "" "" "" "" "" "M. Carrano" "M. Carrano" "" NA "" 1487 "" NA NA "" "" "" NA "" NA "body (3D)" 25474 "Careless Creek Quarry (CCQ)" "United States" "Montana" "Wheatland" 46.2 -109.9 53.42 -77 "Cretaceous" "Late/Upper Cretaceous" "" "Campanian" "Cretaceous 7" "Campanian" "Late/Upper Campanian" "" 80.9 80.7 80.8 "Judith River" "" "\"channel\""
"75" 14455 "Fossilworks" "J. Alroy" "Reptilia" NA "" "cf." "Brachychampsa" "" "" "" "sp." "" "" "" "" "" "" "J. Alroy" "J. Alroy" "M. Carrano" NA "" 1691 "numerous specimens, mostly broken teeth and scutes, NJSM" NA NA "" "" "" NA "" NA "body (3D)" 1691 "Ellisdale Site" "United States" "New Jersey" "Monmouth" 40.3 -74.3 39.42 -44.01 "Cretaceous" "Late/Upper Cretaceous" "" "Campanian" "Cretaceous 7" "Campanian" "Judithian" "" 84.9 70.6 77.75 "Marshalltown" "" "estuary/bay"
"76" 14455 "Fossilworks" "J. Alroy" "Reptilia" NA "Diplocynodontidae" "" "Diplocynodon" "" "" "" "sp." "" "" "" "" "" "" "J. Alroy" "J. Alroy" "M. Carrano" 2 "specimens" 1691 "NJSM 14597, 14363" NA NA "" "" "" NA "" NA "not a trace" 1691 "Ellisdale Site" "United States" "New Jersey" "Monmouth" 40.3 -74.3 39.42 -44.01 "Cretaceous" "Late/Upper Cretaceous" "" "Campanian" "Cretaceous 7" "Campanian" "Judithian" "" 84.9 70.6 77.75 "Marshalltown" "" "estuary/bay"
"77" 14455 "Fossilworks" "J. Alroy" "Reptilia" NA "Alligatoridae" "aff." "Allognathosuchus" "" "" "" "sp." "cf." "Allognathosuchus" "" "" "" "sp." "M. Carrano" "M. Carrano" "" 8 "specimens" 54671 "NJSM 14506, 14190, 14221�5, 14580" NA NA "J. Alroy" "J. Alroy" "M. Carrano" 1691 "" NA "not a trace" 1691 "Ellisdale Site" "United States" "New Jersey" "Monmouth" 40.3 -74.3 39.42 -44.01 "Cretaceous" "Late/Upper Cretaceous" "" "Campanian" "Cretaceous 7" "Campanian" "Judithian" "" 84.9 70.6 77.75 "Marshalltown" "" "estuary/bay"
"78" 14455 "Fossilworks" "J. Alroy" "Reptilia" NA "" "" "Deinosuchus" "" "" "" "rugosus" "" "Deinosuchus" "" "" "" "sp." "M. Carrano" "M. Carrano" "" 5 "specimens" 54671 "NJSM 10854, 12463, 13772, 13933, 13929" NA NA "J. Alroy" "J. Alroy" "M. Carrano" 1691 "" NA "not a trace" 1691 "Ellisdale Site" "United States" "New Jersey" "Monmouth" 40.3 -74.3 39.42 -44.01 "Cretaceous" "Late/Upper Cretaceous" "" "Campanian" "Cretaceous 7" "Campanian" "Judithian" "" 84.9 70.6 77.75 "Marshalltown" "" "estuary/bay"
"79" 14458 "Fossilworks" "J. Alroy" "Reptilia" NA "" "" "Brachychampsa" "" "" "" "montana" "" "" "" "" "" "" "M. Carrano" "M. Carrano" "M. Carrano" 4 "specimens" 13103 "" NA NA "" "" "" NA "" NA "body (3D)" 2237 "Fales Rocks 1" "United States" "Wyoming" "Natrona" 42.8544 -107.2781 49.66 -75.82 "Cretaceous" "Late/Upper Cretaceous" "" "Campanian" "Cretaceous 7" "Campanian" "Judithian" "" 75.5 75.3 75.4 "Mesaverde" "" "\"channel\""
"80" 14489 "Fossilworks" "J. Alroy" "Reptilia" NA "" "" "Deinosuchus" "" "" "" "riograndensis" "" "" "" "" "" "" "J. Alroy" "J. Alroy" "M. Carrano" NA "" 2988 "" NA NA "" "" "" NA "" NA "not a trace" 2988 "Terlingua" "United States" "Texas" "Brewster" 29.316667 -103.516667 35.82 -76.99 "Cretaceous" "Late/Upper Cretaceous" "" "Campanian" "Cretaceous 7" "Campanian" "Judithian" "" 76.4 76.2 76.3 "Aguja" "Upper Shale" "estuary/bay"
"81" 14494 "Fossilworks" "J. Alroy" "Reptilia" NA "" "" "Brachychampsa" "" "" "" "sp." "" "" "" "" "" "" "J. Alroy" "J. Alroy" "M. Carrano" NA "" 3313 "" NA NA "" "" "" NA "" NA "body (3D)" 3313 "Woodpile Creek" "Canada" "Saskatchewan" "" 49.1 -109.5 56.07 -74.89 "Cretaceous" "Late/Upper Cretaceous" "" "Campanian" "Cretaceous 7" "Campanian" "Judithian" "" 80.5 80.3 80.4 "Judith River" "upper" "terrestrial indet."
"82" 14504 "Fossilworks" "J. Alroy" "Reptilia" NA "" "cf." "Brachychampsa" "" "" "" "sp." "" "" "" "" "" "" "M. Carrano" "M. Carrano" "M. Carrano" NA "" 2163 "" NA NA "" "" "" NA "" NA "body (3D)" 2163 "Upper Hop Brook, Holmdel" "United States" "New Jersey" "Monmouth" 40.3 -74.3 40.52 -49.77 "Cretaceous" "Late/Upper Cretaceous" "" "Maastrichtian" "Cretaceous 8" "Maastrichtian" "Early/Lower Maastrichtian" "" 70.6 66.043 68.3215 "Mount Laurel" "upper" "terrestrial indet."
"83" 14505 "Fossilworks" "J. Alroy" "Reptilia" NA "" "" "Brachychampsa" "" "" "" "montana" "" "" "" "" "" "" "M. Carrano" "M. Carrano" "M. Carrano" 1 "specimens" 13103 "" NA NA "" "" "" NA "" NA "body (3D)" 3880 "Altman Blowout" "United States" "Wyoming" "Niobrara" 43.183333 -104.533333 49.65 -79.37 "Cretaceous" "Late/Upper Cretaceous" "" "Maastrichtian" "Cretaceous 8" "Maastrichtian" "Lancian" "" 67.3 67.1 67.2 "Lance" "" "terrestrial indet."
"84" 14505 "Fossilworks" "J. Alroy" "Reptilia" NA "" "" "Borealosuchus" "" "" "" "sternbergii" "" "Leidyosuchus" "" "" "" "sternbergi" "M. Carrano" "M. Carrano" "M. Carrano" 1 "specimens" 13103 "" NA NA "" "" "" NA "" NA "body (3D)" 3880 "Altman Blowout" "United States" "Wyoming" "Niobrara" 43.183333 -104.533333 49.65 -79.37 "Cretaceous" "Late/Upper Cretaceous" "" "Maastrichtian" "Cretaceous 8" "Maastrichtian" "Lancian" "" 67.3 67.1 67.2 "Lance" "" "terrestrial indet."
"85" 14508 "Fossilworks" "J. Alroy" "Reptilia" NA "" "" "Brachychampsa" "" "" "" "sp." "" "" "" "" "" "" "M. Carrano" "M. Carrano" "M. Carrano" 53 "specimens" 13103 "" NA NA "" "" "" NA "" NA "body (3D)" 960 "Baldy Butte SW-Blazing Saddle" "United States" "Montana" "Garfield" 47.55 -107.1333 54.35 -80.26 "Cretaceous" "Late/Upper Cretaceous" "" "Maastrichtian" "Cretaceous 8" "Maastrichtian" "Lancian" "" 70.6 66.043 68.3215 "Hell Creek" "" "terrestrial indet."
"86" 14512 "Fossilworks" "J. Alroy" "Reptilia" NA "" "" "Brachychampsa" "" "" "" "montana" "" "" "" "" "" "" "M. Carrano" "M. Carrano" "M. Carrano" 2 "specimens" 13103 "" NA NA "" "" "" NA "" NA "body (3D)" 960 "Billy Creek 1" "United States" "Montana" "Garfield" 47.6167 -107.3167 54.45 -80.43 "Cretaceous" "Late/Upper Cretaceous" "" "Maastrichtian" "Cretaceous 8" "Maastrichtian" "Lancian" "" 70.6 66.043 68.3215 "Hell Creek" "" "coarse channel fill"
"87" 14513 "Fossilworks" "J. Alroy" "Reptilia" NA "" "" "Brachychampsa" "" "" "" "sp." "" "" "" "" "" "" "M. Carrano" "M. Carrano" "M. Carrano" 1 "specimens" 13103 "" NA NA "" "" "" NA "" NA "body (3D)" 960 "Billy Creek 2" "United States" "Montana" "Garfield" 47.6167 -107.3167 54.45 -80.43 "Cretaceous" "Late/Upper Cretaceous" "" "Maastrichtian" "Cretaceous 8" "Maastrichtian" "Lancian" "" 70.6 66.043 68.3215 "Hell Creek" "" "terrestrial indet."
"88" 14514 "Fossilworks" "J. Alroy" "Reptilia" NA "" "" "Brachychampsa" "" "" "" "montana" "" "" "" "" "" "" "M. Carrano" "M. Carrano" "M. Carrano" 46 "specimens" 1129 "" NA NA "" "" "" NA "" NA "body (3D)" 1129 "Robber's Roost (UW V-79032)" "United States" "Wyoming" "Sweetwater" 41.5683 -108.6678 48.87 -84.54 "Cretaceous" "Late/Upper Cretaceous" "" "Maastrichtian" "Cretaceous 8" "Maastrichtian" "Lancian" "" 70.6 66.043 68.3215 "Lance" "" "fluvial indet."
"89" 14514 "Fossilworks" "J. Alroy" "Reptilia" NA "" "" "Borealosuchus" "" "" "" "sternbergii" "" "Leidyosuchus" "" "" "" "sternbergi" "M. Carrano" "M. Carrano" "M. Carrano" 23 "specimens" 1129 "" NA NA "" "" "" NA "" NA "body (3D)" 1129 "Robber's Roost (UW V-79032)" "United States" "Wyoming" "Sweetwater" 41.5683 -108.6678 48.87 -84.54 "Cretaceous" "Late/Upper Cretaceous" "" "Maastrichtian" "Cretaceous 8" "Maastrichtian" "Lancian" "" 70.6 66.043 68.3215 "Lance" "" "fluvial indet."
"90" 14514 "Fossilworks" "J. Alroy" "Reptilia" NA "" "?" "Doratodon" "" "" "" "sp." "" "" "" "" "" "" "M. Carrano" "M. Carrano" "M. Carrano" 8 "specimens" 1129 "" NA NA "" "" "" NA "" NA "not a trace" 1129 "Robber's Roost (UW V-79032)" "United States" "Wyoming" "Sweetwater" 41.5683 -108.6678 48.87 -84.54 "Cretaceous" "Late/Upper Cretaceous" "" "Maastrichtian" "Cretaceous 8" "Maastrichtian" "Lancian" "" 70.6 66.043 68.3215 "Lance" "" "fluvial indet."
"91" 14515 "Fossilworks" "J. Alroy" "Reptilia" NA "" "" "Brachychampsa" "" "" "" "montana" "" "" "" "" "" "" "M. Carrano" "M. Carrano" "" 1 "specimens" 13103 "" NA NA "" "" "" NA "" NA "body (3D)" 3198 "Brownie Butte" "United States" "Montana" "Garfield" 47.6 -107 54.37 -80.08 "Cretaceous" "Late/Upper Cretaceous" "" "Maastrichtian" "Cretaceous 8" "Maastrichtian" "Lancian" "" 66.9 66.7 66.8 "Hell Creek" "" "terrestrial indet."
"92" 14519 "Fossilworks" "J. Alroy" "Reptilia" NA "" "" "Brachychampsa" "" "" "" "montana" "" "" "" "" "" "" "M. Carrano" "M. Carrano" "M. Carrano" 1 "specimens" 803 "" NA NA "" "" "" NA "" NA "body (3D)" 1239 "Bushy Tailed Blowout" "United States" "Wyoming" "Niobrara" 43.15 -104.5667 49.62 -79.42 "Cretaceous" "Late/Upper Cretaceous" "" "Maastrichtian" "Cretaceous 8" "Maastrichtian" "Lancian" "" 70.6 66.043 68.3215 "Lance" "" "terrestrial indet."
"93" 14519 "Fossilworks" "J. Alroy" "Reptilia" NA "" "" "Borealosuchus" "" "" "" "sternbergii" "" "Leidyosuchus" "" "" "" "sternbergi" "M. Carrano" "M. Carrano" "M. Carrano" 3 "specimens" 803 "" NA NA "" "" "" NA "" NA "body (3D)" 1239 "Bushy Tailed Blowout" "United States" "Wyoming" "Niobrara" 43.15 -104.5667 49.62 -79.42 "Cretaceous" "Late/Upper Cretaceous" "" "Maastrichtian" "Cretaceous 8" "Maastrichtian" "Lancian" "" 70.6 66.043 68.3215 "Lance" "" "terrestrial indet."
"94" 14524 "Fossilworks" "J. Alroy" "Reptilia" NA "" "" "Brachychampsa" "" "" "" "montana" "" "" "" "" "" "" "M. Carrano" "M. Carrano" "" NA "" 803 "" NA NA "" "" "" NA "" NA "body (3D)" 1239 "Curiosity Point" "United States" "Wyoming" "Niobrara" 43.2167 -104.5667 49.68 -79.4 "Cretaceous" "Late/Upper Cretaceous" "" "Maastrichtian" "Cretaceous 8" "Maastrichtian" "Lancian" "" 70.6 66.043 68.3215 "Lance" "" "terrestrial indet."
"95" 14525 "Fossilworks" "J. Alroy" "Reptilia" NA "" "" "Brachychampsa" "" "" "" "sp." "" "" "" "" "" "" "M. Carrano" "M. Carrano" "M. Carrano" 15 "specimens" 13103 "" NA NA "" "" "" NA "" NA "body (3D)" 960 "Dry Fork Coulee" "United States" "Montana" "Garfield" 47.5167 -106.9833 54.29 -80.11 "Cretaceous" "Late/Upper Cretaceous" "" "Maastrichtian" "Cretaceous 8" "Maastrichtian" "Lancian" "" 70.6 66.043 68.3215 "Hell Creek" "" "terrestrial indet."
"96" 14527 "Fossilworks" "J. Alroy" "Reptilia" NA "" "" "Borealosuchus" "" "" "" "sternbergii" "" "Leidyosuchus" "" "" "" "sternbergi" "M. Carrano" "M. Carrano" "" NA "" 803 "" NA NA "" "" "" NA "" NA "body (3D)" 1239 "Dwarf Lighthouse (UCMP V-5622)" "United States" "Wyoming" "Niobrara" 43 -104.5 49.46 -79.41 "Cretaceous" "Late/Upper Cretaceous" "" "Maastrichtian" "Cretaceous 8" "Maastrichtian" "Lancian" "" 70.6 66.043 68.3215 "Lance" "" "terrestrial indet."
"97" 14527 "Fossilworks" "J. Alroy" "Reptilia" NA "" "" "Brachychampsa" "" "" "" "montana" "" "" "" "" "" "" "M. Carrano" "M. Carrano" "" NA "" 803 "" NA NA "" "" "" NA "" NA "body (3D)" 1239 "Dwarf Lighthouse (UCMP V-5622)" "United States" "Wyoming" "Niobrara" 43 -104.5 49.46 -79.41 "Cretaceous" "Late/Upper Cretaceous" "" "Maastrichtian" "Cretaceous 8" "Maastrichtian" "Lancian" "" 70.6 66.043 68.3215 "Lance" "" "terrestrial indet."
"98" 14533 "Fossilworks" "J. Alroy" "Reptilia" NA "" "" "Brachychampsa" "" "" "" "montana" "" "" "" "" "" "" "M. Carrano" "M. Carrano" "" 1 "specimens" 13103 "" NA NA "" "" "" NA "" NA "body (3D)" 960 "Engdahl Anthills 1" "United States" "Montana" "Garfield" 47.5667 -107.1 54.36 -80.21 "Cretaceous" "Late/Upper Cretaceous" "" "Maastrichtian" "Cretaceous 8" "Maastrichtian" "Lancian" "" 70.6 66.043 68.3215 "Hell Creek" "" "terrestrial indet."
"99" 14533 "Fossilworks" "J. Alroy" "Reptilia" NA "" "" "Borealosuchus" "" "" "" "sternbergii" "" "Leidyosuchus" "" "" "" "sternbergi" "M. Carrano" "M. Carrano" "" 1 "specimens" 13103 "" NA NA "" "" "" NA "" NA "body (3D)" 960 "Engdahl Anthills 1" "United States" "Montana" "Garfield" 47.5667 -107.1 54.36 -80.21 "Cretaceous" "Late/Upper Cretaceous" "" "Maastrichtian" "Cretaceous 8" "Maastrichtian" "Lancian" "" 70.6 66.043 68.3215 "Hell Creek" "" "terrestrial indet."
"100" 14534 "Fossilworks" "J. Alroy" "Reptilia" NA "" "" "Borealosuchus" "" "" "" "sternbergii" "" "Leidyosuchus" "" "" "" "sternbergi" "M. Carrano" "M. Carrano" "M. Carrano" 1 "specimens" 13103 "" NA NA "" "" "" NA "" NA "body (3D)" 960 "Engdahl Anthills 2" "United States" "Montana" "Garfield" 47.5667 -107.1 54.36 -80.21 "Cretaceous" "Late/Upper Cretaceous" "" "Maastrichtian" "Cretaceous 8" "Maastrichtian" "Lancian" "" 70.6 66.043 68.3215 "Hell Creek" "" "terrestrial indet."
"101" 14534 "Fossilworks" "J. Alroy" "Reptilia" NA "" "" "Brachychampsa" "" "" "" "montana" "" "" "" "" "" "" "M. Carrano" "M. Carrano" "M. Carrano" 1 "specimens" 13103 "" NA NA "" "" "" NA "" NA "body (3D)" 960 "Engdahl Anthills 2" "United States" "Montana" "Garfield" 47.5667 -107.1 54.36 -80.21 "Cretaceous" "Late/Upper Cretaceous" "" "Maastrichtian" "Cretaceous 8" "Maastrichtian" "Lancian" "" 70.6 66.043 68.3215 "Hell Creek" "" "terrestrial indet."
"102" 14535 "Fossilworks" "J. Alroy" "Reptilia" NA "" "" "Borealosuchus" "" "" "" "sternbergii" "" "Leidyosuchus" "" "" "" "sternbergi" "M. Carrano" "M. Carrano" "M. Carrano" 1 "specimens" 13103 "" NA NA "" "" "" NA "" NA "body (3D)" 960 "Engdahl Anthills 3" "United States" "Montana" "Garfield" 47.55 -107.1 54.34 -80.22 "Cretaceous" "Late/Upper Cretaceous" "" "Maastrichtian" "Cretaceous 8" "Maastrichtian" "Lancian" "" 70.6 66.043 68.3215 "Hell Creek" "" "terrestrial indet."
"103" 14535 "Fossilworks" "J. Alroy" "Reptilia" NA "" "" "Brachychampsa" "" "" "" "montana" "" "" "" "" "" "" "M. Carrano" "M. Carrano" "M. Carrano" 1 "specimens" 13103 "" NA NA "" "" "" NA "" NA "body (3D)" 960 "Engdahl Anthills 3" "United States" "Montana" "Garfield" 47.55 -107.1 54.34 -80.22 "Cretaceous" "Late/Upper Cretaceous" "" "Maastrichtian" "Cretaceous 8" "Maastrichtian" "Lancian" "" 70.6 66.043 68.3215 "Hell Creek" "" "terrestrial indet."
"104" 14536 "Fossilworks" "J. Alroy" "Reptilia" NA "" "" "Borealosuchus" "" "" "" "sternbergii" "" "Leidyosuchus" "" "" "" "sternbergi" "M. Carrano" "M. Carrano" "M. Carrano" 1 "specimens" 13103 "" NA NA "" "" "" NA "" NA "body (3D)" 960 "Engdahl Anthills 4" "United States" "Montana" "Garfield" 47.5667 -107.1 54.36 -80.21 "Cretaceous" "Late/Upper Cretaceous" "" "Maastrichtian" "Cretaceous 8" "Maastrichtian" "Lancian" "" 70.6 66.043 68.3215 "Hell Creek" "" "terrestrial indet."
"105" 14536 "Fossilworks" "J. Alroy" "Reptilia" NA "" "" "Brachychampsa" "" "" "" "montana" "" "" "" "" "" "" "M. Carrano" "M. Carrano" "M. Carrano" 1 "specimens" 13103 "" NA NA "" "" "" NA "" NA "body (3D)" 960 "Engdahl Anthills 4" "United States" "Montana" "Garfield" 47.5667 -107.1 54.36 -80.21 "Cretaceous" "Late/Upper Cretaceous" "" "Maastrichtian" "Cretaceous 8" "Maastrichtian" "Lancian" "" 70.6 66.043 68.3215 "Hell Creek" "" "terrestrial indet."
"106" 14538 "Fossilworks" "J. Alroy" "Reptilia" NA "" "" "Borealosuchus" "" "" "" "sternbergii" "" "Leidyosuchus" "" "" "" "sternbergi" "M. Carrano" "M. Carrano" "R. Benson" NA "" 803 "" NA NA "" "" "" NA "" NA "body (3D)" 1239 "False Disciple Point" "United States" "Wyoming" "Niobrara" 43.1667 -104.5333 49.63 -79.38 "Cretaceous" "Late/Upper Cretaceous" "" "Maastrichtian" "Cretaceous 8" "Maastrichtian" "Lancian" "" 70.6 66.043 68.3215 "Lance" "" "terrestrial indet."
"107" 14538 "Fossilworks" "J. Alroy" "Reptilia" NA "" "" "Brachychampsa" "" "" "" "montana" "" "" "" "" "" "" "M. Carrano" "M. Carrano" "R. Benson" NA "" 803 "" NA NA "" "" "" NA "" NA "body (3D)" 1239 "False Disciple Point" "United States" "Wyoming" "Niobrara" 43.1667 -104.5333 49.63 -79.38 "Cretaceous" "Late/Upper Cretaceous" "" "Maastrichtian" "Cretaceous 8" "Maastrichtian" "Lancian" "" 70.6 66.043 68.3215 "Lance" "" "terrestrial indet."
"108" 14540 "Fossilworks" "J. Alroy" "Reptilia" NA "" "" "Brachychampsa" "" "" "" "sp." "" "" "" "" "" "" "J. Alroy" "J. Alroy" "" NA "" 2236 "" NA NA "" "" "" NA "" NA "body (3D)" 1419 "Ferris Formation (UW V-92010)" "United States" "Wyoming" "Carbon" 41.939878 -106.876311 48.9 -82.43 "Cretaceous" "Late/Upper Cretaceous" "" "Maastrichtian" "Cretaceous 8" "Maastrichtian" "Lancian" "" 70.2 70 70.1 "Ferris" "" "terrestrial indet."
"109" 14541 "Fossilworks" "J. Alroy" "Reptilia" NA "" "" "Brachychampsa" "" "" "" "sp." "" "" "" "" "" "" "M. Carrano" "M. Carrano" "R. Benson" 1 "specimens" 2236 "UW 26536" NA NA "" "" "" NA "" NA "body (3D)" 1419 "Ferris Formation (UW V-92027)" "United States" "Wyoming" "Carbon" 41.940621 -106.891735 48.9 -82.44 "Cretaceous" "Late/Upper Cretaceous" "" "Maastrichtian" "Cretaceous 8" "Maastrichtian" "Lancian" "" 70.2 70 70.1 "Ferris" "" "terrestrial indet."
"110" 14542 "Fossilworks" "J. Alroy" "Reptilia" NA "Alligatoridae" "" "Allognathosuchus" "" "" "" "sp." "" "" "" "" "" "" "M. Carrano" "M. Carrano" "R. Benson" 1 "specimens" 2236 "UW 29016" NA NA "" "" "" NA "" NA "not a trace" 1419 "Ferris Formation (UW V-92036)" "United States" "Wyoming" "Carbon" 41.935326 -106.882239 48.89 -82.43 "Cretaceous" "Late/Upper Cretaceous" "" "Maastrichtian" "Cretaceous 8" "Maastrichtian" "Lancian" "" 70.2 70 70.1 "Ferris" "" "terrestrial indet."
"111" 14543 "Fossilworks" "J. Alroy" "Reptilia" NA "" "" "Brachychampsa" "" "" "" "sp." "" "" "" "" "" "" "M. Carrano" "M. Carrano" "R. Benson" 1 "specimens" 2236 "UW 26607" NA NA "" "" "" NA "" NA "body (3D)" 1419 "Ferris Formation (UW V-92046)" "United States" "Wyoming" "Carbon" 41.938138 -106.853413 48.89 -82.4 "Cretaceous" "Late/Upper Cretaceous" "" "Maastrichtian" "Cretaceous 8" "Maastrichtian" "Lancian" "" 70.2 70 70.1 "Ferris" "" "terrestrial indet."
"112" 14544 "Fossilworks" "J. Alroy" "Reptilia" NA "" "" "Brachychampsa" "" "" "" "sp." "" "" "" "" "" "" "M. Carrano" "M. Carrano" "" 1 "specimens" 2236 "UW 27399" NA NA "" "" "" NA "" NA "body (3D)" 1419 "Ferris Formation (UW V-93002)" "United States" "Wyoming" "Carbon" 41.8 -107 48.79 -82.62 "Cretaceous" "Late/Upper Cretaceous" "" "Maastrichtian" "Cretaceous 8" "Maastrichtian" "Lancian" "" 70.2 70 70.1 "Ferris" "" "terrestrial indet."
"113" 14546 "Fossilworks" "J. Alroy" "Reptilia" NA "" "" "Brachychampsa" "" "" "" "montana" "" "" "" "" "" "" "M. Carrano" "M. Carrano" "M. Carrano" 1 "specimens" 13103 "" NA NA "" "" "" NA "" NA "body (3D)" 960 "Flat Creek 1" "United States" "Montana" "Garfield" 47.5167 -106.4 54.17 -79.46 "Cretaceous" "Late/Upper Cretaceous" "" "Maastrichtian" "Cretaceous 8" "Maastrichtian" "Lancian" "" 69.4 67.5 68.45 "Hell Creek" "" "terrestrial indet."
"114" 14546 "Fossilworks" "J. Alroy" "Reptilia" NA "" "" "Borealosuchus" "" "" "" "sternbergii" "" "Leidyosuchus" "" "" "" "sternbergi" "M. Carrano" "M. Carrano" "M. Carrano" 1 "specimens" 13103 "" NA NA "" "" "" NA "" NA "body (3D)" 960 "Flat Creek 1" "United States" "Montana" "Garfield" 47.5167 -106.4 54.17 -79.46 "Cretaceous" "Late/Upper Cretaceous" "" "Maastrichtian" "Cretaceous 8" "Maastrichtian" "Lancian" "" 69.4 67.5 68.45 "Hell Creek" "" "terrestrial indet."
"115" 14548 "Fossilworks" "J. Alroy" "Reptilia" NA "" "" "Brachychampsa" "" "" "" "montana" "" "" "" "" "" "" "M. Carrano" "M. Carrano" "M. Carrano" 1 "specimens" 13103 "" NA NA "" "" "" NA "" NA "body (3D)" 960 "Flat Creek 3" "United States" "Montana" "Garfield" 47.5167 -106.4167 54.18 -79.48 "Cretaceous" "Late/Upper Cretaceous" "" "Maastrichtian" "Cretaceous 8" "Maastrichtian" "Lancian" "" 70.6 66.043 68.3215 "Hell Creek" "" "terrestrial indet."
"116" 14548 "Fossilworks" "J. Alroy" "Reptilia" NA "" "" "Borealosuchus" "" "" "" "sternbergii" "" "Leidyosuchus" "" "" "" "sternbergi" "M. Carrano" "M. Carrano" "M. Carrano" 1 "specimens" 13103 "" NA NA "" "" "" NA "" NA "body (3D)" 960 "Flat Creek 3" "United States" "Montana" "Garfield" 47.5167 -106.4167 54.18 -79.48 "Cretaceous" "Late/Upper Cretaceous" "" "Maastrichtian" "Cretaceous 8" "Maastrichtian" "Lancian" "" 70.6 66.043 68.3215 "Hell Creek" "" "terrestrial indet."
"117" 14549 "Fossilworks" "J. Alroy" "Reptilia" NA "" "" "Brachychampsa" "" "" "" "sp." "" "" "" "" "" "" "M. Carrano" "M. Carrano" "M. Carrano" 1 "specimens" 13103 "" NA NA "" "" "" NA "" NA "body (3D)" 960 "Flat Creek 5" "United States" "Montana" "Garfield" 47.5167 -106.4 54.17 -79.46 "Cretaceous" "Late/Upper Cretaceous" "" "Maastrichtian" "Cretaceous 8" "Maastrichtian" "Lancian" "" 67.7 67.5 67.6 "Hell Creek" "" "terrestrial indet."
"118" 14549 "Fossilworks" "J. Alroy" "Reptilia" NA "" "" "Brachychampsa" "" "" "" "montana" "" "" "" "" "" "" "M. Carrano" "M. Carrano" "M. Carrano" 1 "specimens" 13103 "" NA NA "" "" "" NA "" NA "body (3D)" 960 "Flat Creek 5" "United States" "Montana" "Garfield" 47.5167 -106.4 54.17 -79.46 "Cretaceous" "Late/Upper Cretaceous" "" "Maastrichtian" "Cretaceous 8" "Maastrichtian" "Lancian" "" 67.7 67.5 67.6 "Hell Creek" "" "terrestrial indet."
"119" 14549 "Fossilworks" "J. Alroy" "Reptilia" NA "" "" "Borealosuchus" "" "" "" "sternbergii" "" "Leidyosuchus" "" "" "" "sternbergi" "M. Carrano" "M. Carrano" "M. Carrano" 1 "specimens" 13103 "" NA NA "" "" "" NA "" NA "body (3D)" 960 "Flat Creek 5" "United States" "Montana" "Garfield" 47.5167 -106.4 54.17 -79.46 "Cretaceous" "Late/Upper Cretaceous" "" "Maastrichtian" "Cretaceous 8" "Maastrichtian" "Lancian" "" 67.7 67.5 67.6 "Hell Creek" "" "terrestrial indet."
"120" 14552 "Fossilworks" "J. Alroy" "Reptilia" NA "" "" "Borealosuchus" "" "" "" "sternbergii" "" "Leidyosuchus" "" "" "" "sternbergi" "M. Carrano" "M. Carrano" "" 1 "specimens" 13103 "UCMP 120158" NA NA "" "" "" NA "" NA "body (3D)" 960 "Fred Fitch Ranch" "United States" "Montana" "Garfield" 47.6 -107 54.37 -80.08 "Cretaceous" "Late/Upper Cretaceous" "" "Maastrichtian" "Cretaceous 8" "Maastrichtian" "Lancian" "" 70.6 66.043 68.3215 "Hell Creek" "" "terrestrial indet."
"121" 14552 "Fossilworks" "J. Alroy" "Reptilia" NA "" "" "Brachychampsa" "" "" "" "montana" "" "" "" "" "" "" "M. Carrano" "M. Carrano" "" 1 "specimens" 13103 "UCMP 120159" NA NA "" "" "" NA "" NA "body (3D)" 960 "Fred Fitch Ranch" "United States" "Montana" "Garfield" 47.6 -107 54.37 -80.08 "Cretaceous" "Late/Upper Cretaceous" "" "Maastrichtian" "Cretaceous 8" "Maastrichtian" "Lancian" "" 70.6 66.043 68.3215 "Hell Creek" "" "terrestrial indet."
"122" 14557 "Fossilworks" "J. Alroy" "Reptilia" NA "" "" "Borealosuchus" "" "" "" "sternbergii" "" "Leidyosuchus" "" "" "" "sternbergi" "J. Alroy" "J. Alroy" "" NA "" 774 "" NA NA "" "" "" NA "" NA "body (3D)" 774 "Greasewood Creek" "United States" "Wyoming" "Niobrara" 43.3 -104.366667 49.72 -79.15 "Cretaceous" "Late/Upper Cretaceous" "" "Maastrichtian" "Cretaceous 8" "Maastrichtian" "Lancian" "" 70.6 66.043 68.3215 "Lance" "" "fluvial indet."
"123" 14557 "Fossilworks" "J. Alroy" "Reptilia" NA "" "" "Brachychampsa" "" "" "" "montana" "" "" "" "" "" "" "J. Alroy" "J. Alroy" "" NA "" 774 "" NA NA "" "" "" NA "" NA "body (3D)" 774 "Greasewood Creek" "United States" "Wyoming" "Niobrara" 43.3 -104.366667 49.72 -79.15 "Cretaceous" "Late/Upper Cretaceous" "" "Maastrichtian" "Cretaceous 8" "Maastrichtian" "Lancian" "" 70.6 66.043 68.3215 "Lance" "" "fluvial indet."
"124" 14559 "Fossilworks" "J. Alroy" "Reptilia" NA "" "" "Borealosuchus" "" "" "" "sternbergii" "" "Leidyosuchus" "" "" "" "sternbergi" "M. Carrano" "M. Carrano" "M. Carrano" 1 "specimens" 13103 "" NA NA "" "" "" NA "" NA "body (3D)" 960 "Gynnoskus" "United States" "Montana" "Garfield" 47.5833 -106.3 54.22 -79.32 "Cretaceous" "Late/Upper Cretaceous" "" "Maastrichtian" "Cretaceous 8" "Maastrichtian" "Lancian" "" 70.6 66.043 68.3215 "Hell Creek" "" "terrestrial indet."
"125" 14559 "Fossilworks" "J. Alroy" "Reptilia" NA "" "" "Brachychampsa" "" "" "" "montana" "" "" "" "" "" "" "M. Carrano" "M. Carrano" "M. Carrano" 1 "specimens" 13103 "" NA NA "" "" "" NA "" NA "body (3D)" 960 "Gynnoskus" "United States" "Montana" "Garfield" 47.5833 -106.3 54.22 -79.32 "Cretaceous" "Late/Upper Cretaceous" "" "Maastrichtian" "Cretaceous 8" "Maastrichtian" "Lancian" "" 70.6 66.043 68.3215 "Hell Creek" "" "terrestrial indet."
"126" 14560 "Fossilworks" "J. Alroy" "Reptilia" NA "" "" "Brachychampsa" "" "" "" "sp." "" "" "" "" "" "" "M. Carrano" "M. Carrano" "M. Carrano" 1 "specimens" 13103 "" NA NA "" "" "" NA "" NA "body (3D)" 960 "Haley" "United States" "Montana" "Garfield" 47.55 -107.25 54.37 -80.39 "Cretaceous" "Late/Upper Cretaceous" "" "Maastrichtian" "Cretaceous 8" "Maastrichtian" "Lancian" "" 70.6 66.043 68.3215 "Hell Creek" "" "terrestrial indet."
"127" 14563 "Fossilworks" "J. Alroy" "Reptilia" NA "" "" "Brachychampsa" "" "" "" "sp." "" "" "" "" "" "" "M. Carrano" "M. Carrano" "" 1 "specimens" 13103 "" NA NA "" "" "" NA "" NA "body (3D)" 960 "Harmonica Hollow" "United States" "Montana" "Garfield" 47.6 -106.4333 54.26 -79.46 "Cretaceous" "Late/Upper Cretaceous" "" "Maastrichtian" "Cretaceous 8" "Maastrichtian" "Lancian" "" 70.6 66.043 68.3215 "Hell Creek" "" "terrestrial indet."
"128" 14566 "Fossilworks" "J. Alroy" "Reptilia" NA "" "" "Brachychampsa" "" "" "" "montana" "" "" "" "" "" "" "M. Carrano" "M. Carrano" "M. Carrano" NA "" 803 "" NA NA "" "" "" NA "" NA "body (3D)" 14177 "Hatcher No. 2 (UCMP V-5815)" "United States" "Wyoming" "Niobrara" 43.128947 -104.494713 49.59 -79.36 "Cretaceous" "Late/Upper Cretaceous" "" "Maastrichtian" "Cretaceous 8" "Maastrichtian" "Lancian" "" 70.6 66.043 68.3215 "Lance" "" "terrestrial indet."
"129" 14566 "Fossilworks" "J. Alroy" "Reptilia" NA "" "" "Borealosuchus" "" "" "" "sternbergii" "" "Leidyosuchus" "" "" "" "sternbergi" "M. Carrano" "M. Carrano" "J. Alroy" NA "" 803 "" NA NA "" "" "" NA "" NA "body (3D)" 14177 "Hatcher No. 2 (UCMP V-5815)" "United States" "Wyoming" "Niobrara" 43.128947 -104.494713 49.59 -79.36 "Cretaceous" "Late/Upper Cretaceous" "" "Maastrichtian" "Cretaceous 8" "Maastrichtian" "Lancian" "" 70.6 66.043 68.3215 "Lance" "" "terrestrial indet."
"130" 14570 "Fossilworks" "J. Alroy" "Reptilia" NA "" "" "Borealosuchus" "" "" "" "sternbergii" "" "Leidyosuchus" "" "" "" "sternbergi" "M. Carrano" "M. Carrano" "R. Benson" NA "" 803 "" NA NA "" "" "" NA "" NA "body (3D)" 1239 "Howard Locality" "United States" "Wyoming" "Niobrara" 43.25 -104.5167 49.71 -79.33 "Cretaceous" "Late/Upper Cretaceous" "" "Maastrichtian" "Cretaceous 8" "Maastrichtian" "Lancian" "" 70.6 66.043 68.3215 "Lance" "" "terrestrial indet."
"131" 14574 "Fossilworks" "J. Alroy" "Reptilia" NA "" "" "Borealosuchus" "" "" "" "sternbergii" "" "Leidyosuchus" "" "" "" "sternbergi" "M. Carrano" "M. Carrano" "M. Carrano" 1 "specimens" 13103 "" NA NA "" "" "" NA "" NA "body (3D)" 960 "Jordan Coulee" "United States" "Montana" "Garfield" 47.5333 -106.9167 54.29 -80.02 "Cretaceous" "Late/Upper Cretaceous" "" "Maastrichtian" "Cretaceous 8" "Maastrichtian" "Lancian" "" 70.6 66.043 68.3215 "Hell Creek" "" "terrestrial indet."
"132" 14574 "Fossilworks" "J. Alroy" "Reptilia" NA "" "" "Brachychampsa" "" "" "" "montana" "" "" "" "" "" "" "M. Carrano" "M. Carrano" "M. Carrano" 1 "specimens" 13103 "" NA NA "" "" "" NA "" NA "body (3D)" 960 "Jordan Coulee" "United States" "Montana" "Garfield" 47.5333 -106.9167 54.29 -80.02 "Cretaceous" "Late/Upper Cretaceous" "" "Maastrichtian" "Cretaceous 8" "Maastrichtian" "Lancian" "" 70.6 66.043 68.3215 "Hell Creek" "" "terrestrial indet."
"133" 14578 "Fossilworks" "J. Alroy" "Reptilia" NA "" "" "Borealosuchus" "" "" "" "sternbergii" "" "Leidyosuchus" "" "" "" "sternbergi" "M. Carrano" "M. Carrano" "" NA "" 803 "" NA NA "" "" "" NA "" NA "body (3D)" 1239 "Kent 2" "United States" "Wyoming" "Niobrara" 43 -104.5 49.46 -79.41 "Cretaceous" "Late/Upper Cretaceous" "" "Maastrichtian" "Cretaceous 8" "Maastrichtian" "Lancian" "" 70.6 66.043 68.3215 "Lance" "" "terrestrial indet."
"134" 14578 "Fossilworks" "J. Alroy" "Reptilia" NA "" "" "Brachychampsa" "" "" "" "montana" "" "" "" "" "" "" "M. Carrano" "M. Carrano" "" NA "" 803 "" NA NA "" "" "" NA "" NA "body (3D)" 1239 "Kent 2" "United States" "Wyoming" "Niobrara" 43 -104.5 49.46 -79.41 "Cretaceous" "Late/Upper Cretaceous" "" "Maastrichtian" "Cretaceous 8" "Maastrichtian" "Lancian" "" 70.6 66.043 68.3215 "Lance" "" "terrestrial indet."
"135" 14579 "Fossilworks" "J. Alroy" "Reptilia" NA "" "" "Borealosuchus" "" "" "" "sternbergii" "" "Leidyosuchus" "" "" "" "sternbergi" "M. Carrano" "M. Carrano" "R. Benson" NA "" 803 "" NA NA "" "" "" NA "" NA "body (3D)" 1239 "Kent 484" "United States" "Wyoming" "Niobrara" 43 -104.5 49.46 -79.41 "Cretaceous" "Late/Upper Cretaceous" "" "Maastrichtian" "Cretaceous 8" "Maastrichtian" "Lancian" "" 70.6 66.043 68.3215 "Lance" "" "terrestrial indet."
"136" 14579 "Fossilworks" "J. Alroy" "Reptilia" NA "" "" "Brachychampsa" "" "" "" "montana" "" "" "" "" "" "" "M. Carrano" "M. Carrano" "R. Benson" NA "" 803 "" NA NA "" "" "" NA "" NA "body (3D)" 1239 "Kent 484" "United States" "Wyoming" "Niobrara" 43 -104.5 49.46 -79.41 "Cretaceous" "Late/Upper Cretaceous" "" "Maastrichtian" "Cretaceous 8" "Maastrichtian" "Lancian" "" 70.6 66.043 68.3215 "Lance" "" "terrestrial indet."
"137" 14582 "Fossilworks" "J. Alroy" "Reptilia" NA "" "" "Borealosuchus" "" "" "" "sternbergii" "" "Leidyosuchus" "" "" "" "sternbergi" "M. Carrano" "M. Carrano" "M. Carrano" 1 "specimens" 13103 "" NA NA "" "" "" NA "" NA "body (3D)" 960 "Lead Slug Hill 1" "United States" "Montana" "Garfield" 47.667 -106.9167 54.42 -79.96 "Cretaceous" "Late/Upper Cretaceous" "" "Maastrichtian" "Cretaceous 8" "Maastrichtian" "Lancian" "" 70.6 66.043 68.3215 "Hell Creek" "" "terrestrial indet."
"138" 14582 "Fossilworks" "J. Alroy" "Reptilia" NA "" "" "Brachychampsa" "" "" "" "montana" "" "" "" "" "" "" "M. Carrano" "M. Carrano" "M. Carrano" 2 "specimens" 13103 "" NA NA "" "" "" NA "" NA "body (3D)" 960 "Lead Slug Hill 1" "United States" "Montana" "Garfield" 47.667 -106.9167 54.42 -79.96 "Cretaceous" "Late/Upper Cretaceous" "" "Maastrichtian" "Cretaceous 8" "Maastrichtian" "Lancian" "" 70.6 66.043 68.3215 "Hell Creek" "" "terrestrial indet."
"139" 14585 "Fossilworks" "J. Alroy" "Reptilia" NA "" "" "Brachychampsa" "" "" "" "montana" "" "" "" "" "" "" "M. Carrano" "M. Carrano" "M. Carrano" 1 "specimens" 4381 "" NA NA "" "" "" NA "" NA "body (3D)" 1239 "Lull 2 Quarry (UCMP V-5620)" "United States" "Wyoming" "Niobrara" 43.116331 -104.636999 49.6 -79.51 "Cretaceous" "Late/Upper Cretaceous" "" "Maastrichtian" "Cretaceous 8" "Maastrichtian" "Late/Upper Maastrichtian" "" 70.6 66.043 68.3215 "Lance" "" "terrestrial indet."
"140" 14585 "Fossilworks" "J. Alroy" "Reptilia" NA "" "" "Borealosuchus" "" "" "" "sternbergii" "" "Leidyosuchus" "" "" "" "sternbergi" "M. Carrano" "M. Carrano" "M. Carrano" 1 "specimens" 4381 "" NA NA "" "" "" NA "" NA "body (3D)" 1239 "Lull 2 Quarry (UCMP V-5620)" "United States" "Wyoming" "Niobrara" 43.116331 -104.636999 49.6 -79.51 "Cretaceous" "Late/Upper Cretaceous" "" "Maastrichtian" "Cretaceous 8" "Maastrichtian" "Late/Upper Maastrichtian" "" 70.6 66.043 68.3215 "Lance" "" "terrestrial indet."
"141" 14596 "Fossilworks" "J. Alroy" "Reptilia" NA "" "" "Brachychampsa" "" "" "" "montana" "" "" "" "" "" "" "M. Carrano" "M. Carrano" "M. Carrano" 1 "specimens" 803 "" NA NA "" "" "" NA "" NA "body (3D)" 1239 "McNally No. 1" "United States" "Wyoming" "Niobrara" 43.15 -104.5667 49.62 -79.42 "Cretaceous" "Late/Upper Cretaceous" "" "Maastrichtian" "Cretaceous 8" "Maastrichtian" "Lancian" "" 70.6 66.043 68.3215 "Lance" "" "terrestrial indet."
"142" 14596 "Fossilworks" "J. Alroy" "Reptilia" NA "" "" "Borealosuchus" "" "" "" "sternbergii" "" "Leidyosuchus" "" "" "" "sternbergi" "M. Carrano" "M. Carrano" "M. Carrano" 1 "specimens" 803 "" NA NA "" "" "" NA "" NA "body (3D)" 1239 "McNally No. 1" "United States" "Wyoming" "Niobrara" 43.15 -104.5667 49.62 -79.42 "Cretaceous" "Late/Upper Cretaceous" "" "Maastrichtian" "Cretaceous 8" "Maastrichtian" "Lancian" "" 70.6 66.043 68.3215 "Lance" "" "terrestrial indet."
"143" 14601 "Fossilworks" "J. Alroy" "Reptilia" NA "" "" "Brachychampsa" "" "" "" "montana" "" "" "" "" "" "" "M. Carrano" "M. Carrano" "" NA "" 803 "" NA NA "" "" "" NA "" NA "body (3D)" 1239 "Oil Tank Lookout (UCMP V-5624)" "United States" "Wyoming" "Niobrara" 43 -104.5 49.46 -79.41 "Cretaceous" "Late/Upper Cretaceous" "" "Maastrichtian" "Cretaceous 8" "Maastrichtian" "Lancian" "" 70.6 66.043 68.3215 "Lance" "" "terrestrial indet."
"144" 14601 "Fossilworks" "J. Alroy" "Reptilia" NA "" "" "Borealosuchus" "" "" "" "sternbergii" "" "Leidyosuchus" "" "" "" "sternbergi" "M. Carrano" "M. Carrano" "" NA "" 803 "" NA NA "" "" "" NA "" NA "body (3D)" 1239 "Oil Tank Lookout (UCMP V-5624)" "United States" "Wyoming" "Niobrara" 43 -104.5 49.46 -79.41 "Cretaceous" "Late/Upper Cretaceous" "" "Maastrichtian" "Cretaceous 8" "Maastrichtian" "Lancian" "" 70.6 66.043 68.3215 "Lance" "" "terrestrial indet."
"145" 14610 "Fossilworks" "J. Alroy" "Reptilia" NA "" "" "Brachychampsa" "" "" "" "montana" "" "" "" "" "" "" "M. Carrano" "M. Carrano" "M. Carrano" 14 "specimens" 11749 "" NA NA "" "" "" NA "" NA "body (3D)" 1984 "PTRM V92067" "United States" "North Dakota" "Bowman" 46.1 -103.3 52.2 -76.75 "Cretaceous" "Late/Upper Cretaceous" "" "Maastrichtian" "Cretaceous 8" "Maastrichtian" "Lancian" "" 66.9 66.7 66.8 "Hell Creek" "" "crevasse splay"
"146" 14610 "Fossilworks" "J. Alroy" "Reptilia" NA "" "" "Borealosuchus" "" "" "" "sternbergii" "" "Leidyosuchus" "" "" "" "sternbergi" "M. Carrano" "M. Carrano" "M. Carrano" 78 "specimens" 11749 "" NA NA "" "" "" NA "" NA "body (3D)" 1984 "PTRM V92067" "United States" "North Dakota" "Bowman" 46.1 -103.3 52.2 -76.75 "Cretaceous" "Late/Upper Cretaceous" "" "Maastrichtian" "Cretaceous 8" "Maastrichtian" "Lancian" "" 66.9 66.7 66.8 "Hell Creek" "" "crevasse splay"
"148" 14615 "Fossilworks" "J. Alroy" "Reptilia" NA "" "" "Borealosuchus" "" "" "" "sternbergii" "" "Leidyosuchus" "" "" "" "sternbergi" "M. Carrano" "M. Carrano" "M. Carrano" 1 "specimens" 13103 "" NA NA "" "" "" NA "" NA "body (3D)" 960 "Ried Coulee 1" "United States" "Montana" "Garfield" 47.5333 -106.8833 54.28 -79.99 "Cretaceous" "Late/Upper Cretaceous" "" "Maastrichtian" "Cretaceous 8" "Maastrichtian" "Lancian" "" 70.6 66.043 68.3215 "Hell Creek" "" "terrestrial indet."
"149" 14615 "Fossilworks" "J. Alroy" "Reptilia" NA "" "" "Brachychampsa" "" "" "" "montana" "" "" "" "" "" "" "M. Carrano" "M. Carrano" "M. Carrano" 1 "specimens" 13103 "" NA NA "" "" "" NA "" NA "body (3D)" 960 "Ried Coulee 1" "United States" "Montana" "Garfield" 47.5333 -106.8833 54.28 -79.99 "Cretaceous" "Late/Upper Cretaceous" "" "Maastrichtian" "Cretaceous 8" "Maastrichtian" "Lancian" "" 70.6 66.043 68.3215 "Hell Creek" "" "terrestrial indet."
"150" 14616 "Fossilworks" "J. Alroy" "Reptilia" NA "" "" "Brachychampsa" "" "" "" "montana" "" "" "" "" "" "" "M. Carrano" "M. Carrano" "M. Carrano" 3 "specimens" 13103 "" NA NA "" "" "" NA "" NA "body (3D)" 1987 "Sandstone Basin" "United States" "Montana" "Garfield" 47.633333 -107.383333 54.47 -80.49 "Cretaceous" "Late/Upper Cretaceous" "" "Maastrichtian" "Cretaceous 8" "Maastrichtian" "Lancian" "" 70.6 66.043 68.3215 "Hell Creek" "" "coarse channel fill"
"151" 14620 "Fossilworks" "J. Alroy" "Reptilia" NA "" "" "Borealosuchus" "" "" "" "sternbergii" "" "Leidyosuchus" "" "" "" "sternbergi" "J. Alroy" "J. Alroy" "" NA "" 1921 "" NA NA "" "" "" NA "" NA "body (3D)" 1921 "Stumpf Site (Level A)" "United States" "North Dakota" "Morton" 46.9 -101.5 52.61 -74.43 "Cretaceous" "Late/Upper Cretaceous" "" "Maastrichtian" "Cretaceous 8" "Maastrichtian" "Lancian" "" 70.6 66.043 68.3215 "Hell Creek" "" "fluvial indet."
"152" 14620 "Fossilworks" "J. Alroy" "Reptilia" NA "" "" "Brachychampsa" "" "" "cf." "montana" "" "" "" "" "" "" "J. Alroy" "J. Alroy" "" NA "" 1921 "" NA NA "" "" "" NA "" NA "body (3D)" 1921 "Stumpf Site (Level A)" "United States" "North Dakota" "Morton" 46.9 -101.5 52.61 -74.43 "Cretaceous" "Late/Upper Cretaceous" "" "Maastrichtian" "Cretaceous 8" "Maastrichtian" "Lancian" "" 70.6 66.043 68.3215 "Hell Creek" "" "fluvial indet."
"153" 14621 "Fossilworks" "J. Alroy" "Reptilia" NA "" "" "Borealosuchus" "" "" "" "sternbergii" "" "Leidyosuchus" "" "" "" "sternbergi" "J. Alroy" "J. Alroy" "" NA "" 1921 "" NA NA "" "" "" NA "" NA "body (3D)" 1921 "Stumpf Site (Level B)" "United States" "North Dakota" "Morton" 46.9 -101.5 52.61 -74.43 "Cretaceous" "Late/Upper Cretaceous" "" "Maastrichtian" "Cretaceous 8" "Maastrichtian" "Lancian" "" 70.6 66.043 68.3215 "Hell Creek" "" "fluvial indet."
"154" 14621 "Fossilworks" "J. Alroy" "Reptilia" NA "" "" "Brachychampsa" "" "" "cf." "montana" "" "" "" "" "" "" "J. Alroy" "J. Alroy" "" NA "" 1921 "" NA NA "" "" "" NA "" NA "body (3D)" 1921 "Stumpf Site (Level B)" "United States" "North Dakota" "Morton" 46.9 -101.5 52.61 -74.43 "Cretaceous" "Late/Upper Cretaceous" "" "Maastrichtian" "Cretaceous 8" "Maastrichtian" "Lancian" "" 70.6 66.043 68.3215 "Hell Creek" "" "fluvial indet."
"155" 14625 "Fossilworks" "J. Alroy" "Reptilia" NA "" "" "Brachychampsa" "" "" "" "montana" "" "" "" "" "" "" "M. Carrano" "M. Carrano" "" NA "" 803 "" NA NA "" "" "" NA "" NA "body (3D)" 1239 "Thompson No. 1" "United States" "Wyoming" "Niobrara" 43 -104.5 49.46 -79.41 "Cretaceous" "Late/Upper Cretaceous" "" "Maastrichtian" "Cretaceous 8" "Maastrichtian" "Lancian" "" 70.6 66.043 68.3215 "Lance" "" "terrestrial indet."
"156" 14625 "Fossilworks" "J. Alroy" "Reptilia" NA "" "" "Borealosuchus" "" "" "" "sternbergii" "" "Leidyosuchus" "" "" "" "sternbergi" "M. Carrano" "M. Carrano" "" NA "" 803 "" NA NA "" "" "" NA "" NA "body (3D)" 1239 "Thompson No. 1" "United States" "Wyoming" "Niobrara" 43 -104.5 49.46 -79.41 "Cretaceous" "Late/Upper Cretaceous" "" "Maastrichtian" "Cretaceous 8" "Maastrichtian" "Lancian" "" 70.6 66.043 68.3215 "Lance" "" "terrestrial indet."
"157" 14639 "Fossilworks" "J. Alroy" "Reptilia" NA "" "" "Borealosuchus" "" "" "" "sternbergii" "" "Leidyosuchus" "" "" "" "sternbergi" "M. Carrano" "M. Carrano" "M. Carrano" 3 "specimens" 13103 "" NA NA "" "" "" NA "" NA "body (3D)" 960 "Trumbo's Anthill" "United States" "Montana" "Garfield" 47.5167 -107.5 54.39 -80.68 "Cretaceous" "Late/Upper Cretaceous" "" "Maastrichtian" "Cretaceous 8" "Maastrichtian" "Lancian" "" 70.6 66.043 68.3215 "Hell Creek" "" "coarse channel fill"
"158" 14639 "Fossilworks" "J. Alroy" "Reptilia" NA "" "" "Brachychampsa" "" "" "" "montana" "" "" "" "" "" "" "M. Carrano" "M. Carrano" "M. Carrano" 2 "specimens" 13103 "" NA NA "" "" "" NA "" NA "body (3D)" 960 "Trumbo's Anthill" "United States" "Montana" "Garfield" 47.5167 -107.5 54.39 -80.68 "Cretaceous" "Late/Upper Cretaceous" "" "Maastrichtian" "Cretaceous 8" "Maastrichtian" "Lancian" "" 70.6 66.043 68.3215 "Hell Creek" "" "coarse channel fill"
"159" 14640 "Fossilworks" "J. Alroy" "Reptilia" NA "" "" "Borealosuchus" "" "" "" "sternbergii" "" "Leidyosuchus" "" "" "" "sternbergi" "J. Alroy" "J. Alroy" "J. Alroy" NA "" 717 "" NA NA "" "" "" NA "" NA "body (3D)" 717 "Ken's Site" "United States" "Colorado" "Weld" 40.386389 -104.491667 46.94 -80.43 "Cretaceous" "Late/Upper Cretaceous" "" "Maastrichtian" "Cretaceous 8" "Maastrichtian" "Lancian" "" 70.6 66.043 68.3215 "Laramie" "" "\"floodplain\""
"160" 14640 "Fossilworks" "J. Alroy" "Reptilia" NA "" "" "Brachychampsa" "" "" "" "montana" "" "" "" "" "" "" "J. Alroy" "J. Alroy" "J. Alroy" NA "" 717 "" NA NA "" "" "" NA "" NA "body (3D)" 717 "Ken's Site" "United States" "Colorado" "Weld" 40.386389 -104.491667 46.94 -80.43 "Cretaceous" "Late/Upper Cretaceous" "" "Maastrichtian" "Cretaceous 8" "Maastrichtian" "Lancian" "" 70.6 66.043 68.3215 "Laramie" "" "\"floodplain\""
"161" 14643 "Fossilworks" "J. Alroy" "Reptilia" NA "" "" "Borealosuchus" "" "" "" "sternbergii" "" "Leidyosuchus" "" "" "" "sternbergi" "M. Carrano" "M. Carrano" "M. Carrano" 2 "specimens" 803 "" NA NA "" "" "" NA "" NA "body (3D)" 1239 "Little People Blowout" "United States" "Wyoming" "Niobrara" 43.2 -104.4667 49.65 -79.3 "Cretaceous" "Late/Upper Cretaceous" "" "Maastrichtian" "Cretaceous 8" "Maastrichtian" "Lancian" "" 70.6 66.043 68.3215 "Lance" "" "terrestrial indet."
"162" 14643 "Fossilworks" "J. Alroy" "Reptilia" NA "" "" "Brachychampsa" "" "" "" "montana" "" "" "" "" "" "" "M. Carrano" "M. Carrano" "M. Carrano" 1 "specimens" 803 "" NA NA "" "" "" NA "" NA "body (3D)" 1239 "Little People Blowout" "United States" "Wyoming" "Niobrara" 43.2 -104.4667 49.65 -79.3 "Cretaceous" "Late/Upper Cretaceous" "" "Maastrichtian" "Cretaceous 8" "Maastrichtian" "Lancian" "" 70.6 66.043 68.3215 "Lance" "" "terrestrial indet."
"163" 14644 "Fossilworks" "J. Alroy" "Reptilia" NA "" "" "Borealosuchus" "" "" "" "sternbergii" "" "Leidyosuchus" "" "" "" "sternbergi" "M. Carrano" "M. Carrano" "" NA "" 803 "" NA NA "" "" "" NA "" NA "body (3D)" 1239 "UCMP V-5919" "United States" "Wyoming" "Niobrara" 43 -104.5 49.46 -79.41 "Cretaceous" "Late/Upper Cretaceous" "" "Maastrichtian" "Cretaceous 8" "Maastrichtian" "Lancian" "" 70.6 66.043 68.3215 "Lance" "" "terrestrial indet."
"164" 14644 "Fossilworks" "J. Alroy" "Reptilia" NA "" "" "Brachychampsa" "" "" "" "montana" "" "" "" "" "" "" "M. Carrano" "M. Carrano" "" NA "" 803 "" NA NA "" "" "" NA "" NA "body (3D)" 1239 "UCMP V-5919" "United States" "Wyoming" "Niobrara" 43 -104.5 49.46 -79.41 "Cretaceous" "Late/Upper Cretaceous" "" "Maastrichtian" "Cretaceous 8" "Maastrichtian" "Lancian" "" 70.6 66.043 68.3215 "Lance" "" "terrestrial indet."
"165" 14653 "Fossilworks" "J. Alroy" "Reptilia" NA "" "" "Brachychampsa" "" "" "" "sp." "" "" "" "" "" "" "M. Carrano" "M. Carrano" "M. Carrano" 1 "specimens" 13103 "" NA NA "" "" "" NA "" NA "body (3D)" 960 "Wild Horse Basin" "United States" "Montana" "Garfield" 47.6 -106.2833 54.23 -79.29 "Cretaceous" "Late/Upper Cretaceous" "" "Maastrichtian" "Cretaceous 8" "Maastrichtian" "Lancian" "" 68.6 66.3 67.45 "Hell Creek" "" "terrestrial indet."
"166" 14654 "Fossilworks" "J. Alroy" "Reptilia" NA "" "" "Brachychampsa" "" "" "" "montana" "" "" "" "" "" "" "M. Carrano" "M. Carrano" "" 3 "specimens" 13103 "" NA NA "" "" "" NA "" NA "body (3D)" 960 "Windy Hill" "United States" "Montana" "Garfield" 47.6 -106.2667 54.23 -79.27 "Cretaceous" "Late/Upper Cretaceous" "" "Maastrichtian" "Cretaceous 8" "Maastrichtian" "Lancian" "" 67.3 67.1 67.2 "Hell Creek" "" "coarse channel fill"
"167" 14654 "Fossilworks" "J. Alroy" "Reptilia" NA "" "" "Borealosuchus" "" "" "" "sternbergii" "" "Leidyosuchus" "" "" "" "sternbergi" "M. Carrano" "M. Carrano" "" 3 "specimens" 13103 "" NA NA "" "" "" NA "" NA "body (3D)" 960 "Windy Hill" "United States" "Montana" "Garfield" 47.6 -106.2667 54.23 -79.27 "Cretaceous" "Late/Upper Cretaceous" "" "Maastrichtian" "Cretaceous 8" "Maastrichtian" "Lancian" "" 67.3 67.1 67.2 "Hell Creek" "" "coarse channel fill"
"168" 14658 "Fossilworks" "J. Alroy" "Reptilia" NA "Alligatoridae" "" "Allognathosuchus" "" "" "" "sp." "" "" "" "" "" "" "P. Holroyd" "P. Holroyd" "M. Carrano" NA "" 19561 "common" NA NA "" "" "" NA "" NA "not a trace" 2585 "Alexander" "United States" "Colorado" "Arapahoe" 39.7 -104.7 45.91 -82.46 "Paleogene" "Paleocene" "Early/Lower Paleocene" "Danian" "Cenozoic 1" "Danian" "Puercan" "" 64.9 64.9 64.9 "Denver" "" "terrestrial indet."
"169" 14670 "Fossilworks" "J. Alroy" "Reptilia" NA "Alligatoridae" "cf." "Allognathosuchus" "" "" "" "sp." "" "" "" "" "" "" "J. Alroy" "J. Alroy" "" NA "" 2930 "" NA NA "" "" "" NA "" NA "not a trace" 2930 "Blue Lake" "United States" "Utah" "Sanpete" 39.1 -111.8 46.56 -90.38 "Paleogene" "Paleocene" "Early/Lower Paleocene" "Danian" "Cenozoic 1" "Danian" "Puercan" "" 66.043 63.3 64.6715 "North Horn" "" "terrestrial indet."
"170" 14674 "Fossilworks" "J. Alroy" "Reptilia" NA "" "" "Borealosuchus" "" "" "" "sternbergii" "" "Leidyosuchus" "" "" "" "sternbergi" "M. Carrano" "M. Carrano" "" NA "" 2333 "" NA NA "" "" "" NA "" NA "body (3D)" 2333 "Chris's Bonebed" "United States" "Montana" "McCone" 47.8 -106.1 54.38 -78.99 "Cretaceous" "Late/Upper Cretaceous" "" "Maastrichtian" "Cretaceous 8" "Maastrichtian" "Late/Upper Maastrichtian" "" 70.6 66.043 68.3215 "Hell Creek" "" "crevasse splay"
"171" 14692 "Fossilworks" "J. Alroy" "Reptilia" NA "Alligatoridae" "cf." "Allognathosuchus" "" "" "" "sp." "" "" "" "" "" "" "J. Alroy" "J. Alroy" "" NA "" 2930 "" NA NA "" "" "" NA "" NA "not a trace" 2930 "Dairy Creek" "United States" "Utah" "Sanpete" 39.1 -111.8 46.56 -90.38 "Paleogene" "Paleocene" "Early/Lower Paleocene" "Danian" "Cenozoic 1" "Danian" "Puercan" "" 66.043 63.3 64.6715 "North Horn" "" "terrestrial indet."
"172" 14713 "Fossilworks" "J. Alroy" "Reptilia" NA "Alligatoridae" "" "Allognathosuchus" "" "" "" "sp." "" "" "" "" "" "" "M. Carrano" "M. Carrano" "" 2 "specimens" 2236 "UW 26606, 27202" NA NA "" "" "" NA "" NA "not a trace" 1419 "Ferris Formation (UW V-91019)" "United States" "Wyoming" "Carbon" 41.935639 -106.86517 48.47 -84.02 "Paleogene" "Paleocene" "Early/Lower Paleocene" "Danian" "Cenozoic 1" "Danian" "Puercan" "" 64.6 64.5 64.55 "Ferris" "" "terrestrial indet."
"173" 14729 "Fossilworks" "J. Alroy" "Reptilia" NA "Alligatoridae" "" "Allognathosuchus" "" "" "" "sp." "" "" "" "" "" "" "M. Carrano" "M. Carrano" "" 1 "specimens" 2236 "UW 26577" NA NA "" "" "" NA "" NA "not a trace" 1419 "Ferris Formation (UW V-92025)" "United States" "Wyoming" "Carbon" 41.938558 -106.852418 48.47 -84 "Paleogene" "Paleocene" "Early/Lower Paleocene" "Danian" "Cenozoic 1" "Danian" "Puercan" "" 64 63.8 63.9 "Ferris" "" "terrestrial indet."
"174" 14730 "Fossilworks" "J. Alroy" "Reptilia" NA "Alligatoridae" "" "Allognathosuchus" "" "" "" "sp." "" "" "" "" "" "" "M. Carrano" "M. Carrano" "" 1 "specimens" 2236 "UW 26578" NA NA "" "" "" NA "" NA "not a trace" 1419 "Ferris Formation (UW V-92026)" "United States" "Wyoming" "Carbon" 41.938558 -106.852418 48.47 -84 "Paleogene" "Paleocene" "Early/Lower Paleocene" "Danian" "Cenozoic 1" "Danian" "Puercan" "" 66.043 63.3 64.6715 "Ferris" "" "terrestrial indet."
"175" 14735 "Fossilworks" "J. Alroy" "Reptilia" NA "Alligatoridae" "" "Allognathosuchus" "" "" "" "sp." "" "" "" "" "" "" "M. Carrano" "M. Carrano" "" 1 "specimens" 2236 "UW 26302" NA NA "" "" "" NA "" NA "not a trace" 1419 "Ferris Formation (UW V-93047)" "United States" "Wyoming" "Carbon" 41.935992 -106.856801 48.47 -84.01 "Paleogene" "Paleocene" "Early/Lower Paleocene" "Danian" "Cenozoic 1" "Danian" "Puercan" "" 64 63.8 63.9 "Ferris" "" "terrestrial indet."
"176" 14736 "Fossilworks" "J. Alroy" "Reptilia" NA "Alligatoridae" "cf." "Allognathosuchus" "" "" "" "sp." "" "" "" "" "" "" "J. Alroy" "J. Alroy" "" NA "" 2930 "" NA NA "" "" "" NA "" NA "not a trace" 2930 "Ferron Mountain" "United States" "Utah" "Sanpete" 39.1 -111.8 46.56 -90.38 "Paleogene" "Paleocene" "Early/Lower Paleocene" "Danian" "Cenozoic 1" "Danian" "Puercan" "" 66.043 63.3 64.6715 "North Horn" "" "terrestrial indet."
"177" 14739 "Fossilworks" "J. Alroy" "Reptilia" NA "Alligatoridae" "cf." "Allognathosuchus" "" "" "" "sp." "" "" "" "" "" "" "J. Alroy" "J. Alroy" "" NA "" 2930 "" NA NA "" "" "" NA "" NA "not a trace" 2930 "Gas Tank Hill" "United States" "Utah" "Emery" 39 -111 46.33 -89.53 "Paleogene" "Paleocene" "Early/Lower Paleocene" "Danian" "Cenozoic 1" "Danian" "Puercan" "" 63.6 63.6 63.6 "North Horn" "" "\"floodplain\""
"178" 14748 "Fossilworks" "J. Alroy" "Reptilia" NA "Alligatoridae" "cf." "Allognathosuchus" "" "" "" "sp." "" "" "" "" "" "" "J. Alroy" "J. Alroy" "" NA "" 2930 "" NA NA "" "" "" NA "" NA "not a trace" 2930 "Jason Spring" "United States" "Utah" "Sanpete" 39.1 -111.8 46.56 -90.38 "Paleogene" "Paleocene" "Early/Lower Paleocene" "Danian" "Cenozoic 1" "Danian" "Puercan" "" 66.043 63.3 64.6715 "North Horn" "" "terrestrial indet."
"179" 14766 "Fossilworks" "J. Alroy" "Reptilia" NA "" "" "Brachychampsa" "" "" "" "sp." "" "" "" "" "" "" "J. Alroy" "J. Alroy" "" NA "" 3489 "" NA NA "" "" "" NA "" NA "body (3D)" 3489 "Purgatory Hill" "United States" "Montana" "McCone" 47.8 -106.1 54 -80.77 "Paleogene" "Paleocene" "Early/Lower Paleocene" "Danian" "Cenozoic 1" "Danian" "Puercan" "" 63.5 63.5 63.5 "Tullock" "Collins Ranch" "terrestrial indet."
"180" 14774 "Fossilworks" "J. Alroy" "Reptilia" NA "Alligatoridae" "" "Allognathosuchus" "" "" "" "sp." "" "" "" "" "" "" "P. Holroyd" "P. Holroyd" "" NA "" 19561 "?common" NA NA "" "" "" NA "" NA "not a trace" 2585 "South Table Mountain" "United States" "Colorado" "Jefferson" 39.6 -105.1 45.88 -82.92 "Paleogene" "Paleocene" "Early/Lower Paleocene" "Danian" "Cenozoic 1" "Danian" "Puercan" "" 64.9 64.9 64.9 "" "" "terrestrial indet."
"181" 14790 "Fossilworks" "J. Alroy" "Reptilia" NA "Alligatoridae" "cf." "Allognathosuchus" "" "" "" "sp." "" "" "" "" "" "" "J. Alroy" "J. Alroy" "" NA "" 2930 "" NA NA "" "" "" NA "" NA "not a trace" 2930 "Wagonroad Lower Horizon" "United States" "Utah" "Emery" 39 -111 46.33 -89.53 "Paleogene" "Paleocene" "Early/Lower Paleocene" "Danian" "Cenozoic 1" "Danian" "Puercan" "" 66.043 63.3 64.6715 "North Horn" "Joe's Valley" "terrestrial indet."
"182" 14796 "Fossilworks" "J. Alroy" "Reptilia" NA "Alligatoridae" "" "Allognathosuchus" "" "" "" "sp." "" "" "" "" "" "" "M. Carrano" "M. Carrano" "" 1 "specimens" 2236 "UW 26532" NA NA "" "" "" NA "" NA "not a trace" 1419 "Windy Mudstone (UW V-91004)" "United States" "Wyoming" "Carbon" 41.947628 -106.872796 48.48 -84.02 "Paleogene" "Paleocene" "Early/Lower Paleocene" "Danian" "Cenozoic 1" "Danian" "Puercan" "" 65.3 65.3 65.3 "Ferris" "" "terrestrial indet."
"183" 14805 "Fossilworks" "J. Alroy" "Reptilia" NA "Alligatoridae" "" "Allognathosuchus" "" "" "" "sp." "" "" "" "" "" "" "J. Alroy" "J. Alroy" "" NA "" 829 "" NA NA "" "" "" NA "" NA "not a trace" 829 "Cedar Mountain (UW V-82010)" "United States" "Wyoming" "Hot Springs/Washakie" 43.85 -108.35 50.59 -84.93 "Paleogene" "Paleocene" "Early/Lower Paleocene" "Danian" "Cenozoic 1" "Danian" "Puercan" "" 66.043 63.3 64.6715 "Polecat Bench" "" "terrestrial indet."
"184" 14830 "Fossilworks" "J. Alroy" "Reptilia" NA "Alligatoridae" "cf." "Allognathosuchus" "" "" "" "sp." "" "Crocodylia" "" "" "" "indet." "J. Alroy" "J. Alroy" "J. Alroy" NA "" 2930 "one of two crocs, arbitrarily chosen to be the reidentification" NA NA "J. Alroy" "J. Alroy" "" 6618 "\"crocodile\"; not described" NA "body (3D)" 6618 "Dragon Canyon" "United States" "Utah" "Emery" 39.183333 -111.266667 46.25 -90.78 "Paleogene" "Paleocene" "Early/Lower Paleocene" "Danian" "Cenozoic 1" "Danian" "Torrejonian" "" 62.1 62.1 62.1 "North Horn" "Joe's Valley" "terrestrial indet."
"185" 14873 "Fossilworks" "J. Alroy" "Reptilia" NA "Alligatoridae" "n. gen." "Navajosuchus" "" "" "n. sp." "novomexicanus" "" "" "" "" "" "" "J. Alroy" "J. Alroy" "" NA "" 23756 "1913 Sinclair and Olsen AMNH collection from \"Head of West Fork of Kimbetoh Wash\" = Sinclair and Granger Loc. 9" NA NA "" "" "" NA "" NA "body (3D)" 3657 "Little Pocket" "United States" "New Mexico" "San Juan" 36.2711 -107.763 42.83 -87.82 "Paleogene" "Paleocene" "Early/Lower Paleocene" "Danian" "Cenozoic 1" "Danian" "Torrejonian" "" 63.3 61.7 62.5 "Nacimiento" "Deltatherium Zone" "terrestrial indet."
"186" 14970 "Fossilworks" "J. Alroy" "Reptilia" NA "" "" "Borealosuchus" "" "" "" "sp." "" "" "" "" "" "" "J. Alroy" "J. Alroy" "" NA "" 25722 "TMM 41376" NA NA "" "" "" NA "" NA "body (3D)" 3024 "New Taeniodont Site" "United States" "Texas" "Brewster" 29.2 -103.2 34.49 -86.57 "Paleogene" "Paleocene" "Middle Paleocene" "Selandian" "Cenozoic 1" "Thanetian" "Tiffanian" "" 59.6 59.6 59.6 "Black Peaks" "" "terrestrial indet."
"187" 14975 "Fossilworks" "J. Alroy" "Reptilia" NA "" "" "Borealosuchus" "" "" "" "sp." "" "" "" "" "" "" "J. Alroy" "J. Alroy" "" NA "" 25722 "TMM 40148" NA NA "" "" "" NA "" NA "body (3D)" 3024 "Ray's Bonebed" "United States" "Texas" "Brewster" 29.2 -103.2 34.49 -86.57 "Paleogene" "Paleocene" "Middle Paleocene" "Selandian" "Cenozoic 1" "Thanetian" "Tiffanian" "" 59.7 59.7 59.7 "" "" "terrestrial indet."
"188" 15000 "Fossilworks" "J. Alroy" "Reptilia" NA "" "" "Borealosuchus" "" "" "n. sp." "formidabilis" "" "Leidyosuchus" "" "" "n. sp." "formidabilis" "J. Alroy" "J. Alroy" "J. Tennant" NA "" 25723 "SMM P71.16.28 Complete skull" NA NA "" "" "" NA "" NA "body (3D)" 1459 "Wannagan Creek Quarry" "United States" "North Dakota" "Billings" 47.033333 -103.65 52.01 -81.93 "Paleogene" "Paleocene" "Middle Paleocene" "Selandian" "Cenozoic 1" "Thanetian" "Tiffanian" "" 58.9 58.8 58.85 "Bullion Creek (Tongue River)" "" "mire/swamp"
"189" 15000 "Fossilworks" "J. Alroy" "Reptilia" NA "Alligatoridae" "n. gen." "Wannaganosuchus" "" "" "n. sp." "brachymanus" "" "" "" "" "" "" "J. Alroy" "J. Alroy" "P. Mannion" NA "" 25723 "" NA NA "" "" "" NA "" NA "not a trace" 1459 "Wannagan Creek Quarry" "United States" "North Dakota" "Billings" 47.033333 -103.65 52.01 -81.93 "Paleogene" "Paleocene" "Middle Paleocene" "Selandian" "Cenozoic 1" "Thanetian" "Tiffanian" "" 58.9 58.8 58.85 "Bullion Creek (Tongue River)" "" "mire/swamp"
"190" 15049 "Fossilworks" "J. Alroy" "Reptilia" NA "Alligatoridae" "" "Allognathosuchus" "" "" "" "sp." "" "" "" "" "" "" "J. Alroy" "J. Alroy" "P. Mannion" NA "" 709 "" NA NA "" "" "" NA "" NA "not a trace" 2953 "Princeton Quarry" "United States" "Wyoming" "Park" 44.9075 -108.9344 50.78 -88.44 "Paleogene" "Paleocene" "" "" "Cenozoic 1" "Thanetian" "Tiffanian" "" 57.7 57.7 57.7 "" "" "terrestrial indet."
"192" 15074 "Fossilworks" "J. Alroy" "Reptilia" NA "Crocodylidae" "" "Bottosaurus" "" "" "" "sp." "" "" "" "" "" "" "P. Mannion" "P. Mannion" "" NA "" 37282 "Numerous teeth (including ChM PV3694, PV4183, PV4184)" NA NA "" "" "" NA "" NA "body (3D)" 3052 "St. Stephen" "United States" "South Carolina" "Berkeley" 33.433333 -80.1 34.57 -63.43 "Paleogene" "Paleocene" "Late/Upper Paleocene" "Thanetian" "Cenozoic 1" "Thanetian" "Clarkforkian" "" 56.8 55.8 56.3 "Williamsburg" "" "coastal indet."
"194" 15091 "Fossilworks" "J. Alroy" "Reptilia" NA "" "" "Borealosuchus" "" "" "" "formidabilis" "" "Leidyosuchus" "" "" "" "formidabilis" "W. Clyde" "W. Clyde" "" NA "" 724 "" NA NA "" "" "" NA "" NA "body (3D)" 2953 "Rainbow Valley" "United States" "Wyoming" "Park" 44.3 -109 49.69 -90.34 "Paleogene" "Paleocene" "Late/Upper Paleocene" "Thanetian" "Cenozoic 1" "Thanetian" "Clarkforkian" "" 56.7 56.6 56.65 "" "" "terrestrial indet."
"195" 15098 "Fossilworks" "J. Alroy" "Reptilia" NA "" "" "Borealosuchus" "" "" "" "formidabilis" "" "Leidyosuchus" "" "" "" "formidabilis" "W. Clyde" "W. Clyde" "" NA "" 724 "" NA NA "" "" "" NA "" NA "body (3D)" 2953 "SC-11" "United States" "Wyoming" "Park" 44.3 -109 49.69 -90.34 "Paleogene" "Paleocene" "Late/Upper Paleocene" "Thanetian" "Cenozoic 1" "Thanetian" "Clarkforkian" "" 56.8 55.8 56.3 "" "" "terrestrial indet."
"196" 15108 "Fossilworks" "J. Alroy" "Reptilia" NA "" "" "Borealosuchus" "" "" "" "formidabilis" "" "Leidyosuchus" "" "" "" "formidabilis" "W. Clyde" "W. Clyde" "" NA "" 724 "" NA NA "" "" "" NA "" NA "body (3D)" 2953 "SC-49" "United States" "Wyoming" "Park" 44.3 -109 49.69 -90.34 "Paleogene" "Paleocene" "Late/Upper Paleocene" "Thanetian" "Cenozoic 1" "Thanetian" "Clarkforkian" "" 56.7 56.5 56.6 "" "" "terrestrial indet."
"197" 15114 "Fossilworks" "J. Alroy" "Reptilia" NA "Alligatoridae" "" "Allognathosuchus" "" "" "" "wartheni" "" "" "" "" "" "" "W. Clyde" "W. Clyde" "" NA "" 724 "" NA NA "" "" "" NA "" NA "body (3D)" 2953 "SC-57" "United States" "Wyoming" "Park" 44.3 -109 49.69 -90.34 "Paleogene" "Paleocene" "Late/Upper Paleocene" "Thanetian" "Cenozoic 1" "Thanetian" "Clarkforkian" "" 56.5 56.5 56.5 "" "" "terrestrial indet."
"198" 15119 "Fossilworks" "J. Alroy" "Reptilia" NA "Alligatoridae" "" "Allognathosuchus" "" "" "" "wartheni" "" "" "" "" "" "" "W. Clyde" "W. Clyde" "" NA "" 724 "" NA NA "" "" "" NA "" NA "body (3D)" 2953 "SC-62" "United States" "Wyoming" "Park" 44.3 -109 49.69 -90.34 "Paleogene" "Paleocene" "Late/Upper Paleocene" "Thanetian" "Cenozoic 1" "Thanetian" "Clarkforkian" "" 56.6 56.6 56.6 "Willwood" "" "terrestrial indet."
"199" 15132 "Fossilworks" "J. Alroy" "Reptilia" NA "" "" "Borealosuchus" "" "" "" "formidabilis" "" "Leidyosuchus" "" "" "" "formidabilis" "W. Clyde" "W. Clyde" "" NA "" 724 "" NA NA "" "" "" NA "" NA "body (3D)" 2953 "SC-81" "United States" "Wyoming" "Park" 44.3 -109 49.69 -90.34 "Paleogene" "Paleocene" "Late/Upper Paleocene" "Thanetian" "Cenozoic 1" "Thanetian" "Clarkforkian" "" 56.3 56.3 56.3 "" "" "terrestrial indet."
"200" 15147 "Fossilworks" "J. Alroy" "Reptilia" NA "" "" "Borealosuchus" "" "" "" "formidabilis" "" "Leidyosuchus" "" "" "" "formidabilis" "W. Clyde" "W. Clyde" "" NA "" 724 "" NA NA "" "" "" NA "" NA "body (3D)" 2953 "SC-108" "United States" "Wyoming" "Park" 44.3 -109 49.69 -90.34 "Paleogene" "Paleocene" "Late/Upper Paleocene" "Thanetian" "Cenozoic 1" "Thanetian" "Clarkforkian" "" 56.8 56.7 56.75 "" "" "terrestrial indet."
"201" 15152 "Fossilworks" "J. Alroy" "Reptilia" NA "" "" "Borealosuchus" "" "" "" "formidabilis" "" "Leidyosuchus" "" "" "" "formidabilis" "W. Clyde" "W. Clyde" "" NA "" 724 "" NA NA "" "" "" NA "" NA "body (3D)" 2953 "SC-117" "United States" "Wyoming" "Park" 44.3 -109 49.69 -90.34 "Paleogene" "Paleocene" "Late/Upper Paleocene" "Thanetian" "Cenozoic 1" "Thanetian" "Clarkforkian" "" 56.7 56.6 56.65 "" "" "terrestrial indet."
"202" 15155 "Fossilworks" "J. Alroy" "Reptilia" NA "" "" "Borealosuchus" "" "" "" "formidabilis" "" "Leidyosuchus" "" "" "" "formidabilis" "W. Clyde" "W. Clyde" "W. Clyde" NA "" 724 "" NA NA "" "" "" NA "" NA "body (3D)" 2953 "SC-120" "United States" "Wyoming" "Park" 44.3 -109 49.69 -90.34 "Paleogene" "Paleocene" "Late/Upper Paleocene" "Thanetian" "Cenozoic 1" "Thanetian" "Clarkforkian" "" 56.8 56.7 56.75 "" "" "terrestrial indet."
"203" 15157 "Fossilworks" "J. Alroy" "Reptilia" NA "" "" "Borealosuchus" "" "" "" "formidabilis" "" "Leidyosuchus" "" "" "" "formidabilis" "W. Clyde" "W. Clyde" "" NA "" 724 "" NA NA "" "" "" NA "" NA "body (3D)" 2953 "SC-134" "United States" "Wyoming" "Park" 44.3 -109 49.69 -90.34 "Paleogene" "Paleocene" "Late/Upper Paleocene" "Thanetian" "Cenozoic 1" "Thanetian" "Clarkforkian" "" 56.8 55.8 56.3 "" "" "terrestrial indet."
"204" 15159 "Fossilworks" "J. Alroy" "Reptilia" NA "" "" "Borealosuchus" "" "" "" "formidabilis" "" "Leidyosuchus" "" "" "" "formidabilis" "W. Clyde" "W. Clyde" "" NA "" 724 "" NA NA "" "" "" NA "" NA "body (3D)" 2953 "SC-136" "United States" "Wyoming" "Park" 44.3 -109 49.69 -90.34 "Paleogene" "Paleocene" "Late/Upper Paleocene" "Thanetian" "Cenozoic 1" "Thanetian" "Clarkforkian" "" 56.8 55.8 56.3 "" "" "terrestrial indet."
"205" 15171 "Fossilworks" "J. Alroy" "Reptilia" NA "Alligatoridae" "" "Ceratosuchus" "" "" "" "burdoshi" "" "" "" "" "" "" "J. Alroy" "J. Alroy" "" NA "" 23582 "" NA NA "" "" "" NA "" NA "body (3D)" 2953 "SC-159" "United States" "Wyoming" "Park" 44.3 -109 49.69 -90.34 "Paleogene" "Paleocene" "Late/Upper Paleocene" "Thanetian" "Cenozoic 1" "Thanetian" "Clarkforkian" "" 56.5 56.4 56.45 "Willwood" "" "terrestrial indet."
"206" 15173 "Fossilworks" "J. Alroy" "Reptilia" NA "Alligatoridae" "" "Ceratosuchus" "" "" "" "burdoshi" "" "" "" "" "" "" "W. Clyde" "W. Clyde" "J. Alroy" NA "" 724 "see also Bartels 1984" NA NA "" "" "" NA "" NA "body (3D)" 2953 "SC-163" "United States" "Wyoming" "Park" 44.3 -109 49.69 -90.34 "Paleogene" "Paleocene" "Late/Upper Paleocene" "Thanetian" "Cenozoic 1" "Thanetian" "Clarkforkian" "" 56.5 56.5 56.5 "" "" "terrestrial indet."
"207" 15173 "Fossilworks" "J. Alroy" "Reptilia" NA "" "" "Borealosuchus" "" "" "" "formidabilis" "" "Leidyosuchus" "" "" "" "formidabilis" "W. Clyde" "W. Clyde" "" NA "" 724 "" NA NA "" "" "" NA "" NA "body (3D)" 2953 "SC-163" "United States" "Wyoming" "Park" 44.3 -109 49.69 -90.34 "Paleogene" "Paleocene" "Late/Upper Paleocene" "Thanetian" "Cenozoic 1" "Thanetian" "Clarkforkian" "" 56.5 56.5 56.5 "" "" "terrestrial indet."
"208" 15174 "Fossilworks" "J. Alroy" "Reptilia" NA "" "" "Borealosuchus" "" "" "" "formidabilis" "" "Leidyosuchus" "" "" "" "formidabilis" "W. Clyde" "W. Clyde" "" NA "" 724 "" NA NA "" "" "" NA "" NA "body (3D)" 2953 "SC-164" "United States" "Wyoming" "Park" 44.3 -109 49.69 -90.34 "Paleogene" "Paleocene" "Late/Upper Paleocene" "Thanetian" "Cenozoic 1" "Thanetian" "Clarkforkian" "" 56.8 56.6 56.7 "" "" "terrestrial indet."
"209" 15176 "Fossilworks" "J. Alroy" "Reptilia" NA "" "" "Borealosuchus" "" "" "" "formidabilis" "" "Leidyosuchus" "" "" "" "formidabilis" "W. Clyde" "W. Clyde" "" NA "" 724 "" NA NA "" "" "" NA "" NA "body (3D)" 2953 "SC-171" "United States" "Wyoming" "Park" 44.3 -109 49.69 -90.34 "Paleogene" "Paleocene" "Late/Upper Paleocene" "Thanetian" "Cenozoic 1" "Thanetian" "Clarkforkian" "" 56.8 55.8 56.3 "" "" "terrestrial indet."
"210" 15184 "Fossilworks" "J. Alroy" "Reptilia" NA "" "" "Borealosuchus" "" "" "" "formidabilis" "" "Leidyosuchus" "" "" "" "formidabilis" "W. Clyde" "W. Clyde" "" NA "" 724 "" NA NA "" "" "" NA "" NA "body (3D)" 2953 "SC-183" "United States" "Wyoming" "Park" 44.3 -109 49.69 -90.34 "Paleogene" "Paleocene" "Late/Upper Paleocene" "Thanetian" "Cenozoic 1" "Thanetian" "Clarkforkian" "" 56.5 56.5 56.5 "" "" "terrestrial indet."
"211" 15190 "Fossilworks" "J. Alroy" "Reptilia" NA "" "" "Borealosuchus" "" "" "" "formidabilis" "" "Leidyosuchus" "" "" "" "formidabilis" "W. Clyde" "W. Clyde" "" NA "" 724 "" NA NA "" "" "" NA "" NA "body (3D)" 2953 "SC-200" "United States" "Wyoming" "Park" 44.3 -109 49.69 -90.34 "Paleogene" "Paleocene" "Late/Upper Paleocene" "Thanetian" "Cenozoic 1" "Thanetian" "Clarkforkian" "" 56.8 56.7 56.75 "" "" "terrestrial indet."
"212" 15192 "Fossilworks" "J. Alroy" "Reptilia" NA "" "" "Borealosuchus" "" "" "" "formidabilis" "" "Leidyosuchus" "" "" "" "formidabilis" "W. Clyde" "W. Clyde" "" NA "" 724 "" NA NA "" "" "" NA "" NA "body (3D)" 2953 "SC-202" "United States" "Wyoming" "Park" 44.3 -109 49.69 -90.34 "Paleogene" "Paleocene" "Late/Upper Paleocene" "Thanetian" "Cenozoic 1" "Thanetian" "Clarkforkian" "" 56.8 56.6 56.7 "" "" "terrestrial indet."
"213" 15208 "Fossilworks" "J. Alroy" "Reptilia" NA "Alligatoridae" "" "Allognathosuchus" "" "" "" "wartheni" "" "" "" "" "" "" "W. Clyde" "W. Clyde" "" NA "" 724 "" NA NA "" "" "" NA "" NA "body (3D)" 2953 "SC-235" "United States" "Wyoming" "Park" 44.3 -109 49.69 -90.34 "Paleogene" "Paleocene" "Late/Upper Paleocene" "Thanetian" "Cenozoic 1" "Thanetian" "Clarkforkian" "" 56.5 56.5 56.5 "" "" "terrestrial indet."
"214" 15208 "Fossilworks" "J. Alroy" "Reptilia" NA "Alligatoridae" "" "Ceratosuchus" "" "" "" "burdoshi" "" "" "" "" "" "" "W. Clyde" "W. Clyde" "J. Alroy" NA "" 724 "see also Bartels 1984" NA NA "" "" "" NA "" NA "body (3D)" 2953 "SC-235" "United States" "Wyoming" "Park" 44.3 -109 49.69 -90.34 "Paleogene" "Paleocene" "Late/Upper Paleocene" "Thanetian" "Cenozoic 1" "Thanetian" "Clarkforkian" "" 56.5 56.5 56.5 "" "" "terrestrial indet."
"215" 15211 "Fossilworks" "J. Alroy" "Reptilia" NA "" "" "Borealosuchus" "" "" "" "formidabilis" "" "Leidyosuchus" "" "" "" "formidabilis" "W. Clyde" "W. Clyde" "" NA "" 724 "" NA NA "" "" "" NA "" NA "body (3D)" 2953 "SC-249" "United States" "Wyoming" "Park" 44.3 -109 49.69 -90.34 "Paleogene" "Paleocene" "Late/Upper Paleocene" "Thanetian" "Cenozoic 1" "Thanetian" "Clarkforkian" "" 56.8 55.8 56.3 "" "" "terrestrial indet."
"216" 15217 "Fossilworks" "J. Alroy" "Reptilia" NA "Alligatoridae" "" "Allognathosuchus" "" "" "" "sp." "" "" "" "" "" "" "W. Clyde" "W. Clyde" "J. Alroy" NA "" 724 "" NA NA "" "" "" NA "" NA "not a trace" 1656 "Unionid Coquina Site" "United States" "Wyoming" "Park" 44.816667 -109.05 50.2 -90.23 "Paleogene" "Paleocene" "Late/Upper Paleocene" "Thanetian" "Cenozoic 1" "Thanetian" "Clarkforkian" "" 56.4 56.3 56.35 "Willwood" "" "\"channel\""
"217" 15217 "Fossilworks" "J. Alroy" "Reptilia" NA "Diplocynodontidae" "" "Diplocynodon" "" "" "" "sp." "" "" "" "" "" "" "W. Clyde" "W. Clyde" "J. Alroy" NA "" 724 "" NA NA "" "" "" NA "" NA "not a trace" 1656 "Unionid Coquina Site" "United States" "Wyoming" "Park" 44.816667 -109.05 50.2 -90.23 "Paleogene" "Paleocene" "Late/Upper Paleocene" "Thanetian" "Cenozoic 1" "Thanetian" "Clarkforkian" "" 56.4 56.3 56.35 "Willwood" "" "\"channel\""
"218" 15252 "Fossilworks" "J. Alroy" "Reptilia" NA "" "" "Borealosuchus" "" "" "n. sp." "sp." "" "Leidyosuchus" "" "" "n. sp." "riggsi" "J. Alroy" "J. Alroy" "" NA "" 34339 "from \"Debeque\" according to Schmidt, but \"Hell's Half Acre\" according Bruner 1991" NA NA "" "" "" NA "" NA "body (3D)" 2733 "Hell's Half Acre (Lower)" "United States" "Colorado" "Mesa" 39.2737 -108.1848 44.64 -90.85 "Paleogene" "Paleocene" "Late/Upper Paleocene" "Thanetian" "Cenozoic 1" "Thanetian" "Clarkforkian" "" 56.8 55.8 56.3 "DeBeque" "Atwell Gulch" "terrestrial indet."
"219" 15458 "Fossilworks" "J. Alroy" "Reptilia" NA "" "" "Borealosuchus" "" "" "" "sp." "" "" "" "" "" "" "J. Alroy" "J. Alroy" "J. Head" NA "" 7530 "see Holroyd et al. 2001" NA NA "" "" "" NA "" NA "body (3D)" 7530 "Castle Gardens" "United States" "Wyoming" "Washakie" 43.9524 -107.5723 48.63 -90.48 "Paleogene" "Eocene" "Early/Lower Eocene" "Ypresian" "Cenozoic 2" "Ypresian" "Wasatchian" "" 55.6 55.6 55.6 "Willwood" "" "terrestrial indet."
"220" 15583 "Fossilworks" "J. Alroy" "Reptilia" NA "Alligatoridae" "" "Allognathosuchus" "" "" "" "sp." "" "" "" "" "" "" "P. Holroyd" "P. Holroyd" "J. Alroy" NA "" 17569 "" NA NA "" "" "" NA "" NA "not a trace" 3612 "Ellesmere Island (Lower)" "Canada" "Northwest Territories" "" 78.5 -82 75.78 -30.2 "Paleogene" "Eocene" "Early/Lower Eocene" "Ypresian" "Cenozoic 2" "Ypresian" "Wasatchian" "" 53.2 53.2 53.2 "Margaret" "" "deltaic indet."
"221" 15586 "Fossilworks" "J. Alroy" "Reptilia" NA "Alligatoridae" "" "Allognathosuchus" "" "" "" "sp." "" "" "" "" "" "" "W. Clyde" "L. Gannon" "" NA "" 11717 "" NA NA "" "" "" NA "" NA "not a trace" 2158 "FG-18" "United States" "Wyoming" "Big Horn" 44.64509 -108.54108 49.25 -91.85 "Paleogene" "Eocene" "Early/Lower Eocene" "Ypresian" "Cenozoic 2" "Ypresian" "Early/Lower Eocene" "" 55.3 55.3 55.3 "Willwood" "" "fluvial-lacustrine indet."
"222" 15586 "Fossilworks" "J. Alroy" "Reptilia" NA "Alligatoridae" "" "Ceratosuchus" "" "" "?" "sp." "" "" "" "" "" "" "W. Clyde" "L. Gannon" "" NA "" 11717 "" NA NA "" "" "" NA "" NA "body (3D)" 2158 "FG-18" "United States" "Wyoming" "Big Horn" 44.64509 -108.54108 49.25 -91.85 "Paleogene" "Eocene" "Early/Lower Eocene" "Ypresian" "Cenozoic 2" "Ypresian" "Early/Lower Eocene" "" 55.3 55.3 55.3 "Willwood" "" "fluvial-lacustrine indet."
"223" 15589 "Fossilworks" "J. Alroy" "Reptilia" NA "Alligatoridae" "" "Allognathosuchus" "" "" "" "sp." "" "" "" "" "" "" "W. Clyde" "L. Gannon" "" NA "" 11717 "" NA NA "" "" "" NA "" NA "not a trace" 2158 "FG-25" "United States" "Wyoming" "Big Horn" 44.62533 -108.50157 49.23 -91.82 "Paleogene" "Eocene" "Early/Lower Eocene" "Ypresian" "Cenozoic 2" "Ypresian" "Early/Lower Eocene" "" 55.2 55.2 55.2 "Willwood" "" "fluvial-lacustrine indet."
"224" 15590 "Fossilworks" "J. Alroy" "Reptilia" NA "Alligatoridae" "" "Allognathosuchus" "" "" "" "sp." "" "" "" "" "" "" "W. Clyde" "L. Gannon" "" NA "" 11717 "" NA NA "" "" "" NA "" NA "not a trace" 1666 "FG-42" "United States" "Wyoming" "Big Horn" 44.60467 -108.32479 49.19 -91.63 "Paleogene" "Eocene" "Early/Lower Eocene" "Ypresian" "Cenozoic 2" "Ypresian" "Early/Lower Eocene" "" 55.3 55.3 55.3 "Willwood" "" "fluvial-lacustrine indet."
"225" 15592 "Fossilworks" "J. Alroy" "Reptilia" NA "Alligatoridae" "" "Allognathosuchus" "" "" "" "sp." "" "" "" "" "" "" "W. Clyde" "L. Gannon" "" NA "" 11717 "" NA NA "" "" "" NA "" NA "not a trace" 1123 "FG-84" "United States" "Wyoming" "Big Horn" 44.589 -108.40676 49.18 -91.73 "Paleogene" "Eocene" "Early/Lower Eocene" "Ypresian" "Cenozoic 2" "Ypresian" "Early/Lower Eocene" "" 55.1 54.9 55 "Willwood" "" "fluvial-lacustrine indet."
"226" 15593 "Fossilworks" "J. Alroy" "Reptilia" NA "Alligatoridae" "" "Allognathosuchus" "" "" "" "sp." "" "" "" "" "" "" "W. Clyde" "L. Gannon" "" NA "" 11717 "" NA NA "" "" "" NA "" NA "not a trace" 1666 "FG-87" "United States" "Wyoming" "Big Horn" 44.53062 -108.39299 49.12 -91.73 "Paleogene" "Eocene" "Early/Lower Eocene" "Ypresian" "Cenozoic 2" "Ypresian" "Early/Lower Eocene" "" 55.1 54.2 54.65 "Willwood" "" "fluvial-lacustrine indet."
"227" 15594 "Fossilworks" "J. Alroy" "Reptilia" NA "Alligatoridae" "" "Allognathosuchus" "" "" "" "sp." "" "" "" "" "" "" "W. Clyde" "L. Gannon" "" NA "" 11717 "" NA NA "" "" "" NA "" NA "not a trace" 1666 "FG-103" "United States" "Wyoming" "Big Horn" 44.53346 -108.32113 49.11 -91.65 "Paleogene" "Eocene" "Early/Lower Eocene" "Ypresian" "Cenozoic 2" "Ypresian" "Early/Lower Eocene" "" 55.2 54.9 55.05 "Willwood" "" "fluvial-lacustrine indet."
"230" 15595 "Fossilworks" "J. Alroy" "Reptilia" NA "Diplocynodontidae" "" "Diplocynodon" "" "" "" "hantoniensis" "" "" "" "" "" "" "J. Alroy" "J. Alroy" "M. Uhen" NA "" 812 "" NA NA "" "" "" NA "" NA "body (3D)" 2961 "Fisher/Sullivan Site" "United States" "Virginia" "Stafford" 38.3 -77.4 38.78 -61.02 "Paleogene" "Eocene" "Early/Lower Eocene" "Ypresian" "Cenozoic 2" "Ypresian" "Wasatchian" "" 55.8 50.3 53.05 "Nanjemoy" "Potapaco" "terrestrial indet."
"232" 15665 "Fossilworks" "J. Alroy" "Reptilia" NA "Alligatoridae" "" "Allognathosuchus" "" "" "" "sp." "" "" "" "" "" "" "J. Alroy" "J. Alroy" "" NA "" 3806 "" NA NA "" "" "" NA "" NA "not a trace" 1248 "Little Muddy I (UM BB-114)" "United States" "Wyoming" "Lincoln" 41.8 -110.7 46.91 -94.4 "Paleogene" "Eocene" "Early/Lower Eocene" "Ypresian" "Cenozoic 2" "Ypresian" "Wasatchian" "" 52.4 52.4 52.4 "Wasatch" "" "terrestrial indet."
"233" 15668 "Fossilworks" "J. Alroy" "Reptilia" NA "Alligatoridae" "" "Allognathosuchus" "" "" "" "sp." "" "" "" "" "" "" "J. Alroy" "J. Alroy" "" NA "" 3806 "" NA NA "" "" "" NA "" NA "not a trace" 1248 "Little Muddy I (UM BB-118)" "United States" "Wyoming" "Lincoln" 41.8 -110.7 46.91 -94.4 "Paleogene" "Eocene" "Early/Lower Eocene" "Ypresian" "Cenozoic 2" "Ypresian" "Wasatchian" "" 52.4 52.4 52.4 "Wasatch" "" "terrestrial indet."
"235" 15682 "Fossilworks" "J. Alroy" "Reptilia" NA "Alligatoridae" "" "Allognathosuchus" "" "" "" "sp." "" "" "" "" "" "" "W. Clyde" "W. Clyde" "" NA "" 11717 "" NA NA "" "" "" NA "" NA "not a trace" 1666 "MP-17" "United States" "Wyoming" "Park" 44.52559 -108.42908 49.12 -91.77 "Paleogene" "Eocene" "Early/Lower Eocene" "Ypresian" "Cenozoic 2" "Ypresian" "Early/Lower Eocene" "" 55.8 55.8 55.8 "Willwood" "" "fluvial-lacustrine indet."
"236" 15683 "Fossilworks" "J. Alroy" "Reptilia" NA "Alligatoridae" "" "Allognathosuchus" "" "" "" "sp." "" "" "" "" "" "" "W. Clyde" "W. Clyde" "" NA "" 11717 "" NA NA "" "" "" NA "" NA "not a trace" 1666 "MP-23" "United States" "Wyoming" "Park" 44.63362 -108.89015 49.28 -92.23 "Paleogene" "Eocene" "Early/Lower Eocene" "Ypresian" "Cenozoic 2" "Ypresian" "Early/Lower Eocene" "" 54.9 54.9 54.9 "Willwood" "" "fluvial-lacustrine indet."
"237" 15687 "Fossilworks" "J. Alroy" "Reptilia" NA "Alligatoridae" "" "Allognathosuchus" "" "" "" "sp." "" "" "" "" "" "" "W. Clyde" "W. Clyde" "" NA "" 11717 "" NA NA "" "" "" NA "" NA "not a trace" 2787 "MP-62" "United States" "Wyoming" "Park" 44.43592 -108.6328 49.06 -92.01 "Paleogene" "Eocene" "Early/Lower Eocene" "Ypresian" "Cenozoic 2" "Ypresian" "Early/Lower Eocene" "" 53.9 53.3 53.6 "Willwood" "" "fluvial-lacustrine indet."
"238" 15688 "Fossilworks" "J. Alroy" "Reptilia" NA "Alligatoridae" "" "Allognathosuchus" "" "" "" "sp." "" "" "" "" "" "" "W. Clyde" "W. Clyde" "" NA "" 11717 "" NA NA "" "" "" NA "" NA "not a trace" 2787 "MP-73" "United States" "Wyoming" "Park" 44.36912 -108.66812 49 -92.06 "Paleogene" "Eocene" "Early/Lower Eocene" "Ypresian" "Cenozoic 2" "Ypresian" "Early/Lower Eocene" "" 55.3 52.8 54.05 "Willwood" "" "fluvial-lacustrine indet."
"239" 15694 "Fossilworks" "J. Alroy" "Reptilia" NA "Alligatoridae" "" "Allognathosuchus" "" "" "" "sp." "" "" "" "" "" "" "W. Clyde" "W. Clyde" "" NA "" 11717 "" NA NA "" "" "" NA "" NA "not a trace" 1666 "MP-122" "United States" "Wyoming" "Park" 44.56329 -108.69815 49.38 -91.52 "Paleogene" "Eocene" "Early/Lower Eocene" "Ypresian" "Cenozoic 2" "Ypresian" "Wasatchian" "" 54.2 54.2 54.2 "Willwood" "" "fluvial-lacustrine indet."
"240" 15695 "Fossilworks" "J. Alroy" "Reptilia" NA "Alligatoridae" "" "Allognathosuchus" "" "" "" "sp." "" "" "" "" "" "" "W. Clyde" "W. Clyde" "" NA "" 11717 "" NA NA "" "" "" NA "" NA "not a trace" 1666 "MP-138" "United States" "Wyoming" "Park" 44.58871 -108.62068 49.21 -91.96 "Paleogene" "Eocene" "Early/Lower Eocene" "Ypresian" "Cenozoic 2" "Ypresian" "Early/Lower Eocene" "" 54.4 54.2 54.3 "Willwood" "" "fluvial-lacustrine indet."
"241" 15698 "Fossilworks" "J. Alroy" "Reptilia" NA "Alligatoridae" "" "Allognathosuchus" "" "" "" "sp." "" "" "" "" "" "" "W. Clyde" "W. Clyde" "" NA "" 11717 "" NA NA "" "" "" NA "" NA "not a trace" 1666 "MP-148" "United States" "Wyoming" "Park" 44.59549 -108.58752 49.21 -91.92 "Paleogene" "Eocene" "Early/Lower Eocene" "Ypresian" "Cenozoic 2" "Ypresian" "Early/Lower Eocene" "" 54.6 54.2 54.4 "Willwood" "" "fluvial-lacustrine indet."
"242" 15699 "Fossilworks" "J. Alroy" "Reptilia" NA "Alligatoridae" "" "Allognathosuchus" "" "" "" "sp." "" "" "" "" "" "" "W. Clyde" "W. Clyde" "" NA "" 11717 "" NA NA "" "" "" NA "" NA "not a trace" 2787 "MP-149" "United States" "Wyoming" "Park" 44.61471 -108.58572 49.23 -91.91 "Paleogene" "Eocene" "Early/Lower Eocene" "Ypresian" "Cenozoic 2" "Ypresian" "Early/Lower Eocene" "" 54.7 54.5 54.6 "Willwood" "" "fluvial-lacustrine indet."
"243" 15701 "Fossilworks" "J. Alroy" "Reptilia" NA "Alligatoridae" "" "Allognathosuchus" "" "" "" "sp." "" "" "" "" "" "" "W. Clyde" "W. Clyde" "" NA "" 11717 "" NA NA "" "" "" NA "" NA "not a trace" 2962 "MP-152" "United States" "Wyoming" "Park" 44.50715 -108.682 49.32 -91.52 "Paleogene" "Eocene" "Early/Lower Eocene" "Ypresian" "Cenozoic 2" "Ypresian" "Graybullian" "" 54.1 54.1 54.1 "Willwood" "" "fluvial-lacustrine indet."
"244" 15702 "Fossilworks" "J. Alroy" "Reptilia" NA "Alligatoridae" "" "Allognathosuchus" "" "" "" "sp." "" "" "" "" "" "" "W. Clyde" "W. Clyde" "" NA "" 11717 "" NA NA "" "" "" NA "" NA "not a trace" 2787 "MP-158" "United States" "Wyoming" "Park" 44.57614 -108.67485 49.2 -92.02 "Paleogene" "Eocene" "Early/Lower Eocene" "Ypresian" "Cenozoic 2" "Ypresian" "Early/Lower Eocene" "" 54.3 54.3 54.3 "Willwood" "" "fluvial-lacustrine indet."
"245" 15704 "Fossilworks" "J. Alroy" "Reptilia" NA "Alligatoridae" "" "Allognathosuchus" "" "" "" "sp." "" "" "" "" "" "" "W. Clyde" "W. Clyde" "" NA "" 11717 "" NA NA "" "" "" NA "" NA "not a trace" 1666 "MP-163" "United States" "Wyoming" "Park" 44.551 -108.65621 49.17 -92 "Paleogene" "Eocene" "Early/Lower Eocene" "Ypresian" "Cenozoic 2" "Ypresian" "Early/Lower Eocene" "" 54.2 54.2 54.2 "Willwood" "" "fluvial-lacustrine indet."
"246" 15705 "Fossilworks" "J. Alroy" "Reptilia" NA "Alligatoridae" "" "Allognathosuchus" "" "" "" "sp." "" "" "" "" "" "" "W. Clyde" "W. Clyde" "" NA "" 11717 "" NA NA "" "" "" NA "" NA "not a trace" 1666 "MP-167" "United States" "Wyoming" "Park" 44.53659 -108.65138 49.16 -92 "Paleogene" "Eocene" "Early/Lower Eocene" "Ypresian" "Cenozoic 2" "Ypresian" "Early/Lower Eocene" "" 54.2 54.2 54.2 "Willwood" "" "fluvial-lacustrine indet."
"247" 15706 "Fossilworks" "J. Alroy" "Reptilia" NA "Alligatoridae" "" "Allognathosuchus" "" "" "" "sp." "" "" "" "" "" "" "W. Clyde" "W. Clyde" "" NA "" 11717 "" NA NA "" "" "" NA "" NA "not a trace" 1666 "MP-171" "United States" "Wyoming" "Park" 44.55398 -108.70494 49.18 -92.05 "Paleogene" "Eocene" "Early/Lower Eocene" "Ypresian" "Cenozoic 2" "Ypresian" "Early/Lower Eocene" "" 54.2 54 54.1 "Willwood" "" "fluvial-lacustrine indet."
"248" 15707 "Fossilworks" "J. Alroy" "Reptilia" NA "Alligatoridae" "" "Allognathosuchus" "" "" "" "sp." "" "" "" "" "" "" "W. Clyde" "W. Clyde" "" NA "" 11717 "" NA NA "" "" "" NA "" NA "not a trace" 1745 "MP-173" "United States" "Wyoming" "Park" 44.54585 -108.70803 49.18 -92.06 "Paleogene" "Eocene" "Early/Lower Eocene" "Ypresian" "Cenozoic 2" "Ypresian" "Early/Lower Eocene" "" 54 54 54 "Willwood" "" "fluvial-lacustrine indet."
"249" 15718 "Fossilworks" "J. Alroy" "Reptilia" NA "" "" "Boverisuchus" "" "" "n. sp." "vorax" "" "Crocodylus" "" "" "n. sp." "vorax" "P. Mannion" "P. Mannion" "" NA "" 46624 "YPM 249 - type (partial skull and mandible with associated postcrania)" NA NA "" "" "" NA "" NA "body (3D)" 3420 "Red Dog Buttes" "United States" "Utah" "Daggett" 41 -109.4 45.96 -93.2 "Paleogene" "Eocene" "Early/Lower Eocene" "Ypresian" "Cenozoic 2" "Ypresian" "Wasatchian" "" 55.8 50.3 53.05 "" "" "terrestrial indet."
"250" 15759 "Fossilworks" "J. Alroy" "Reptilia" NA "Alligatoridae" "" "Allognathosuchus" "" "" "" "sp." "" "" "" "" "" "" "J. Alroy" "J. Alroy" "" NA "" 1657 "" NA NA "" "" "" NA "" NA "not a trace" 1657 "SC-67" "United States" "Wyoming" "Park" 44.3 -109 49.16 -91.92 "Paleogene" "Eocene" "Early/Lower Eocene" "Ypresian" "Cenozoic 2" "Ypresian" "Wasatchian" "" 55.5 55.5 55.5 "Willwood" "" "terrestrial indet."
"251" 15780 "Fossilworks" "J. Alroy" "Reptilia" NA "Alligatoridae" "" "Allognathosuchus" "" "" "" "sp." "" "" "" "" "" "" "J. Alroy" "J. Alroy" "" NA "" 1657 "" NA NA "" "" "" NA "" NA "not a trace" 1657 "SC-139" "United States" "Wyoming" "Park" 44.3 -109 49.16 -91.92 "Paleogene" "Eocene" "Early/Lower Eocene" "Ypresian" "Cenozoic 2" "Ypresian" "Wasatchian" "" 55.6 55.5 55.55 "Willwood" "" "terrestrial indet."
"252" 15793 "Fossilworks" "J. Alroy" "Reptilia" NA "Alligatoridae" "" "Allognathosuchus" "" "" "" "sp." "" "" "" "" "" "" "R. Whatley" "R. Whatley" "R. Whatley" NA "" 3714 "" NA NA "" "" "" NA "" NA "not a trace" 3714 "SC-210" "United States" "Wyoming" "Park" 44.3 -109 49.16 -91.92 "Paleogene" "Eocene" "Early/Lower Eocene" "Ypresian" "Cenozoic 2" "Ypresian" "Wasatchian" "" 55 55 55 "Willwood" "" "terrestrial indet."
"253" 15830 "Fossilworks" "J. Alroy" "Reptilia" NA "Alligatoridae" "" "Allognathosuchus" "" "" "" "sp." "" "" "" "" "" "" "J. Alroy" "J. Alroy" "" NA "" 1657 "" NA NA "" "" "" NA "" NA "not a trace" 1657 "SC-342" "United States" "Wyoming" "Park" 44.3 -109 49.16 -91.92 "Paleogene" "Eocene" "Early/Lower Eocene" "Ypresian" "Cenozoic 2" "Ypresian" "Wasatchian" "" 55.7 53.1 54.4 "Willwood" "" "terrestrial indet."
"254" 15831 "Fossilworks" "J. Alroy" "Reptilia" NA "" "" "Pristichampsus" "" "" "" "sp." "" "" "" "" "" "" "J. Alroy" "J. Alroy" "" NA "" 1657 "" NA NA "" "" "" NA "" NA "body (3D)" 1657 "SC-348" "United States" "Wyoming" "Park" 44.3 -109 49.16 -91.92 "Paleogene" "Eocene" "Early/Lower Eocene" "Ypresian" "Cenozoic 2" "Ypresian" "Wasatchian" "" 55.5 55.4 55.45 "Willwood" "" "terrestrial indet."
"255" 15832 "Fossilworks" "J. Alroy" "Reptilia" NA "Alligatoridae" "" "Allognathosuchus" "" "" "" "sp." "" "" "" "" "" "" "J. Alroy" "J. Alroy" "" NA "" 1657 "" NA NA "" "" "" NA "" NA "not a trace" 1657 "SC-349" "United States" "Wyoming" "Park" 44.3 -109 49.16 -91.92 "Paleogene" "Eocene" "Early/Lower Eocene" "Ypresian" "Cenozoic 2" "Ypresian" "Wasatchian" "" 55.5 55.4 55.45 "Willwood" "" "terrestrial indet."
"257" 15837 "Fossilworks" "J. Alroy" "Reptilia" NA "" "" "Boverisuchus" "" "" "" "vorax" "" "Pristichampsus" "" "" "" "vorax" "J. Alroy" "J. Alroy" "" NA "" 7542 "" NA NA "" "" "" NA "" NA "body (3D)" 7542 "South Pass (Gardnerbuttean)" "United States" "Wyoming" "Fremont" 42.37 -108.912778 46.22 -94.9 "Paleogene" "Eocene" "" "" "Cenozoic 2" "" "Bridgerian" "" 50.3 46.2 48.25 "Wasatch" "" "fluvial-lacustrine indet."
"258" 15837 "Fossilworks" "J. Alroy" "Reptilia" NA "Diplocynodontidae" "\"" "Diplocynodon" "" "" "" "sp." "" "" "" "" "" "" "J. Alroy" "J. Alroy" "M. Carrano" NA "" 7542 "" NA NA "" "" "" NA "" NA "not a trace" 7542 "South Pass (Gardnerbuttean)" "United States" "Wyoming" "Fremont" 42.37 -108.912778 46.22 -94.9 "Paleogene" "Eocene" "" "" "Cenozoic 2" "" "Bridgerian" "" 50.3 46.2 48.25 "Wasatch" "" "fluvial-lacustrine indet."
"259" 15837 "Fossilworks" "J. Alroy" "Reptilia" NA "Alligatoridae" "" "Procaimanoidea" "" "" "" "sp." "" "" "" "" "" "" "J. Alroy" "J. Alroy" "" NA "" 7542 "" NA NA "" "" "" NA "" NA "not a trace" 7542 "South Pass (Gardnerbuttean)" "United States" "Wyoming" "Fremont" 42.37 -108.912778 46.22 -94.9 "Paleogene" "Eocene" "" "" "Cenozoic 2" "" "Bridgerian" "" 50.3 46.2 48.25 "Wasatch" "" "fluvial-lacustrine indet."
"260" 15895 "Fossilworks" "J. Alroy" "Reptilia" NA "Alligatoridae" "n. gen." "Allognathosuchus" "" "" "n. sp." "mlynarskii" "n. gen." "Chrysochampsa" "" "" "n. sp." "mlynarskii" "J. Alroy" "J. Alroy" "P. Mannion" NA "" 766 "YPM-PU 17258 - holotype (partial skull & 4 osteoderms)" NA NA "" "" "" NA "" NA "body (3D)" 2028 "White Butte/Turtle Valley" "United States" "North Dakota" "Stark" 46.9 -102.8 50.89 -84.52 "Paleogene" "Eocene" "Early/Lower Eocene" "Ypresian" "Cenozoic 2" "Ypresian" "Wasatchian" "" 53.6 53.6 53.6 "Golden Valley" "" "terrestrial indet."
"261" 15895 "Fossilworks" "J. Alroy" "Reptilia" NA "Alligatoridae" "" "Allognathosuchus" "" "" "" "sp." "" "" "" "" "" "" "J. Alroy" "J. Alroy" "M. Carrano" NA "" 2028 "" NA NA "" "" "" NA "" NA "not a trace" 2028 "White Butte/Turtle Valley" "United States" "North Dakota" "Stark" 46.9 -102.8 50.89 -84.52 "Paleogene" "Eocene" "Early/Lower Eocene" "Ypresian" "Cenozoic 2" "Ypresian" "Wasatchian" "" 53.6 53.6 53.6 "Golden Valley" "" "terrestrial indet."
"262" 16196 "Fossilworks" "J. Alroy" "Reptilia" NA "" "" "Borealosuchus" "" "" "" "sp." "" "" "" "" "" "" "P. Mannion" "P. Mannion" "" NA "" 46696 "TMM 40146-6 (associated vertebral centra, osteoderms, phalanges and teeth)" NA NA "" "" "" NA "" NA "body (3D)" 3664 "Canoe (TMM 40146)" "United States" "Texas" "Brewster" 29.2 -103.2 32.56 -91.24 "Paleogene" "Eocene" "" "" "Cenozoic 2" "" "Bridgerian" "" 47.2 47.1 47.15 "Canoe" "" "terrestrial indet."
"264" 16228 "Fossilworks" "J. Alroy" "Reptilia" NA "Alligatoridae" "" "Allognathosuchus" "" "" "" "polyodon" "" "" "" "" "" "" "J. Alroy" "J. Alroy" "M. Carrano" NA "" 25762 "L. S. Quackenbush AMNH collection from \"Grizzly Buttes\"" NA NA "" "" "" NA "" NA "not a trace" 34552 "Grizzly Buttes" "United States" "Wyoming" "Uinta" 41.2 -110.5 45.23 -96.81 "Paleogene" "Eocene" "" "" "Cenozoic 2" "" "Bridgerian" "" 46.5 46.4 46.45 "Bridger" "lower" "terrestrial indet."
"267" 16228 "Fossilworks" "J. Alroy" "Reptilia" NA "" "" "Boverisuchus" "" "" "" "vorax" "" "Pristichampsus" "" "" "" "vorax" "P. Mannion" "P. Mannion" "" NA "" 46624 "YPM 5890 (incomplete right quadrate)" NA NA "" "" "" NA "" NA "body (3D)" 34552 "Grizzly Buttes" "United States" "Wyoming" "Uinta" 41.2 -110.5 45.23 -96.81 "Paleogene" "Eocene" "" "" "Cenozoic 2" "" "Bridgerian" "" 46.5 46.4 46.45 "Bridger" "lower" "terrestrial indet."
"271" 16236 "Fossilworks" "J. Alroy" "Reptilia" NA "" "" "Boverisuchus" "" "" "" "vorax" "" "Pristichampsus" "" "" "" "vorax" "P. Mannion" "P. Mannion" "" NA "" 46624 "AMNH 2090 (fragmentary skeleton)" NA NA "" "" "" NA "" NA "body (3D)" 7017 "Henry's Fork Hill (Bridger D)" "United States" "Wyoming" "Sweetwater" 41.7 -109 45.57 -95.13 "Paleogene" "Eocene" "" "" "Cenozoic 2" "" "Bridgerian" "" 50.3 46.2 48.25 "Bridger" "upper" "terrestrial indet."
"272" 16253 "Fossilworks" "J. Alroy" "Reptilia" NA "" "" "Borealosuchus" "" "" "n. sp." "wilsoni" "" "Diplocynodon" "" "" "n. sp." "stuckeri" "J. Alroy" "J. Alroy" "R. Benson" NA "" 23755 "1903 AMNH collection by L. S. Quackenbush from \"Leavitt Creek\"" NA NA "" "" "" NA "" NA "not a trace" 2170 "Leavitt Creek" "United States" "Wyoming" "Uinta" 41.2 -110.5 45.23 -96.81 "Paleogene" "Eocene" "" "" "Cenozoic 2" "" "Bridgerian" "" 47.6 47.5 47.55 "Bridger" "lower" "terrestrial indet."
"273" 16261 "Fossilworks" "J. Alroy" "Reptilia" NA "Alligatoridae" "" "Allognathosuchus" "" "" "" "sp." "" "" "" "" "" "" "J. Alroy" "J. Alroy" "" NA "" 3806 "" NA NA "" "" "" NA "" NA "not a trace" 1248 "Little Muddy V (UM BB-13w)" "United States" "Wyoming" "Lincoln" 41.8 -110.7 45.85 -96.91 "Paleogene" "Eocene" "" "" "Cenozoic 2" "" "Bridgerian" "" 50.3 46.2 48.25 "Wasatch" "" "terrestrial indet."
"275" 16264 "Fossilworks" "J. Alroy" "Reptilia" NA "" "cf." "Borealosuchus" "" "" "" "sp." "" "" "" "" "" "" "J. Alroy" "J. Alroy" "" NA "" 3806 "" NA NA "" "" "" NA "" NA "body (3D)" 1248 "Little Muddy V (UM BB-12)" "United States" "Wyoming" "Lincoln" 41.8 -110.7 45.85 -96.91 "Paleogene" "Eocene" "" "" "Cenozoic 2" "" "Bridgerian" "" 50.3 46.2 48.25 "Green River" "" "terrestrial indet."
"280" 16268 "Fossilworks" "J. Alroy" "Reptilia" NA "Alligatoridae" "" "Allognathosuchus" "" "" "" "sp." "" "" "" "" "" "" "J. Alroy" "J. Alroy" "" NA "" 3806 "" NA NA "" "" "" NA "" NA "not a trace" 1248 "Little Muddy V (UM BB-77)" "United States" "Wyoming" "Uinta" 41.2 -110.5 45.23 -96.81 "Paleogene" "Eocene" "" "" "Cenozoic 2" "" "Bridgerian" "" 50.3 46.2 48.25 "Green River" "" "terrestrial indet."
"282" 16270 "Fossilworks" "J. Alroy" "Reptilia" NA "" "" "Boverisuchus" "" "" "" "vorax" "" "Pristichampsus" "" "" "" "vorax" "J. Alroy" "J. Alroy" "" NA "" 3806 "" NA NA "" "" "" NA "" NA "body (3D)" 1248 "Little Muddy VI (UM BB-74)" "United States" "Wyoming" "Lincoln" 41.8 -110.7 45.85 -96.91 "Paleogene" "Eocene" "" "" "Cenozoic 2" "" "Bridgerian" "" 50.3 46.2 48.25 "Green River" "" "terrestrial indet."
"283" 16270 "Fossilworks" "J. Alroy" "Reptilia" NA "" "cf." "Borealosuchus" "" "" "" "sp." "" "" "" "" "" "" "J. Alroy" "J. Alroy" "" NA "" 3806 "" NA NA "" "" "" NA "" NA "body (3D)" 1248 "Little Muddy VI (UM BB-74)" "United States" "Wyoming" "Lincoln" 41.8 -110.7 45.85 -96.91 "Paleogene" "Eocene" "" "" "Cenozoic 2" "" "Bridgerian" "" 50.3 46.2 48.25 "Green River" "" "terrestrial indet."
"285" 16272 "Fossilworks" "J. Alroy" "Reptilia" NA "Alligatoridae" "" "Allognathosuchus" "" "" "" "sp." "" "" "" "" "" "" "J. Alroy" "J. Alroy" "" NA "" 3806 "" NA NA "" "" "" NA "" NA "not a trace" 1248 "Little Muddy VII (UM BB-35)" "United States" "Wyoming" "Lincoln" 41.8 -110.7 45.85 -96.91 "Paleogene" "Eocene" "" "" "Cenozoic 2" "" "Bridgerian" "" 50.3 46.2 48.25 "Bridger" "" "terrestrial indet."
"286" 16272 "Fossilworks" "J. Alroy" "Reptilia" NA "" "cf." "Borealosuchus" "" "" "" "sp." "" "" "" "" "" "" "J. Alroy" "J. Alroy" "" NA "" 3806 "" NA NA "" "" "" NA "" NA "body (3D)" 1248 "Little Muddy VII (UM BB-35)" "United States" "Wyoming" "Lincoln" 41.8 -110.7 45.85 -96.91 "Paleogene" "Eocene" "" "" "Cenozoic 2" "" "Bridgerian" "" 50.3 46.2 48.25 "Bridger" "" "terrestrial indet."
"288" 16273 "Fossilworks" "J. Alroy" "Reptilia" NA "" "" "Boverisuchus" "" "" "" "vorax" "" "Pristichampsus" "" "" "" "vorax" "J. Alroy" "J. Alroy" "" NA "" 3806 "" NA NA "" "" "" NA "" NA "body (3D)" 1248 "Little Muddy VII (UM BB-37)" "United States" "Wyoming" "Lincoln" 41.8 -110.7 45.85 -96.91 "Paleogene" "Eocene" "" "" "Cenozoic 2" "" "Bridgerian" "" 50.3 46.2 48.25 "Bridger" "" "terrestrial indet."
"289" 16273 "Fossilworks" "J. Alroy" "Reptilia" NA "" "cf." "Borealosuchus" "" "" "" "sp." "" "" "" "" "" "" "J. Alroy" "J. Alroy" "" NA "" 3806 "" NA NA "" "" "" NA "" NA "body (3D)" 1248 "Little Muddy VII (UM BB-37)" "United States" "Wyoming" "Lincoln" 41.8 -110.7 45.85 -96.91 "Paleogene" "Eocene" "" "" "Cenozoic 2" "" "Bridgerian" "" 50.3 46.2 48.25 "Bridger" "" "terrestrial indet."
"291" 16279 "Fossilworks" "J. Alroy" "Reptilia" NA "" "" "Boverisuchus" "" "" "" "vorax" "" "Pristichampsus" "" "" "" "vorax" "P. Mannion" "P. Mannion" "" NA "" 46624 "USNM 12957" NA NA "" "" "" NA "" NA "body (3D)" 1623 "Lone Tree (Bridger D)" "United States" "Wyoming" "Uinta" 41.2 -110.5 45.23 -96.81 "Paleogene" "Eocene" "" "" "Cenozoic 2" "" "Bridgerian" "" 50.3 46.2 48.25 "Bridger" "upper" "terrestrial indet."
"293" 16296 "Fossilworks" "J. Alroy" "Reptilia" NA "Alligatoridae" "" "Allognathosuchus" "" "" "" "sp." "" "" "" "" "" "" "J. Marcot" "J. Marcot" "" NA "" 53349 "" NA NA "" "" "" NA "" NA "not a trace" 5778 "Omomys Quarry" "United States" "Wyoming" "Uinta" 41.2 -110.5 45.23 -96.81 "Paleogene" "Eocene" "" "" "Cenozoic 2" "" "Bridgerian" "" 50.3 46.2 48.25 "Bridger" "upper" "terrestrial indet."
"294" 16396 "Fossilworks" "J. Alroy" "Reptilia" NA "Alligatoridae" "" "Procaimanoidea" "" "" "" "kayi" "" "" "" "" "" "" "J. Alroy" "J. Alroy" "" NA "" 1741 "" NA NA "" "" "" NA "" NA "body (3D)" 2182 "Powder Wash (Upper)" "United States" "Utah" "Uintah" 40.2 -109.9 44.18 -96.37 "Paleogene" "Eocene" "" "" "Cenozoic 2" "" "Bridgerian" "" 50.3 46.2 48.25 "Green River" "Douglas Creek" "channel lag"
"295" 16396 "Fossilworks" "J. Alroy" "Reptilia" NA "" "" "Boverisuchus" "" "" "" "vorax" "" "Pristichampsus" "" "" "" "vorax" "J. Alroy" "J. Alroy" "" NA "" 1741 "" NA NA "" "" "" NA "" NA "body (3D)" 2182 "Powder Wash (Upper)" "United States" "Utah" "Uintah" 40.2 -109.9 44.18 -96.37 "Paleogene" "Eocene" "" "" "Cenozoic 2" "" "Bridgerian" "" 50.3 46.2 48.25 "Green River" "Douglas Creek" "channel lag"
"296" 16528 "Fossilworks" "J. Alroy" "Reptilia" NA "" "" "Boverisuchus" "" "" "cf." "vorax" "" "Pristichampsus" "" "" "cf." "vorax" "J. Alroy" "J. Alroy" "" NA "" 7606 "" NA NA "" "" "" NA "" NA "body (3D)" 3667 "Boneanza" "United States" "Texas" "Brewster" 29.2 -103.2 31.52 -93.4 "Paleogene" "Eocene" "Middle Eocene" "Lutetian" "Cenozoic 2" "Lutetian" "Uintan" "" 46.2 40.4 43.3 "Devil's Graveyard" "Lower" "terrestrial indet."
"297" 16542 "Fossilworks" "J. Alroy" "Reptilia" NA "Alligatoridae" "" "Allognathosuchus" "" "" "" "sp." "" "" "" "" "" "" "J. Alroy" "J. Alroy" "J. Alroy" NA "" 702 "" NA NA "" "" "" NA "" NA "not a trace" 3615 "Casa Blanca" "United States" "Texas" "Webb" 27.533333 -99.433333 29.54 -89.76 "Paleogene" "Eocene" "Middle Eocene" "Lutetian" "Cenozoic 2" "Lutetian" "Late/Upper Uintan" "" 46.2 40.4 43.3 "Laredo" "" "estuary/bay"
"298" 16542 "Fossilworks" "J. Alroy" "Reptilia" NA "" "" "Boverisuchus" "" "" "cf." "vorax" "" "Pristichampsus" "" "" "cf." "vorax" "J. Alroy" "J. Alroy" "J. Alroy" NA "" 702 "" NA NA "" "" "" NA "" NA "body (3D)" 3615 "Casa Blanca" "United States" "Texas" "Webb" 27.533333 -99.433333 29.54 -89.76 "Paleogene" "Eocene" "Middle Eocene" "Lutetian" "Cenozoic 2" "Lutetian" "Late/Upper Uintan" "" 46.2 40.4 43.3 "Laredo" "" "estuary/bay"
"299" 16550 "Fossilworks" "J. Alroy" "Reptilia" NA "" "" "Pristichampsus" "" "" "" "sp." "" "" "" "" "" "" "P. Mannion" "P. Mannion" "" NA "" 46696 "TMM 42952-113 (teeth)" NA NA "" "" "" NA "" NA "body (3D)" 3547 "Dogie Mountain (TMM 42952)" "United States" "Texas" "Presidio" 29.9 -104.2 32.3 -94.34 "Paleogene" "Eocene" "Middle Eocene" "Lutetian" "Cenozoic 2" "Lutetian" "Late/Upper Uintan" "" 46.2 40.4 43.3 "Devil's Graveyard" "" "terrestrial indet."
"300" 16586 "Fossilworks" "J. Alroy" "Reptilia" NA "" "" "Boverisuchus" "" "" "cf." "vorax" "" "Pristichampsus" "" "" "cf." "vorax" "J. Alroy" "J. Alroy" "" NA "" 7606 "" NA NA "" "" "" NA "" NA "body (3D)" 3667 "Junction (TMM 41443)" "United States" "Texas" "Brewster" 29.2 -103.2 31.52 -93.4 "Paleogene" "Eocene" "Middle Eocene" "Lutetian" "Cenozoic 2" "Lutetian" "Uintan" "" 46.2 40.4 43.3 "Devil's Graveyard" "Lower" "terrestrial indet."
"301" 16607 "Fossilworks" "J. Alroy" "Reptilia" NA "Alligatoridae" "n. gen." "Procaimanoidea" "" "" "n. sp." "utahensis" "" "" "" "" "" "" "J. Alroy" "J. Alroy" "" NA "" 23583 "" NA NA "" "" "" NA "" NA "not a trace" 2052 "Myton Pocket" "United States" "Utah" "Duchesne" 40.166667 -109.933333 42.99 -98.92 "Paleogene" "Eocene" "Middle Eocene" "Lutetian" "Cenozoic 2" "Lutetian" "Uintan" "" 41.6 41.5 41.55 "Uinta" "lower Myton" "terrestrial indet."
"302" 16623 "Fossilworks" "J. Alroy" "Reptilia" NA "Alligatoridae" "" "Allognathosuchus" "" "" "" "polyodon" "" "" "" "" "" "" "J. Alroy" "J. Alroy" "J. Alroy" NA "" 3338 "originally entered as \"Allognathosuchus polydon\"" NA NA "" "" "" NA "" NA "not a trace" 3338 "Sand Wash" "United States" "Colorado" "Moffat" 40.6 -108.1 43.27 -96.96 "Paleogene" "Eocene" "Middle Eocene" "Lutetian" "Cenozoic 2" "Lutetian" "Early/Lower Uintan" "" 46.2 40.4 43.3 "Washakie" "" "terrestrial indet."
"303" 16623 "Fossilworks" "J. Alroy" "Reptilia" NA "" "" "Pristichampsus" "" "" "" "sp." "" "" "" "" "" "" "J. Alroy" "J. Alroy" "" NA "" 3338 "" NA NA "" "" "" NA "" NA "body (3D)" 3338 "Sand Wash" "United States" "Colorado" "Moffat" 40.6 -108.1 43.27 -96.96 "Paleogene" "Eocene" "Middle Eocene" "Lutetian" "Cenozoic 2" "Lutetian" "Early/Lower Uintan" "" 46.2 40.4 43.3 "Washakie" "" "terrestrial indet."
"304" 16650 "Fossilworks" "J. Alroy" "Reptilia" NA "" "" "Boverisuchus" "" "" "cf." "vorax" "" "Pristichampsus" "" "" "cf." "vorax" "J. Alroy" "J. Alroy" "P. Mannion" NA "" 7606 "\"416576\"" NA NA "" "" "" NA "" NA "body (3D)" 3667 "Wax Camp" "United States" "Texas" "Brewster" 29.2 -103.2 31.52 -93.4 "Paleogene" "Eocene" "Middle Eocene" "Lutetian" "Cenozoic 2" "Lutetian" "Uintan" "" 45.9 45.8 45.85 "Devil's Graveyard" "Lower" "terrestrial indet."
"305" 16651 "Fossilworks" "J. Alroy" "Reptilia" NA "" "" "Boverisuchus" "" "" "cf." "vorax" "" "Pristichampsus" "" "" "cf." "vorax" "J. Alroy" "J. Alroy" "" NA "" 7606 "" NA NA "" "" "" NA "" NA "body (3D)" 3667 "Whistler Squat (TMM 41372)" "United States" "Texas" "Brewster" 29.2 -103.2 31.52 -93.4 "Paleogene" "Eocene" "Middle Eocene" "Lutetian" "Cenozoic 2" "Lutetian" "Uintan" "" 46.2 40.4 43.3 "Devil's Graveyard" "Lower" "terrestrial indet."
"307" 16823 "Fossilworks" "J. Alroy" "Reptilia" NA "Alligatoridae" "" "Alligator" "" "" "cf." "prenasalis" "" "Allognathosuchus" "" "" "cf." "riggsi" "J. Alroy" "J. Alroy" "" NA "" 1067 "jaw fragment" NA NA "" "" "" NA "" NA "body (3D)" 1067 "Antelope Creek (SDSM V-582)" "United States" "South Dakota" "Harding" 45.616667 -103.933333 47.29 -93.87 "Paleogene" "Eocene" "Middle Eocene" "Bartonian" "Cenozoic 3" "Bartonian" "Duchesnean" "" 38.9 38.9 38.9 "Slim Buttes" "" "fluvial indet."
"308" 16877 "Fossilworks" "J. Alroy" "Reptilia" NA "Alligatoridae" "" "Alligator" "" "" "" "sp." "" "" "" "" "" "" "J. Alroy" "J. Alroy" "" NA "" 1415 "" NA NA "" "" "" NA "" NA "body (3D)" 1415 "Turtle Basin" "United States" "Utah" "Garfield" 37.8 -111.5 40 -102.6 "Paleogene" "Eocene" "Middle Eocene" "Bartonian" "Cenozoic 3" "Bartonian" "Duchesnean" "" 40.4 37.2 38.8 "\"Brian Head\"" "" "terrestrial indet."
"309" 16885 "Fossilworks" "J. Alroy" "Reptilia" NA "Alligatoridae" "" "Alligator" "" "" "cf." "prenasalis" "" "" "" "" "" "" "J. Alroy" "J. Alroy" "" NA "" 1235 "" NA NA "" "" "" NA "" NA "body (3D)" 1235 "Ahearn" "United States" "South Dakota" "Pennington and Shannon" 43.6 -102.45 44.9 -93.59 "Paleogene" "Eocene" "Late/Upper Eocene" "Priabonian" "Cenozoic 3" "Priabonian" "Chadronian" "" 36.1 36.1 36.1 "Chadron" "Ahearn" "terrestrial indet."
"310" 16938 "Fossilworks" "J. Alroy" "Reptilia" NA "Alligatoridae" "" "Alligator" "" "" "cf." "prenasalis" "" "" "" "" "" "" "J. Alroy" "J. Alroy" "" NA "" 1235 "" NA NA "" "" "" NA "" NA "body (3D)" 1235 "Crazy Johnson" "United States" "South Dakota" "Pennington and Shannon" 43.6 -102.45 44.9 -93.59 "Paleogene" "Eocene" "Late/Upper Eocene" "Priabonian" "Cenozoic 3" "Priabonian" "Chadronian" "" 35.5 35.5 35.5 "Chadron" "Crazy Johnson" "terrestrial indet."
"311" 17865 "Fossilworks" "J. Alroy" "Reptilia" NA "Alligatoridae" "" "Alligator" "" "" "n. sp." "mcgrewi" "" "" "" "" "" "" "J. Alroy" "J. Alroy" "" NA "" 34285 "" NA NA "" "" "" NA "" NA "body (3D)" 2324 "Aletomeryx Quarry" "United States" "Nebraska" "Cherry" 42.75 -102.016667 43.45 -98.11 "Neogene" "Miocene" "Early/Lower Miocene" "Burdigalian" "Cenozoic 5" "Lower Miocene" "Hemingfordian" "" 20 19.9 19.95 "Runningwater" "" "terrestrial indet."
"312" 18004 "Fossilworks" "J. Alroy" "Reptilia" NA "Alligatoridae" "" "Alligator" "" "" "n. sp." "thomsoni" "" "" "" "" "" "" "J. Alroy" "J. Alroy" "J. Alroy" NA "" 23584 "" NA NA "" "" "" NA "" NA "body (3D)" 3175 "Trojan Quarry" "United States" "Nebraska" "Sioux" 42.4 -103.8 43.13 -99.92 "Neogene" "Miocene" "Early/Lower Miocene" "Burdigalian" "Cenozoic 5" "Lower Miocene" "Hemingfordian" "" 20.43 15.97 18.2 "Olcott" "subcycle 1" "terrestrial indet."
"313" 18028 "Fossilworks" "J. Alroy" "Reptilia" NA "Alligatoridae" "" "Alligator" "" "" "n. sp." "mefferdi" "" "" "" "" "" "" "J. Alroy" "J. Alroy" "" NA "" 23585 "" NA NA "" "" "" NA "" NA "body (3D)" 23585 "Alligator mefferdi Quarry" "United States" "Nebraska" "Cherry" 42.7 -100.866667 43.16 -98.24 "Neogene" "Miocene" "" "" "" "" "Clarendonian" "" 11.8 10.4 11.1 "Ash Hollow" "Merritt Dam" "terrestrial indet."
"314" 18284 "Fossilworks" "J. Alroy" "Reptilia" NA "Alligatoridae" "" "Alligator" "" "" "" "sp." "" "" "" "" "" "" "J. Alroy" "J. Alroy" "" NA "" 3503 "" NA NA "" "" "" NA "" NA "body (3D)" 25657 "Norden Bridge Quarry" "United States" "Nebraska" "Brown" 42.783333 -100.033333 43.33 -96.75 "Neogene" "Miocene" "Middle Miocene" "" "Cenozoic 5" "Middle Miocene" "Barstovian" "" 15.97 13.6 14.785 "Valentine" "Cornell Dam" "\"channel\""
"315" 18537 "Fossilworks" "J. Alroy" "Reptilia" NA "Alligatoridae" "" "Alligator" "" "" "" "olseni" "" "" "" "" "" "" "P. Mannion" "P. Mannion" "" NA "" 46627 "FGS V-3785, 1440, 1439, 1437, 2777, 2768 and 1436" NA NA "" "" "" NA "" NA "body (3D)" 15425 "Griscom Plantation" "United States" "Florida" "Leon" 30.615 -84.254167 31.02 -80.18 "Neogene" "Miocene" "Early/Lower Miocene" "" "Cenozoic 5" "Lower Miocene" "Early/Lower Miocene" "" 23.03 15.97 19.5 "Torreya" "lower" "marine indet."
"318" 18554 "Fossilworks" "J. Alroy" "Reptilia" NA "Alligatoridae" "" "Alligator" "" "" "" "mississippiensis" "" "" "" "" "" "" "J. Alroy" "J. Alroy" "M. Uhen" NA "" 3581 "\"mississipiensis\"" NA NA "" "" "" NA "" NA "body (3D)" 3581 "Love Bone Bed" "United States" "Florida" "Alachua" 29.55 -82.516667 29.8 -80.04 "Neogene" "Miocene" "Middle Miocene" "Serravallian" "Cenozoic 5" "Middle Miocene" "Late/Upper Clarendonian" "" 11.5 11.5 11.5 "Alachua" "" "marginal marine indet."
"320" 18556 "Fossilworks" "J. Alroy" "Reptilia" NA "Alligatoridae" "" "Alligator" "" "" "" "sp." "" "" "" "" "" "" "P. Mannion" "P. Mannion" "" NA "" 46620 "" NA NA "" "" "" NA "" NA "body (3D)" 3579 "Manatee County Dam" "United States" "Florida" "Manatee" 27.5 -82.5 27.68 -80.85 "Neogene" "" "" "" "Cenozoic 6" "" "Hemphillian" "" 10.3 8.7 9.5 "Bone Valley" "upper" "estuary/bay"
"321" 18561 "Fossilworks" "J. Alroy" "Reptilia" NA "Alligatoridae" "" "Alligator" "" "" "" "olseni" "" "" "" "" "" "" "P. Mannion" "P. Mannion" "" NA "" 46627 "FGS V-3513 and 4186" NA NA "" "" "" NA "" NA "body (3D)" 3135 "Midway" "United States" "Florida" "Gadsen" 30.5 -84.5 30.88 -80.83 "Neogene" "Miocene" "Early/Lower Miocene" "Burdigalian" "Cenozoic 5" "Lower Miocene" "Hemingfordian" "" 18.9 18.8 18.85 "Torreya" "Dogtown" "terrestrial indet."
"322" 18564 "Fossilworks" "J. Alroy" "Reptilia" NA "Alligatoridae" "" "Alligator" "" "" "cf." "mefferdi" "" "Alligator" "" "" "" "sp." "J. Alroy" "J. Alroy" "" NA "" 35991 "" NA NA "J. Alroy" "J. Alroy" "" 2202 "" NA "body (3D)" 1949 "Moss Acres Racetrack" "United States" "Florida" "Marion" 29.1 -82.3 29.28 -80.63 "Neogene" "Miocene" "Late/Upper Miocene" "Tortonian" "Cenozoic 6" "Upper Miocene" "Hemphillian" "" 9 8.9 8.95 "Alachua" "" "pond"
"325" 18597 "Fossilworks" "J. Alroy" "Reptilia" NA "Alligatoridae" "" "Alligator" "" "" "n. sp." "olseni" "" "" "" "" "" "" "J. Alroy" "J. Alroy" "P. Mannion" NA "" 25660 "MCZ 1887 - type (skull)" NA NA "" "" "" NA "" NA "body (3D)" 6560 "Thomas Farm" "United States" "Florida" "Gilchrist" 29.7 -82.6 30.04 -78.94 "Neogene" "Miocene" "Early/Lower Miocene" "Burdigalian" "Cenozoic 5" "Lower Miocene" "Hemingfordian" "" 20.43 15.97 18.2 "Alachua" "" "terrestrial indet."
"326" 18601 "Fossilworks" "J. Alroy" "Reptilia" NA "Alligatoridae" "" "Alligator" "" "" "" "mississippiensis" "" "" "" "" "" "" "J. Alroy" "J. Alroy" "" NA "" 1051 "" NA NA "" "" "" NA "" NA "body (3D)" 1051 "Withlacoochee River Site 4A" "United States" "Florida" "Marion" 28.8 -82.316667 28.98 -80.65 "Neogene" "Miocene" "Late/Upper Miocene" "Tortonian" "Cenozoic 6" "Upper Miocene" "Hemphillian" "" 9.1 9 9.05 "" "" "pond"
"327" 18663 "Fossilworks" "J. Alroy" "Reptilia" NA "Alligatoridae" "" "Alligator" "" "" "" "olseni" "" "" "" "" "" "" "J. Alroy" "J. Alroy" "P. Mannion" NA "" 742 "LSUMG V-2255, tooth; V-2698, approximately 180 teeth; V-2732, figured tooth; V-2733, two premaxillary fragments; V-2734, six maxillae fragments; V-2735, five nasal fragments; V-2736, three frontal fragments; V-2737, two frontoparietal fragments; V-2738, two parietal fragments; V-2739, post orbital fragment; V-2740, three squamosal fragments; V-2741, left posterior quadrate; V-2742, quadrate fragment; V-2743, quadrate-quadratojugal fragment; V-2744, quadratojugal fragment; V-2745, jugal fragment; V-2746, seven anterior dentary fragments; V-2747, figured right anterior dentary fragment; V-2748, articular fragment; V-2749, 22 lower jaw fragments; V-2750, vertebrae and vertebrae fragments; V-2751, femur; V-2752, five femur fragments; V-2753, proximal right humerus; V-2754, distal humerus; V-2755, proximal right tibia; V-2756, limb bone fragments; V-2757, three metapodials; V-2758, proximal phalanx; V-2759, claw fragment; V-2760, 63 dermal scutes; V-2761, two neck scutes; V-2762, six juvenile scutes" NA NA "" "" "" NA "" NA "body (3D)" 933 "Toledo Bend" "United States" "Texas" "Newton" 31 -93.4 31.6 -88.94 "Neogene" "Miocene" "Early/Lower Miocene" "Aquitanian" "Cenozoic 5" "Lower Miocene" "Aquitanian" "" 21.9 21.9 21.9 "Fleming" "upper Carnahan Bayou" "coarse channel fill"
"329" 18665 "Fossilworks" "J. Alroy" "Reptilia" NA "Alligatoridae" "" "Alligator" "" "" "" "sp." "" "" "" "" "" "" "J. Alroy" "J. Alroy" "J. Head" 4 "specimens" 43340 "\"Two small teeth SMPSMU 61875 and two small teeth MSUVP 1426\" (Holman, 1996:9)" NA NA "" "" "" NA "" NA "body (3D)" 6198 "Trinity River Pit 1" "United States" "Texas" "San Jacinto" 30.5 -95 30.98 -91.96 "Neogene" "Miocene" "Middle Miocene" "" "Cenozoic 5" "Middle Miocene" "Early/Lower Barstovian" "" 15.97 13.6 14.785 "Fleming" "" "terrestrial indet."
"330" 19673 "Fossilworks" "J. Alroy" "Reptilia" NA "Crocodylidae" "" "Crocodylus" "" "" "" "sp." "" "Crocodylus" "" "" "cf." "moreleti" "P. Mannion" "P. Mannion" "" NA "" 54602 "" NA NA "J. Alroy" "J. Alroy" "M. Uhen" 2590 "" NA "body (3D)" 2590 "Las Tunas" "Mexico" "Baja California Sur" "" 23.3 -109.6 23.17 -108.61 "Neogene" "Pliocene" "" "" "Cenozoic 6" "Pliocene" "Blancan" "" 3.6 3.6 3.6 "" "" "terrestrial indet."
"331" 19753 "Fossilworks" "J. Alroy" "Reptilia" NA "Alligatoridae" "" "Alligator" "" "" "" "sp." "" "" "" "" "" "" "J. Alroy" "J. Alroy" "J. Alroy" NA "" 2621 "" NA NA "" "" "" NA "" NA "body (3D)" 2621 "APAC Shell Pit" "United States" "Florida" "Sarasota" 27.366667 -82.45 27.44 -81.83 "Neogene" "Pliocene" "" "" "Cenozoic 6" "Pliocene" "Blancan" "" 3.7 3.6 3.65 "Tamiami" "Pinecrest Beds" "estuary/bay"
"332" 19764 "Fossilworks" "J. Alroy" "Reptilia" NA "Alligatoridae" "" "Alligator" "" "" "cf." "mississippiensis" "" "" "" "" "" "" "J. Alroy" "J. Alroy" "" NA "" 2621 "" NA NA "" "" "" NA "" NA "body (3D)" 2621 "St. Petersburg Times Site" "United States" "Florida" "Pinellas" 27.783333 -82.683333 27.85 -82.06 "Neogene" "Pliocene" "" "" "Cenozoic 6" "Pliocene" "Blancan" "" 3.7 3.6 3.65 "Tamiami" "Pinecrest Beds" "mire/swamp"
"333" 20079 "Fossilworks" "J. Alroy" "Reptilia" NA "Crocodylidae" "" "Crocodylus" "" "" "" "sp." "" "" "" "" "" "" "P. Mannion" "J. Tennant" "" NA "" 46663 "" NA NA "" "" "" NA "" NA "body (3D)" 6213 "Zietla (Blancan)" "Mexico" "Hidalgo" "" 20.7 -98.6 20.81 -98.02 "" "" "" "" "Cenozoic 6" "" "Blancan" "" 4.7 2.2 3.45 "" "" "terrestrial indet."
"334" 20400 "Fossilworks" "J. Alroy" "Reptilia" NA "Alligatoridae" "" "Alligator" "" "" "" "mississippiensis" "" "" "" "" "" "" "J. Alroy" "J. Alroy" "J. Alroy" NA "" 1960 "" NA NA "" "" "" NA "" NA "body (3D)" 1960 "Leisey Shell Pit 1A" "United States" "Florida" "Hillsborough" 27.7 -82.5 27.72 -82.29 "Quaternary" "Pleistocene" "" "" "Cenozoic 6" "Pleistocene" "Irvingtonian" "" 1.8 0.3 1.05 "Bermont" "" "estuary/bay"
"335" 20402 "Fossilworks" "J. Alroy" "Reptilia" NA "Alligatoridae" "" "Alligator" "" "" "" "mississippiensis" "" "" "" "" "" "" "J. Alroy" "J. Alroy" "" NA "" 769 "" NA NA "" "" "" NA "" NA "body (3D)" 1960 "Leisey Shell Pit 3A" "United States" "Florida" "Hillsborough" 27.7 -82.5 27.72 -82.29 "Quaternary" "Pleistocene" "" "" "Cenozoic 6" "Pleistocene" "Irvingtonian" "" 1.8 0.3 1.05 "Bermont" "" "estuary/bay"
"336" 20440 "Fossilworks" "J. Alroy" "Reptilia" NA "Alligatoridae" "" "Alligator" "" "" "" "mississippiensis" "" "" "" "" "" "" "J. Alroy" "J. Alroy" "" NA "" 2050 "" NA NA "" "" "" NA "" NA "body (3D)" 2050 "Oldsmar Pit 1 (Pleistocene)" "United States" "Florida" "Pinellas" 27.8 -82.8 28.08 -79.96 "Quaternary" "Pleistocene" "" "" "Cenozoic 6" "Pleistocene" "Rancholabrean" "" 0.3 0.012 0.156 "Fort Thompson" "" "terrestrial indet."
"337" 20491 "Fossilworks" "J. Alroy" "Reptilia" NA "Alligatoridae" "" "Alligator" "" "" "" "mississippiensis" "" "" "" "" "" "" "J. Head" "J. Head" "" NA "" 43539 "" NA NA "" "" "" NA "" NA "body (3D)" 3580 "Reddick IA" "United States" "Florida" "Marion" 29.1 -82.3 29.28 -80.63 "Quaternary" "Pleistocene" "" "" "Cenozoic 6" "Pleistocene" "Rancholabrean" "" 0.3 0.012 0.156 "" "" "terrestrial indet."
"338" 20495 "Fossilworks" "J. Alroy" "Reptilia" NA "Crocodylidae" "cf." "Crocodylus" "" "" "" "acutus" "" "" "" "" "" "" "J. Alroy" "J. Alroy" "" NA "" 19165 "" NA NA "" "" "" NA "" NA "body (3D)" 19165 "Terapa" "Mexico" "Sonora" "" 29.683333 -109.65 29.68 -109.65 "Quaternary" "Pleistocene" "" "" "Cenozoic 6" "Pleistocene" "Rancholabrean" "" 0.3 0.012 0.156 "" "" "fluvial indet."
"339" 20530 "Fossilworks" "J. Alroy" "Reptilia" NA "Alligatoridae" "" "Alligator" "" "" "" "mississipiensis" "" "" "" "" "" "" "J. Head" "J. Head" "" 12 "specimens" 45664 "" NA NA "" "" "" NA "" NA "body (3D)" 1304 "Slaton Quarry" "United States" "Texas" "Lubbock" 33.7 -101.9 33.74 -101.69 "Quaternary" "Pleistocene" "" "" "Cenozoic 6" "Pleistocene" "Irvingtonian" "" 0.4 0.4 0.4 "" "" "terrestrial indet."
"340" 20604 "Fossilworks" "J. Alroy" "Reptilia" NA "Alligatoridae" "" "Alligator" "" "" "" "mississippiensis" "" "" "" "" "" "" "J. Alroy" "J. Alroy" "" NA "" 1962 "" NA NA "" "" "" NA "" NA "body (3D)" 1962 "Isle of Hope" "United States" "Georgia" "Chatham" 31.983333 -81.066667 31.98 -81.07 "Quaternary" "Pleistocene" "Late/Upper Pleistocene" "" "Cenozoic 6" "Pleistocene" "Late/Upper Pleistocene" "" 0.126 0.012 0.069 "" "" "marginal marine indet."
"341" 20613 "Fossilworks" "J. Alroy" "Reptilia" NA "Alligatoridae" "" "Alligator" "" "" "" "mississippiensis" "" "" "" "" "" "" "J. Alroy" "J. Alroy" "" NA "" 1962 "" NA NA "" "" "" NA "" NA "body (3D)" 1962 "Mayfair" "United States" "Georgia" "Chatham" 32 -81.1 32 -81.1 "Quaternary" "Pleistocene" "Late/Upper Pleistocene" "" "Cenozoic 6" "Pleistocene" "Late/Upper Pleistocene" "" 0.126 0.012 0.069 "" "" "marginal marine indet."
"342" 20650 "Fossilworks" "J. Alroy" "Reptilia" NA "Alligatoridae" "" "Alligator" "" "" "" "mississipiensis" "" "" "" "" "" "" "J. Head" "J. Head" "" 11 "specimens" 45803 "" NA NA "" "" "" NA "" NA "body (3D)" 3567 "Williston IIIA" "United States" "Florida" "Levy" 29.4 -82.6 29.42 -82.39 "Quaternary" "Pleistocene" "Late/Upper Pleistocene" "" "Cenozoic 6" "Pleistocene" "Late/Upper Pleistocene" "" 0.126 0.012 0.069 "" "" "terrestrial indet."
"343" 20983 "Fossilworks" "J. Alroy" "Reptilia" NA "Sebecidae" "?" "Sebecus" "" "" "" "sp." "" "" "" "" "" "" "J. Alroy" "J. Alroy" "P. Mannion" NA "" 31227 "M.L.P. 79-XI-22-17 (tooth)" NA NA "" "" "" NA "" NA "not a trace" 6454 "East of Route 9, between Bordo and Toro Rivers" "Argentina" "Salta" "Guachipas" -25.833333 -65.45 -28.4 -54.81 "Paleogene" "Eocene" "Early/Lower Eocene" "Ypresian" "Cenozoic 2" "Ypresian" "Early/Lower Eocene" "" 55.8 48.6 52.2 "Lumbrera" "" "terrestrial indet."
"344" 21282 "ETE" "A. Behrensmeyer" "Reptilia" NA "Crocodylidae" "" "Crocodylus" "" "" "" "thorbjarnarsoni" "" "" "" "" "" "" "P. Mannion" "P. Mannion" "" NA "" 46593 "KNM-WT 38977 (anterior portion of skull)" NA NA "" "" "" NA "" NA "body (3D)" 4454 "West Turkana - Lomekwi V" "Kenya" "Rift Valley" "West Turkana" 3.867 35.7 3.77 35.49 "Quaternary" "Pleistocene" "Early/Lower Pleistocene" "Gelasian" "Cenozoic 6" "Pleistocene" "Gelasian" "" 2.588 1.806 2.197 "Nachukui" "Lomekwi" ""
"345" 21294 "ETE" "A. Behrensmeyer" "Reptilia" NA "Crocodylidae" "" "Euthecodon" "" "" "" "brumpti" "" "" "" "" "" "" "A. Behrensmeyer" "A. Behrensmeyer" "M. Kosnik" NA "" 4454 "" NA NA "" "" "" NA "" NA "body (3D)" 4454 "West Turkana - Natoo region" "Kenya" "Rift Valley" "West Turkana" 4.25 35.792 4.2 35.68 "Quaternary" "Pleistocene" "Early/Lower Pleistocene" "" "Cenozoic 6" "Pleistocene" "Calabrian" "" 1.806 0.781 1.2935 "Nachukui" "Natoo" "lacustrine - small"
"346" 21300 "ETE" "A. Behrensmeyer" "Reptilia" NA "Crocodylidae" "" "Crocodylus" "" "" "" "sp." "" "" "" "" "" "" "A. Behrensmeyer" "A. Behrensmeyer" "M. Kosnik" NA "" 4454 "" NA NA "" "" "" NA "" NA "body (3D)" 4454 "West Turkana - Kalochoro region" "Kenya" "Rift Valley" "West Turkana" 4.189 35.767 4.09 35.55 "Quaternary" "Pleistocene" "Early/Lower Pleistocene" "Gelasian" "Cenozoic 6" "Pleistocene" "Gelasian" "" 2.588 1.806 2.197 "Nachukui" "Kalochoro" "lacustrine indet."
"347" 21300 "ETE" "A. Behrensmeyer" "Reptilia" NA "Crocodylidae" "" "Euthecodon" "" "" "" "brumpti" "" "" "" "" "" "" "A. Behrensmeyer" "A. Behrensmeyer" "M. Kosnik" NA "" 4454 "" NA NA "" "" "" NA "" NA "body (3D)" 4454 "West Turkana - Kalochoro region" "Kenya" "Rift Valley" "West Turkana" 4.189 35.767 4.09 35.55 "Quaternary" "Pleistocene" "Early/Lower Pleistocene" "Gelasian" "Cenozoic 6" "Pleistocene" "Gelasian" "" 2.588 1.806 2.197 "Nachukui" "Kalochoro" "lacustrine indet."
"348" 21332 "ETE" "A. Behrensmeyer" "Reptilia" NA "Crocodylidae" "" "Crocodylus" "" "" "" "sp." "" "" "" "" "" "" "A. Behrensmeyer" "A. Behrensmeyer" "M. Kosnik" NA "" 4648 "" NA NA "" "" "" NA "" NA "body (3D)" 4648 "Lothagam 1" "Kenya" "Turkana District" "Lothagam Hill" 2.883 36.67 2.64 36.14 "Neogene" "" "" "" "Cenozoic 6" "" "Messinian" "Piacenzian" 7.246 2.588 4.917 "Lothagam 1" "B and C" "fluvial-deltaic indet."
"349" 21332 "ETE" "A. Behrensmeyer" "Reptilia" NA "Crocodylidae" "" "Euthecodon" "" "" "" "sp." "" "" "" "" "" "" "A. Behrensmeyer" "A. Behrensmeyer" "M. Kosnik" NA "" 4648 "" NA NA "" "" "" NA "" NA "body (3D)" 4648 "Lothagam 1" "Kenya" "Turkana District" "Lothagam Hill" 2.883 36.67 2.64 36.14 "Neogene" "" "" "" "Cenozoic 6" "" "Messinian" "Piacenzian" 7.246 2.588 4.917 "Lothagam 1" "B and C" "fluvial-deltaic indet."
"350" 21334 "ETE" "A. Behrensmeyer" "Reptilia" NA "Crocodylidae" "" "Crocodylus" "" "" "" "sp." "" "" "" "" "" "" "A. Behrensmeyer" "A. Behrensmeyer" "M. Kosnik" NA "" 4648 "" NA NA "" "" "" NA "" NA "body (3D)" 4648 "Lothagam 3" "Kenya" "Turkana District" "Lothagam Hill" 2.883 36.67 2.73 36.35 "Neogene" "Pliocene" "Late/Upper Pliocene" "Piacenzian" "Cenozoic 6" "Pliocene" "Piacenzian" "" 3.6 2.588 3.094 "Lothagam 3" "" ""
"351" 21334 "ETE" "A. Behrensmeyer" "Reptilia" NA "Crocodylidae" "" "Euthecodon" "" "" "" "sp." "" "" "" "" "" "" "A. Behrensmeyer" "A. Behrensmeyer" "M. Kosnik" NA "" 4648 "" NA NA "" "" "" NA "" NA "body (3D)" 4648 "Lothagam 3" "Kenya" "Turkana District" "Lothagam Hill" 2.883 36.67 2.73 36.35 "Neogene" "Pliocene" "Late/Upper Pliocene" "Piacenzian" "Cenozoic 6" "Pliocene" "Piacenzian" "" 3.6 2.588 3.094 "Lothagam 3" "" ""
"352" 21335 "ETE" "A. Behrensmeyer" "Reptilia" NA "Crocodylidae" "" "Euthecodon" "" "" "" "sp." "" "" "" "" "" "" "A. Behrensmeyer" "A. Behrensmeyer" "M. Kosnik" NA "" 4648 "" NA NA "" "" "" NA "" NA "body (3D)" 4648 "Ekora" "Kenya" "Turkana District" "" 2.55 36.133 2.35 35.71 "Neogene" "Pliocene" "Early/Lower Pliocene" "Zanclean" "Cenozoic 6" "Pliocene" "Zanclean" "" 5.332 3.6 4.466 "" "" "fluvial-lacustrine indet."
"353" 21336 "ETE" "A. Behrensmeyer" "Reptilia" NA "Crocodylidae" "" "Euthecodon" "" "" "" "sp." "" "" "" "" "" "" "A. Behrensmeyer" "A. Behrensmeyer" "J. Alroy" NA "" 4648 "" NA NA "" "" "" NA "" NA "body (3D)" 4648 "Kanapoi" "Kenya" "Turkana District" "" 2.367 36.83 2.17 36.4 "Neogene" "Pliocene" "Early/Lower Pliocene" "Zanclean" "Cenozoic 6" "Pliocene" "Zanclean" "" 5.332 3.6 4.466 "Kanapoi" "" "fluvial-lacustrine indet."
"354" 21336 "ETE" "A. Behrensmeyer" "Reptilia" NA "Crocodylidae" "" "Crocodylus" "" "" "" "thorbjarnarsoni" "" "Crocodylus" "" "" "" "sp." "P. Mannion" "P. Mannion" "" NA "" 46593 "KNM-KP 18338 (skull) and KNM-KP 30619 (snout)" NA NA "A. Behrensmeyer" "A. Behrensmeyer" "J. Alroy" 4648 "" NA "body (3D)" 4648 "Kanapoi" "Kenya" "Turkana District" "" 2.367 36.83 2.17 36.4 "Neogene" "Pliocene" "Early/Lower Pliocene" "Zanclean" "Cenozoic 6" "Pliocene" "Zanclean" "" 5.332 3.6 4.466 "Kanapoi" "" "fluvial-lacustrine indet."
"355" 21337 "ETE" "A. Behrensmeyer" "Reptilia" NA "Crocodylidae" "" "Crocodylus" "" "" "" "niloticus" "" "" "" "" "" "" "A. Behrensmeyer" "A. Behrensmeyer" "M. Kosnik" NA "" 4652 "" NA NA "" "" "" NA "" NA "body (3D)" 4652 "West Turkana - Eliye Springs" "Kenya" "Rift Valley" "Turkana" 3.367 35.95 3.37 35.95 "Quaternary" "Pleistocene" "Late/Upper Pleistocene" "" "Cenozoic 6" "Pleistocene" "Late/Upper Pleistocene" "" 0.126 0.012 0.069 "" "" "foreshore"
"356" 21338 "ETE" "A. Behrensmeyer" "Reptilia" NA "Crocodylidae" "" "Crocodylus" "" "" "" "sp." "" "" "" "" "" "" "A. Behrensmeyer" "A. Behrensmeyer" "M. Kosnik" 1 "specimens" 4653 "" NA NA "" "" "" NA "" NA "body (3D)" 4653 "Kaloma" "Kenya" "Nyanza Province" "" -0.133 34.608 -0.87 33.16 "Neogene" "Miocene" "Middle Miocene" "Serravallian" "Cenozoic 5" "Middle Miocene" "Serravallian" "" 13.65 11.608 12.629 "Maboko" "" ""
"357" 21339 "ETE" "A. Behrensmeyer" "Reptilia" NA "Crocodylidae" "" "Crocodylus" "" "" "" "sp." "" "" "" "" "" "" "A. Behrensmeyer" "A. Behrensmeyer" "M. Kosnik" 2 "specimens" 4653 "" NA NA "" "" "" NA "" NA "body (3D)" 4653 "Majiwa" "Kenya" "Nyanza Province" "Majiwa Bluff" -0.15 34.6 -0.89 33.15 "Neogene" "Miocene" "Middle Miocene" "Serravallian" "Cenozoic 5" "Middle Miocene" "Serravallian" "" 13.65 11.608 12.629 "Maboko" "" ""
"358" 21340 "ETE" "A. Behrensmeyer" "Reptilia" NA "Crocodylidae" "" "Crocodylus" "" "" "" "sp." "" "" "" "" "" "" "A. Behrensmeyer" "A. Behrensmeyer" "J. Alroy" 1 "individuals" 4655 "" NA NA "" "" "" NA "" NA "body (3D)" 4655 "Fort Ternan" "Kenya" "Central Nyanza" "" -0.225 35.342 -0.96 33.89 "Neogene" "Miocene" "Middle Miocene" "Serravallian" "Cenozoic 5" "Middle Miocene" "Serravallian" "" 13.65 11.608 12.629 "Upper Koru Series" "Fort Ternan \"B\" Beds" "terrestrial indet."
"359" 21341 "ETE" "A. Behrensmeyer" "Reptilia" NA "Crocodylidae" "" "Euthecodon" "" "" "" "brumpti" "" "" "" "" "" "" "A. Behrensmeyer" "A. Behrensmeyer" "M. Kosnik" NA "" 4454 "" NA NA "" "" "" NA "" NA "body (3D)" 4454 "West Turkana - Nariokotome region" "Kenya" "Rift Valley" "West Turkana" 4.217 35.783 4.17 35.68 "Quaternary" "Pleistocene" "" "" "Cenozoic 6" "Pleistocene" "Pleistocene" "" 2.588 0.012 1.3 "Nachukui" "Nariokotome" "fluvial-lacustrine indet."
"360" 21369 "ETE" "A. Behrensmeyer" "Reptilia" NA "Crocodylidae" "" "Crocodylus" "" "" "" "sp." "" "" "" "" "" "" "A. Behrensmeyer" "A. Behrensmeyer" "V. Egerton" NA "" 4469 "" NA NA "" "" "" NA "" NA "body (3D)" 4469 "East Turkana - Area 103 - General" "Kenya" "" "" 3.9 36.241 3.75 35.92 "" "" "" "" "Cenozoic 6" "" "Pliocene" "Pleistocene" 5.332 0.012 2.672 "Koobi Fora" "indet." ""
"361" 21369 "ETE" "A. Behrensmeyer" "Reptilia" NA "Crocodylidae" "" "Crocodylus" "" "" "" "niloticus" "" "" "" "" "" "" "A. Behrensmeyer" "A. Behrensmeyer" "V. Egerton" NA "" 4469 "" NA NA "" "" "" NA "" NA "body (3D)" 4469 "East Turkana - Area 103 - General" "Kenya" "" "" 3.9 36.241 3.75 35.92 "" "" "" "" "Cenozoic 6" "" "Pliocene" "Pleistocene" 5.332 0.012 2.672 "Koobi Fora" "indet." ""
"362" 21369 "ETE" "A. Behrensmeyer" "Reptilia" NA "Crocodylidae" "" "Euthecodon" "" "" "" "brumpti" "" "" "" "" "" "" "A. Behrensmeyer" "A. Behrensmeyer" "V. Egerton" NA "" 4469 "" NA NA "" "" "" NA "" NA "body (3D)" 4469 "East Turkana - Area 103 - General" "Kenya" "" "" 3.9 36.241 3.75 35.92 "" "" "" "" "Cenozoic 6" "" "Pliocene" "Pleistocene" 5.332 0.012 2.672 "Koobi Fora" "indet." ""
"363" 21377 "ETE" "A. Behrensmeyer" "Reptilia" NA "Crocodylidae" "" "Crocodylus" "" "" "" "sp." "" "" "" "" "" "" "A. Behrensmeyer" "A. Behrensmeyer" "V. Egerton" NA "" 4469 "" NA NA "" "" "" NA "" NA "body (3D)" 4469 "East Turkana - Area 104 - General" "Kenya" "" "" 3.975 36.317 3.82 35.99 "" "" "" "" "Cenozoic 6" "" "Pliocene" "Calabrian" 5.332 0.781 3.0565 "Koobi Fora" "indet." ""
"364" 21377 "ETE" "A. Behrensmeyer" "Reptilia" NA "Crocodylidae" "" "Crocodylus" "" "" "" "niloticus" "" "" "" "" "" "" "A. Behrensmeyer" "A. Behrensmeyer" "V. Egerton" NA "" 4469 "" NA NA "" "" "" NA "" NA "body (3D)" 4469 "East Turkana - Area 104 - General" "Kenya" "" "" 3.975 36.317 3.82 35.99 "" "" "" "" "Cenozoic 6" "" "Pliocene" "Calabrian" 5.332 0.781 3.0565 "Koobi Fora" "indet." ""
"365" 21377 "ETE" "A. Behrensmeyer" "Reptilia" NA "Crocodylidae" "" "Euthecodon" "" "" "" "brumpti" "" "" "" "" "" "" "A. Behrensmeyer" "A. Behrensmeyer" "V. Egerton" NA "" 4469 "" NA NA "" "" "" NA "" NA "body (3D)" 4469 "East Turkana - Area 104 - General" "Kenya" "" "" 3.975 36.317 3.82 35.99 "" "" "" "" "Cenozoic 6" "" "Pliocene" "Calabrian" 5.332 0.781 3.0565 "Koobi Fora" "indet." ""
"366" 21396 "ETE" "A. Behrensmeyer" "Reptilia" NA "Crocodylidae" "" "Crocodylus" "" "" "n. sp." "thorbjarnarsoni" "" "" "" "" "" "" "P. Mannion" "P. Mannion" "" NA "" 46593 "KNM-ER 1683 - type (skull and lower jaw)" NA NA "" "" "" NA "" NA "body (3D)" 4730 "East Turkana - Area 105 - KBS" "Kenya" "" "" 4.67 36.372 4.57 36.16 "Quaternary" "Pleistocene" "Early/Lower Pleistocene" "" "Cenozoic 6" "Pleistocene" "Early/Lower Pleistocene" "" 2.588 0.781 1.6845 "Koobi Fora" "KBS" "fluvial indet."
"367" 21414 "ETE" "A. Behrensmeyer" "Reptilia" NA "Crocodylidae" "" "Crocodylus" "" "" "" "sp." "" "" "" "" "" "" "A. Behrensmeyer" "A. Behrensmeyer" "M. Kosnik" 1 "specimens" 4447 "" NA NA "" "" "" NA "" NA "body (3D)" 4447 "East Turkana - Area 123 - General" "Kenya" "" "" 3.867 36.367 3.72 36.05 "" "" "" "" "Cenozoic 6" "" "Pliocene" "Pleistocene" 5.332 0.012 2.672 "Koobi Fora" "indet." ""
"368" 21414 "ETE" "A. Behrensmeyer" "Reptilia" NA "Crocodylidae" "" "Crocodylus" "" "" "" "niloticus" "" "" "" "" "" "" "A. Behrensmeyer" "A. Behrensmeyer" "M. Kosnik" 1 "specimens" 4447 "" NA NA "" "" "" NA "" NA "body (3D)" 4447 "East Turkana - Area 123 - General" "Kenya" "" "" 3.867 36.367 3.72 36.05 "" "" "" "" "Cenozoic 6" "" "Pliocene" "Pleistocene" 5.332 0.012 2.672 "Koobi Fora" "indet." ""
"369" 21414 "ETE" "A. Behrensmeyer" "Reptilia" NA "Crocodylidae" "" "Euthecodon" "" "" "" "brumpti" "" "" "" "" "" "" "A. Behrensmeyer" "A. Behrensmeyer" "M. Kosnik" 1 "specimens" 4447 "" NA NA "" "" "" NA "" NA "body (3D)" 4447 "East Turkana - Area 123 - General" "Kenya" "" "" 3.867 36.367 3.72 36.05 "" "" "" "" "Cenozoic 6" "" "Pliocene" "Pleistocene" 5.332 0.012 2.672 "Koobi Fora" "indet." ""
"370" 21442 "ETE" "A. Behrensmeyer" "Reptilia" NA "Crocodylidae" "" "Crocodylus" "" "" "" "sp." "" "" "" "" "" "" "A. Behrensmeyer" "A. Behrensmeyer" "M. Kosnik" 1 "specimens" 4760 "" NA NA "" "" "" NA "" NA "body (3D)" 4760 "East Turkana - Area 1 - General" "Kenya" "" "" 4.309 36.275 4.16 35.95 "" "" "" "" "Cenozoic 6" "" "Pliocene" "Pleistocene" 5.332 0.012 2.672 "Koobi Fora" "indet." ""
"371" 21442 "ETE" "A. Behrensmeyer" "Reptilia" NA "Crocodylidae" "" "Crocodylus" "" "" "" "niloticus" "" "" "" "" "" "" "A. Behrensmeyer" "A. Behrensmeyer" "M. Kosnik" 1 "specimens" 4760 "" NA NA "" "" "" NA "" NA "body (3D)" 4760 "East Turkana - Area 1 - General" "Kenya" "" "" 4.309 36.275 4.16 35.95 "" "" "" "" "Cenozoic 6" "" "Pliocene" "Pleistocene" 5.332 0.012 2.672 "Koobi Fora" "indet." ""
"372" 21442 "ETE" "A. Behrensmeyer" "Reptilia" NA "Crocodylidae" "" "Euthecodon" "" "" "" "brumpti" "" "" "" "" "" "" "A. Behrensmeyer" "A. Behrensmeyer" "M. Kosnik" 1 "specimens" 4760 "" NA NA "" "" "" NA "" NA "body (3D)" 4760 "East Turkana - Area 1 - General" "Kenya" "" "" 4.309 36.275 4.16 35.95 "" "" "" "" "Cenozoic 6" "" "Pliocene" "Pleistocene" 5.332 0.012 2.672 "Koobi Fora" "indet." ""
"373" 21446 "ETE" "A. Behrensmeyer" "Reptilia" NA "Crocodylidae" "" "Crocodylus" "" "" "" "sp." "" "" "" "" "" "" "A. Behrensmeyer" "A. Behrensmeyer" "V. Egerton" NA "" 4469 "" NA NA "" "" "" NA "" NA "body (3D)" 4469 "East Turkana - Area 3 - General" "Kenya" "" "" 4.3083 36.2669 4.16 35.94 "" "" "" "" "Cenozoic 6" "" "Pliocene" "Pleistocene" 5.332 0.012 2.672 "Koobi Fora" "indet." ""
"374" 21446 "ETE" "A. Behrensmeyer" "Reptilia" NA "Crocodylidae" "" "Crocodylus" "" "" "" "niloticus" "" "" "" "" "" "" "A. Behrensmeyer" "A. Behrensmeyer" "M. Kosnik" 1 "specimens" 4469 "" NA NA "" "" "" NA "" NA "body (3D)" 4469 "East Turkana - Area 3 - General" "Kenya" "" "" 4.3083 36.2669 4.16 35.94 "" "" "" "" "Cenozoic 6" "" "Pliocene" "Pleistocene" 5.332 0.012 2.672 "Koobi Fora" "indet." ""
"375" 21446 "ETE" "A. Behrensmeyer" "Reptilia" NA "Crocodylidae" "" "Euthecodon" "" "" "" "brumpti" "" "" "" "" "" "" "A. Behrensmeyer" "A. Behrensmeyer" "M. Kosnik" 1 "specimens" 4469 "" NA NA "" "" "" NA "" NA "body (3D)" 4469 "East Turkana - Area 3 - General" "Kenya" "" "" 4.3083 36.2669 4.16 35.94 "" "" "" "" "Cenozoic 6" "" "Pliocene" "Pleistocene" 5.332 0.012 2.672 "Koobi Fora" "indet." ""
"376" 21451 "ETE" "A. Behrensmeyer" "Reptilia" NA "Crocodylidae" "" "Crocodylus" "" "" "" "sp." "" "" "" "" "" "" "A. Behrensmeyer" "A. Behrensmeyer" "M. Kosnik" 1 "specimens" 4469 "" NA NA "" "" "" NA "" NA "body (3D)" 4469 "East Turkana - Area 6 - General" "Kenya" "" "" 4.275 36.242 4.12 35.92 "" "" "" "" "Cenozoic 6" "" "Pliocene" "Pleistocene" 5.332 0.012 2.672 "Koobi Fora" "indet." ""
"377" 21451 "ETE" "A. Behrensmeyer" "Reptilia" NA "Crocodylidae" "" "Crocodylus" "" "" "" "niloticus" "" "" "" "" "" "" "A. Behrensmeyer" "A. Behrensmeyer" "M. Kosnik" 1 "specimens" 4469 "" NA NA "" "" "" NA "" NA "body (3D)" 4469 "East Turkana - Area 6 - General" "Kenya" "" "" 4.275 36.242 4.12 35.92 "" "" "" "" "Cenozoic 6" "" "Pliocene" "Pleistocene" 5.332 0.012 2.672 "Koobi Fora" "indet." ""
"378" 21451 "ETE" "A. Behrensmeyer" "Reptilia" NA "Crocodylidae" "" "Euthecodon" "" "" "" "brumpti" "" "" "" "" "" "" "A. Behrensmeyer" "A. Behrensmeyer" "M. Kosnik" 1 "specimens" 4469 "" NA NA "" "" "" NA "" NA "body (3D)" 4469 "East Turkana - Area 6 - General" "Kenya" "" "" 4.275 36.242 4.12 35.92 "" "" "" "" "Cenozoic 6" "" "Pliocene" "Pleistocene" 5.332 0.012 2.672 "Koobi Fora" "indet." ""
"379" 21453 "ETE" "A. Behrensmeyer" "Reptilia" NA "Crocodylidae" "" "Crocodylus" "" "" "" "sp." "" "" "" "" "" "" "A. Behrensmeyer" "A. Behrensmeyer" "M. Kosnik" 1 "specimens" 4469 "" NA NA "" "" "" NA "" NA "body (3D)" 4469 "East Turkana - Area 7 - General" "Kenya" "" "" 4.242 36.275 4.09 35.95 "" "" "" "" "Cenozoic 6" "" "Pliocene" "Pleistocene" 5.332 0.012 2.672 "Koobi Fora" "indet." ""
"380" 21453 "ETE" "A. Behrensmeyer" "Reptilia" NA "Crocodylidae" "" "Crocodylus" "" "" "" "niloticus" "" "" "" "" "" "" "A. Behrensmeyer" "A. Behrensmeyer" "M. Kosnik" 1 "specimens" 4469 "" NA NA "" "" "" NA "" NA "body (3D)" 4469 "East Turkana - Area 7 - General" "Kenya" "" "" 4.242 36.275 4.09 35.95 "" "" "" "" "Cenozoic 6" "" "Pliocene" "Pleistocene" 5.332 0.012 2.672 "Koobi Fora" "indet." ""
"381" 21453 "ETE" "A. Behrensmeyer" "Reptilia" NA "Crocodylidae" "" "Euthecodon" "" "" "" "brumpti" "" "" "" "" "" "" "A. Behrensmeyer" "A. Behrensmeyer" "M. Kosnik" 1 "specimens" 4469 "" NA NA "" "" "" NA "" NA "body (3D)" 4469 "East Turkana - Area 7 - General" "Kenya" "" "" 4.242 36.275 4.09 35.95 "" "" "" "" "Cenozoic 6" "" "Pliocene" "Pleistocene" 5.332 0.012 2.672 "Koobi Fora" "indet." ""
"382" 21456 "ETE" "A. Behrensmeyer" "Reptilia" NA "Crocodylidae" "" "Crocodylus" "" "" "" "sp." "" "" "" "" "" "" "A. Behrensmeyer" "A. Behrensmeyer" "M. Kosnik" 1 "specimens" 4486 "" NA NA "" "" "" NA "" NA "body (3D)" 4486 "East Turkana - Area 8 - General" "Kenya" "" "" 4.267 36.292 4.12 35.97 "" "" "" "" "Cenozoic 6" "" "Pliocene" "Pleistocene" 5.332 0.012 2.672 "Koobi Fora" "indet." ""
"383" 21456 "ETE" "A. Behrensmeyer" "Reptilia" NA "Crocodylidae" "" "Crocodylus" "" "" "" "niloticus" "" "" "" "" "" "" "A. Behrensmeyer" "A. Behrensmeyer" "M. Kosnik" 1 "specimens" 4486 "" NA NA "" "" "" NA "" NA "body (3D)" 4486 "East Turkana - Area 8 - General" "Kenya" "" "" 4.267 36.292 4.12 35.97 "" "" "" "" "Cenozoic 6" "" "Pliocene" "Pleistocene" 5.332 0.012 2.672 "Koobi Fora" "indet." ""
"384" 21456 "ETE" "A. Behrensmeyer" "Reptilia" NA "Crocodylidae" "" "Euthecodon" "" "" "" "brumpti" "" "" "" "" "" "" "A. Behrensmeyer" "A. Behrensmeyer" "M. Kosnik" 1 "specimens" 4486 "" NA NA "" "" "" NA "" NA "body (3D)" 4486 "East Turkana - Area 8 - General" "Kenya" "" "" 4.267 36.292 4.12 35.97 "" "" "" "" "Cenozoic 6" "" "Pliocene" "Pleistocene" 5.332 0.012 2.672 "Koobi Fora" "indet." ""
"385" 21466 "ETE" "A. Behrensmeyer" "Reptilia" NA "Crocodylidae" "" "Crocodylus" "" "" "" "sp." "" "" "" "" "" "" "A. Behrensmeyer" "A. Behrensmeyer" "M. Kosnik" 1 "specimens" 4469 "" NA NA "" "" "" NA "" NA "body (3D)" 4469 "East Turkana - Area 10 - General" "Kenya" "" "" 4.3 36.325 4.15 36 "" "" "" "" "Cenozoic 6" "" "Pliocene" "Pleistocene" 5.332 0.012 2.672 "Koobi Fora" "indet." ""
"386" 21466 "ETE" "A. Behrensmeyer" "Reptilia" NA "Crocodylidae" "" "Crocodylus" "" "" "" "niloticus" "" "" "" "" "" "" "A. Behrensmeyer" "A. Behrensmeyer" "M. Kosnik" 1 "specimens" 4469 "" NA NA "" "" "" NA "" NA "body (3D)" 4469 "East Turkana - Area 10 - General" "Kenya" "" "" 4.3 36.325 4.15 36 "" "" "" "" "Cenozoic 6" "" "Pliocene" "Pleistocene" 5.332 0.012 2.672 "Koobi Fora" "indet." ""
"387" 21466 "ETE" "A. Behrensmeyer" "Reptilia" NA "Crocodylidae" "" "Euthecodon" "" "" "" "brumpti" "" "" "" "" "" "" "A. Behrensmeyer" "A. Behrensmeyer" "M. Kosnik" 1 "specimens" 4469 "" NA NA "" "" "" NA "" NA "body (3D)" 4469 "East Turkana - Area 10 - General" "Kenya" "" "" 4.3 36.325 4.15 36 "" "" "" "" "Cenozoic 6" "" "Pliocene" "Pleistocene" 5.332 0.012 2.672 "Koobi Fora" "indet." ""
"388" 21490 "ETE" "A. Behrensmeyer" "Reptilia" NA "Crocodylidae" "" "Crocodylus" "" "" "" "niloticus" "" "" "" "" "" "" "A. Behrensmeyer" "A. Behrensmeyer" "M. Kosnik" 1 "specimens" 4455 "" NA NA "" "" "" NA "" NA "body (3D)" 4455 "East Turkana - Area 102 - General" "Kenya" "" "" 3.9411 36.2506 3.79 35.93 "" "" "" "" "Cenozoic 6" "" "Pliocene" "Calabrian" 5.332 0.781 3.0565 "Koobi Fora" "indet." ""
"389" 21490 "ETE" "A. Behrensmeyer" "Reptilia" NA "Crocodylidae" "" "Euthecodon" "" "" "" "brumpti" "" "" "" "" "" "" "A. Behrensmeyer" "A. Behrensmeyer" "M. Kosnik" 1 "specimens" 4455 "" NA NA "" "" "" NA "" NA "body (3D)" 4455 "East Turkana - Area 102 - General" "Kenya" "" "" 3.9411 36.2506 3.79 35.93 "" "" "" "" "Cenozoic 6" "" "Pliocene" "Calabrian" 5.332 0.781 3.0565 "Koobi Fora" "indet." ""
"390" 21490 "ETE" "A. Behrensmeyer" "Reptilia" NA "Crocodylidae" "" "Crocodylus" "" "" "" "thorbjarnarsoni" "" "Crocodylus" "" "" "" "sp." "P. Mannion" "P. Mannion" "" 1 "specimens" 46593 "KNM-ER 1682 (skull)" NA NA "A. Behrensmeyer" "A. Behrensmeyer" "M. Kosnik" 4455 "" NA "body (3D)" 4455 "East Turkana - Area 102 - General" "Kenya" "" "" 3.9411 36.2506 3.79 35.93 "" "" "" "" "Cenozoic 6" "" "Pliocene" "Calabrian" 5.332 0.781 3.0565 "Koobi Fora" "indet." ""
"391" 21495 "ETE" "A. Behrensmeyer" "Reptilia" NA "Crocodylidae" "" "Euthecodon" "" "" "" "brumpti" "" "" "" "" "" "" "A. Behrensmeyer" "A. Behrensmeyer" "M. Kosnik" 1 "specimens" 4469 "" NA NA "" "" "" NA "" NA "body (3D)" 4469 "East Turkana - Area 119 - KBS" "Kenya" "" "" 3.9167 36.3167 3.77 35.99 "" "" "" "" "Cenozoic 6" "" "Pliocene" "Pleistocene" 5.332 0.012 2.672 "Koobi Fora" "KBS" "foreshore"
"392" 21497 "ETE" "A. Behrensmeyer" "Reptilia" NA "Crocodylidae" "" "Crocodylus" "" "" "" "sp." "" "" "" "" "" "" "A. Behrensmeyer" "A. Behrensmeyer" "M. Kosnik" 1 "specimens" 4488 "" NA NA "" "" "" NA "" NA "body (3D)" 4488 "East Turkana - Area 120 - General" "Kenya" "" "" 3.925 36.375 3.77 36.05 "" "" "" "" "Cenozoic 6" "" "Pliocene" "Pleistocene" 5.332 0.012 2.672 "Koobi Fora" "indet." ""
"393" 21497 "ETE" "A. Behrensmeyer" "Reptilia" NA "Crocodylidae" "" "Crocodylus" "" "" "" "niloticus" "" "" "" "" "" "" "A. Behrensmeyer" "A. Behrensmeyer" "M. Kosnik" 1 "specimens" 4488 "" NA NA "" "" "" NA "" NA "body (3D)" 4488 "East Turkana - Area 120 - General" "Kenya" "" "" 3.925 36.375 3.77 36.05 "" "" "" "" "Cenozoic 6" "" "Pliocene" "Pleistocene" 5.332 0.012 2.672 "Koobi Fora" "indet." ""
"394" 21497 "ETE" "A. Behrensmeyer" "Reptilia" NA "Crocodylidae" "" "Euthecodon" "" "" "" "brumpti" "" "" "" "" "" "" "A. Behrensmeyer" "A. Behrensmeyer" "M. Kosnik" 1 "specimens" 4488 "" NA NA "" "" "" NA "" NA "body (3D)" 4488 "East Turkana - Area 120 - General" "Kenya" "" "" 3.925 36.375 3.77 36.05 "" "" "" "" "Cenozoic 6" "" "Pliocene" "Pleistocene" 5.332 0.012 2.672 "Koobi Fora" "indet." ""
"395" 21499 "ETE" "A. Behrensmeyer" "Reptilia" NA "Crocodylidae" "" "Crocodylus" "" "" "" "sp." "" "" "" "" "" "" "A. Behrensmeyer" "A. Behrensmeyer" "M. Kosnik" 1 "specimens" 4447 "" NA NA "" "" "" NA "" NA "body (3D)" 4447 "East Turkana - Area 121 - General" "Kenya" "" "" 3.909 36.379 3.76 36.06 "" "" "" "" "Cenozoic 6" "" "Pliocene" "Pleistocene" 5.332 0.012 2.672 "Koobi Fora" "indet." ""
"396" 21499 "ETE" "A. Behrensmeyer" "Reptilia" NA "Crocodylidae" "" "Crocodylus" "" "" "" "niloticus" "" "" "" "" "" "" "A. Behrensmeyer" "A. Behrensmeyer" "M. Kosnik" 1 "specimens" 4447 "" NA NA "" "" "" NA "" NA "body (3D)" 4447 "East Turkana - Area 121 - General" "Kenya" "" "" 3.909 36.379 3.76 36.06 "" "" "" "" "Cenozoic 6" "" "Pliocene" "Pleistocene" 5.332 0.012 2.672 "Koobi Fora" "indet." ""
"397" 21499 "ETE" "A. Behrensmeyer" "Reptilia" NA "Crocodylidae" "" "Euthecodon" "" "" "" "brumpti" "" "" "" "" "" "" "A. Behrensmeyer" "A. Behrensmeyer" "M. Kosnik" 1 "specimens" 4447 "" NA NA "" "" "" NA "" NA "body (3D)" 4447 "East Turkana - Area 121 - General" "Kenya" "" "" 3.909 36.379 3.76 36.06 "" "" "" "" "Cenozoic 6" "" "Pliocene" "Pleistocene" 5.332 0.012 2.672 "Koobi Fora" "indet." ""
"398" 21500 "ETE" "A. Behrensmeyer" "Reptilia" NA "Crocodylidae" "" "Crocodylus" "" "" "" "sp." "" "" "" "" "" "" "A. Behrensmeyer" "A. Behrensmeyer" "M. Kosnik" 1 "specimens" 4469 "" NA NA "" "" "" NA "" NA "body (3D)" 4469 "East Turkana - Area 130 - General" "Kenya" "" "" 4.183 36.417 4.03 36.09 "" "" "" "" "Cenozoic 6" "" "Pliocene" "Pleistocene" 5.332 0.012 2.672 "Koobi Fora" "indet." ""
"399" 21500 "ETE" "A. Behrensmeyer" "Reptilia" NA "Crocodylidae" "" "Crocodylus" "" "" "" "niloticus" "" "" "" "" "" "" "A. Behrensmeyer" "A. Behrensmeyer" "M. Kosnik" 1 "specimens" 4469 "" NA NA "" "" "" NA "" NA "body (3D)" 4469 "East Turkana - Area 130 - General" "Kenya" "" "" 4.183 36.417 4.03 36.09 "" "" "" "" "Cenozoic 6" "" "Pliocene" "Pleistocene" 5.332 0.012 2.672 "Koobi Fora" "indet." ""
"400" 21500 "ETE" "A. Behrensmeyer" "Reptilia" NA "Crocodylidae" "" "Euthecodon" "" "" "" "brumpti" "" "" "" "" "" "" "A. Behrensmeyer" "A. Behrensmeyer" "M. Kosnik" 1 "specimens" 4469 "" NA NA "" "" "" NA "" NA "body (3D)" 4469 "East Turkana - Area 130 - General" "Kenya" "" "" 4.183 36.417 4.03 36.09 "" "" "" "" "Cenozoic 6" "" "Pliocene" "Pleistocene" 5.332 0.012 2.672 "Koobi Fora" "indet." ""
"401" 21513 "ETE" "A. Behrensmeyer" "Reptilia" NA "Crocodylidae" "" "Crocodylus" "" "" "" "sp." "" "" "" "" "" "" "A. Behrensmeyer" "A. Behrensmeyer" "M. Kosnik" 1 "specimens" 4486 "" NA NA "" "" "" NA "" NA "body (3D)" 4486 "East Turkana - Area 1A - General" "Kenya" "" "" 4.317 36.271 4.17 35.95 "" "" "" "" "Cenozoic 6" "" "Pliocene" "Pleistocene" 5.332 0.012 2.672 "Koobi Fora" "indet." ""
"402" 21513 "ETE" "A. Behrensmeyer" "Reptilia" NA "Crocodylidae" "" "Crocodylus" "" "" "" "niloticus" "" "" "" "" "" "" "A. Behrensmeyer" "A. Behrensmeyer" "M. Kosnik" 1 "specimens" 4486 "" NA NA "" "" "" NA "" NA "body (3D)" 4486 "East Turkana - Area 1A - General" "Kenya" "" "" 4.317 36.271 4.17 35.95 "" "" "" "" "Cenozoic 6" "" "Pliocene" "Pleistocene" 5.332 0.012 2.672 "Koobi Fora" "indet." ""
"403" 21513 "ETE" "A. Behrensmeyer" "Reptilia" NA "Crocodylidae" "" "Euthecodon" "" "" "" "brumpti" "" "" "" "" "" "" "A. Behrensmeyer" "A. Behrensmeyer" "M. Kosnik" 1 "specimens" 4486 "" NA NA "" "" "" NA "" NA "body (3D)" 4486 "East Turkana - Area 1A - General" "Kenya" "" "" 4.317 36.271 4.17 35.95 "" "" "" "" "Cenozoic 6" "" "Pliocene" "Pleistocene" 5.332 0.012 2.672 "Koobi Fora" "indet." ""
"404" 21522 "ETE" "A. Behrensmeyer" "Reptilia" NA "Crocodylidae" "" "Crocodylus" "" "" "" "sp." "" "" "" "" "" "" "A. Behrensmeyer" "A. Behrensmeyer" "V. Egerton" NA "" 4447 "" NA NA "" "" "" NA "" NA "body (3D)" 4447 "East Turkana - Area 8A - General" "Kenya" "" "" 4.2583 36.2833 4.11 35.96 "" "" "" "" "Cenozoic 6" "" "Pliocene" "Pleistocene" 5.332 0.012 2.672 "Koobi Fora" "Indet." ""
"405" 21522 "ETE" "A. Behrensmeyer" "Reptilia" NA "Crocodylidae" "" "Crocodylus" "" "" "" "niloticus" "" "" "" "" "" "" "A. Behrensmeyer" "A. Behrensmeyer" "V. Egerton" NA "" 4447 "" NA NA "" "" "" NA "" NA "body (3D)" 4447 "East Turkana - Area 8A - General" "Kenya" "" "" 4.2583 36.2833 4.11 35.96 "" "" "" "" "Cenozoic 6" "" "Pliocene" "Pleistocene" 5.332 0.012 2.672 "Koobi Fora" "Indet." ""
"406" 21522 "ETE" "A. Behrensmeyer" "Reptilia" NA "Crocodylidae" "" "Euthecodon" "" "" "" "brumpti" "" "" "" "" "" "" "A. Behrensmeyer" "A. Behrensmeyer" "V. Egerton" NA "" 4447 "" NA NA "" "" "" NA "" NA "body (3D)" 4447 "East Turkana - Area 8A - General" "Kenya" "" "" 4.2583 36.2833 4.11 35.96 "" "" "" "" "Cenozoic 6" "" "Pliocene" "Pleistocene" 5.332 0.012 2.672 "Koobi Fora" "Indet." ""
"407" 21524 "ETE" "A. Behrensmeyer" "Reptilia" NA "Crocodylidae" "" "Crocodylus" "" "" "" "sp." "" "" "" "" "" "" "A. Behrensmeyer" "A. Behrensmeyer" "V. Egerton" NA "" 4447 "" NA NA "" "" "" NA "" NA "body (3D)" 4447 "East Turkana - Area 7A - General" "Kenya" "" "" 4.2375 36.2625 4.19 36.15 "Quaternary" "Pleistocene" "" "" "Cenozoic 6" "Pleistocene" "Pleistocene" "" 2.588 0.012 1.3 "Koobi Fora" "Indet." ""
"408" 21524 "ETE" "A. Behrensmeyer" "Reptilia" NA "Crocodylidae" "" "Crocodylus" "" "" "" "niloticus" "" "" "" "" "" "" "A. Behrensmeyer" "A. Behrensmeyer" "V. Egerton" NA "" 4447 "" NA NA "" "" "" NA "" NA "body (3D)" 4447 "East Turkana - Area 7A - General" "Kenya" "" "" 4.2375 36.2625 4.19 36.15 "Quaternary" "Pleistocene" "" "" "Cenozoic 6" "Pleistocene" "Pleistocene" "" 2.588 0.012 1.3 "Koobi Fora" "Indet." ""
"409" 21524 "ETE" "A. Behrensmeyer" "Reptilia" NA "Crocodylidae" "" "Euthecodon" "" "" "" "brumpti" "" "" "" "" "" "" "A. Behrensmeyer" "A. Behrensmeyer" "V. Egerton" NA "" 4447 "" NA NA "" "" "" NA "" NA "body (3D)" 4447 "East Turkana - Area 7A - General" "Kenya" "" "" 4.2375 36.2625 4.19 36.15 "Quaternary" "Pleistocene" "" "" "Cenozoic 6" "Pleistocene" "Pleistocene" "" 2.588 0.012 1.3 "Koobi Fora" "Indet." ""
"410" 21526 "ETE" "A. Behrensmeyer" "Reptilia" NA "Crocodylidae" "" "Crocodylus" "" "" "" "sp." "" "" "" "" "" "" "A. Behrensmeyer" "A. Behrensmeyer" "V. Egerton" NA "" 4447 "" NA NA "" "" "" NA "" NA "body (3D)" 4447 "East Turkana - Area 6A - General" "Kenya" "" "" 4.2875 36.2339 4.14 35.91 "" "" "" "" "Cenozoic 6" "" "Pliocene" "Pleistocene" 5.332 0.012 2.672 "Koobi Fora" "Indet." ""
"411" 21526 "ETE" "A. Behrensmeyer" "Reptilia" NA "Crocodylidae" "" "Crocodylus" "" "" "" "niloticus" "" "" "" "" "" "" "A. Behrensmeyer" "A. Behrensmeyer" "V. Egerton" NA "" 4447 "" NA NA "" "" "" NA "" NA "body (3D)" 4447 "East Turkana - Area 6A - General" "Kenya" "" "" 4.2875 36.2339 4.14 35.91 "" "" "" "" "Cenozoic 6" "" "Pliocene" "Pleistocene" 5.332 0.012 2.672 "Koobi Fora" "Indet." ""
"412" 21526 "ETE" "A. Behrensmeyer" "Reptilia" NA "Crocodylidae" "" "Euthecodon" "" "" "" "brumpti" "" "" "" "" "" "" "A. Behrensmeyer" "A. Behrensmeyer" "V. Egerton" NA "" 4447 "" NA NA "" "" "" NA "" NA "body (3D)" 4447 "East Turkana - Area 6A - General" "Kenya" "" "" 4.2875 36.2339 4.14 35.91 "" "" "" "" "Cenozoic 6" "" "Pliocene" "Pleistocene" 5.332 0.012 2.672 "Koobi Fora" "Indet." ""
"413" 21531 "ETE" "A. Behrensmeyer" "Reptilia" NA "Crocodylidae" "" "Crocodylus" "" "" "" "sp." "" "" "" "" "" "" "A. Behrensmeyer" "A. Behrensmeyer" "V. Egerton" NA "" 4469 "" NA NA "" "" "" NA "" NA "body (3D)" 4469 "East Turkana - Area 201 - General" "Kenya" "" "" 3.7667 36.4417 3.62 36.12 "" "" "" "" "Cenozoic 6" "" "Pliocene" "Pleistocene" 5.332 0.012 2.672 "Koobi Fora" "Indet." ""
"414" 21531 "ETE" "A. Behrensmeyer" "Reptilia" NA "Crocodylidae" "" "Crocodylus" "" "" "" "niloticus" "" "" "" "" "" "" "A. Behrensmeyer" "A. Behrensmeyer" "V. Egerton" NA "" 4469 "" NA NA "" "" "" NA "" NA "body (3D)" 4469 "East Turkana - Area 201 - General" "Kenya" "" "" 3.7667 36.4417 3.62 36.12 "" "" "" "" "Cenozoic 6" "" "Pliocene" "Pleistocene" 5.332 0.012 2.672 "Koobi Fora" "Indet." ""
"415" 21531 "ETE" "A. Behrensmeyer" "Reptilia" NA "Crocodylidae" "" "Euthecodon" "" "" "" "brumpti" "" "" "" "" "" "" "A. Behrensmeyer" "A. Behrensmeyer" "V. Egerton" NA "" 4469 "" NA NA "" "" "" NA "" NA "body (3D)" 4469 "East Turkana - Area 201 - General" "Kenya" "" "" 3.7667 36.4417 3.62 36.12 "" "" "" "" "Cenozoic 6" "" "Pliocene" "Pleistocene" 5.332 0.012 2.672 "Koobi Fora" "Indet." ""
"416" 21534 "ETE" "A. Behrensmeyer" "Reptilia" NA "Crocodylidae" "" "Crocodylus" "" "" "" "sp." "" "" "" "" "" "" "A. Behrensmeyer" "A. Behrensmeyer" "V. Egerton" NA "" 4469 "" NA NA "" "" "" NA "" NA "body (3D)" 4469 "East Turkana - Area 8B - General" "Kenya" "" "" 4.2417 36.2836 4.09 35.96 "" "" "" "" "Cenozoic 6" "" "Pliocene" "Pleistocene" 5.332 0.012 2.672 "Koobi Fora" "indet." ""
"417" 21534 "ETE" "A. Behrensmeyer" "Reptilia" NA "Crocodylidae" "" "Crocodylus" "" "" "" "niloticus" "" "" "" "" "" "" "A. Behrensmeyer" "A. Behrensmeyer" "V. Egerton" NA "" 4469 "" NA NA "" "" "" NA "" NA "body (3D)" 4469 "East Turkana - Area 8B - General" "Kenya" "" "" 4.2417 36.2836 4.09 35.96 "" "" "" "" "Cenozoic 6" "" "Pliocene" "Pleistocene" 5.332 0.012 2.672 "Koobi Fora" "indet." ""
"418" 21534 "ETE" "A. Behrensmeyer" "Reptilia" NA "Crocodylidae" "" "Euthecodon" "" "" "" "brumpti" "" "" "" "" "" "" "A. Behrensmeyer" "A. Behrensmeyer" "V. Egerton" NA "" 4469 "" NA NA "" "" "" NA "" NA "body (3D)" 4469 "East Turkana - Area 8B - General" "Kenya" "" "" 4.2417 36.2836 4.09 35.96 "" "" "" "" "Cenozoic 6" "" "Pliocene" "Pleistocene" 5.332 0.012 2.672 "Koobi Fora" "indet." ""
"419" 21538 "ETE" "A. Behrensmeyer" "Reptilia" NA "Crocodylidae" "" "Crocodylus" "" "" "" "sp." "" "" "" "" "" "" "A. Behrensmeyer" "A. Behrensmeyer" "V. Egerton" NA "" 4469 "" NA NA "" "" "" NA "" NA "body (3D)" 4469 "East Turkana - Area 202 - General" "Kenya" "" "" 3.7836 36.3253 3.68 36.11 "Quaternary" "Pleistocene" "Early/Lower Pleistocene" "Gelasian" "Cenozoic 6" "Pleistocene" "Gelasian" "" 2.588 1.806 2.197 "Koobi Fora" "Indet." ""
"420" 21538 "ETE" "A. Behrensmeyer" "Reptilia" NA "Crocodylidae" "" "Crocodylus" "" "" "" "niloticus" "" "" "" "" "" "" "A. Behrensmeyer" "A. Behrensmeyer" "V. Egerton" NA "" 4469 "" NA NA "" "" "" NA "" NA "body (3D)" 4469 "East Turkana - Area 202 - General" "Kenya" "" "" 3.7836 36.3253 3.68 36.11 "Quaternary" "Pleistocene" "Early/Lower Pleistocene" "Gelasian" "Cenozoic 6" "Pleistocene" "Gelasian" "" 2.588 1.806 2.197 "Koobi Fora" "Indet." ""
"421" 21538 "ETE" "A. Behrensmeyer" "Reptilia" NA "Crocodylidae" "" "Euthecodon" "" "" "" "brumpti" "" "" "" "" "" "" "A. Behrensmeyer" "A. Behrensmeyer" "V. Egerton" NA "" 4469 "" NA NA "" "" "" NA "" NA "body (3D)" 4469 "East Turkana - Area 202 - General" "Kenya" "" "" 3.7836 36.3253 3.68 36.11 "Quaternary" "Pleistocene" "Early/Lower Pleistocene" "Gelasian" "Cenozoic 6" "Pleistocene" "Gelasian" "" 2.588 1.806 2.197 "Koobi Fora" "Indet." ""
"422" 21688 "ETE" "A. Behrensmeyer" "Reptilia" NA "Crocodylidae" "" "Crocodylus" "" "" "" "johnsoni" "" "" "" "" "" "" "A. Behrensmeyer" "A. Behrensmeyer" "M. Kosnik" NA "" 4789 "" NA NA "" "" "" NA "" NA "body (3D)" 4789 "AHG Study Area" "Australia" "Queensland" "" -15.4833 144.867 -15.48 144.87 "Quaternary" "Holocene" "" "" "" "" "Holocene" "" 0.012 0 0.006 "" "" ""
"423" 21688 "ETE" "A. Behrensmeyer" "Reptilia" NA "Crocodylidae" "" "Crocodylus" "" "" "" "porosus" "" "" "" "" "" "" "A. Behrensmeyer" "A. Behrensmeyer" "M. Kosnik" NA "" 4789 "" NA NA "" "" "" NA "" NA "body (3D)" 4789 "AHG Study Area" "Australia" "Queensland" "" -15.4833 144.867 -15.48 144.87 "Quaternary" "Holocene" "" "" "" "" "Holocene" "" 0.012 0 0.006 "" "" ""
"424" 21724 "ETE" "A. Behrensmeyer" "Reptilia" NA "Crocodylidae" "" "Euthecodon" "" "" "" "sp." "" "" "" "" "" "" "P. Mannion" "P. Mannion" "" NA "" 47639 "NHMUK R5936 (mandibles)" NA NA "" "" "" NA "" NA "body (3D)" 4810 "Ombo" "Kenya" "" "" -0.667 34.5667 -2.01 32.18 "Neogene" "Miocene" "Early/Lower Miocene" "" "Cenozoic 5" "Lower Miocene" "Early/Lower Miocene" "" 23.03 15.97 19.5 "" "" ""
"425" 21836 "ETE" "A. Behrensmeyer" "Reptilia" NA "Crocodylidae" "" "Crocodylus" "" "" "" "sp." "" "" "" "" "" "" "A. Behrensmeyer" "A. Behrensmeyer" "V. Egerton" 1 "specimens" 4919 "" NA NA "" "" "" NA "" NA "body (3D)" 4919 "Olorgesailie - H/6" "Kenya" "" "" -1.5756 36.4317 -1.63 36.36 "Quaternary" "Pleistocene" "" "" "Cenozoic 6" "Pleistocene" "Pleistocene" "" 2.588 0.012 1.3 "Olorgesailie" "7" ""
"426" 21837 "ETE" "A. Behrensmeyer" "Reptilia" NA "Crocodylidae" "" "Crocodylus" "" "" "" "sp." "" "" "" "" "" "" "A. Behrensmeyer" "A. Behrensmeyer" "V. Egerton" 16 "specimens" 4919 "" NA NA "" "" "" NA "" NA "body (3D)" 4919 "Olorgesailie - DE/89" "Kenya" "" "" -1.575 36.4311 -1.63 36.36 "Quaternary" "Pleistocene" "" "" "Cenozoic 6" "Pleistocene" "Pleistocene" "" 2.588 0.012 1.3 "Olorgesailie" "7" ""
"427" 21839 "ETE" "A. Behrensmeyer" "Reptilia" NA "Crocodylidae" "" "Crocodylus" "" "" "" "sp." "" "" "" "" "" "" "A. Behrensmeyer" "A. Behrensmeyer" "M. Kosnik" 3 "specimens" 4871 "" NA NA "" "" "" NA "" NA "body (3D)" 4919 "Olorgesailie - BBB" "Kenya" "" "" -1.5708 36.4375 -1.62 36.36 "Quaternary" "Pleistocene" "Early/Lower Pleistocene" "" "Cenozoic 6" "Pleistocene" "Calabrian" "" 1.806 0.781 1.2935 "Olorgesailie" "1" "dry floodplain"
"428" 21843 "ETE" "A. Behrensmeyer" "Reptilia" NA "Crocodylidae" "" "Crocodylus" "" "" "" "sp." "" "" "" "" "" "" "A. Behrensmeyer" "A. Behrensmeyer" "V. Egerton" 7 "specimens" 4919 "" NA NA "" "" "" NA "" NA "body (3D)" 4919 "Olorgesailie - H/9" "Kenya" "" "" -1.5756 36.4311 -1.63 36.36 "Quaternary" "Pleistocene" "" "" "Cenozoic 6" "Pleistocene" "Pleistocene" "" 2.588 0.012 1.3 "Olorgesailie" "7" ""
"429" 21848 "ETE" "A. Behrensmeyer" "Reptilia" NA "Crocodylidae" "" "Crocodylus" "" "" "" "sp." "" "" "" "" "" "" "A. Behrensmeyer" "A. Behrensmeyer" "V. Egerton" 3 "specimens" 4919 "" NA NA "" "" "" NA "" NA "body (3D)" 4919 "Olorgesailie - K/7" "Kenya" "" "" -1.5758 36.4314 -1.63 36.36 "Quaternary" "Pleistocene" "" "" "Cenozoic 6" "Pleistocene" "Pleistocene" "" 2.588 0.012 1.3 "Olorgesailie" "17" "fluvial-lacustrine indet."
"430" 21852 "ETE" "A. Behrensmeyer" "Reptilia" NA "Goniopholididae" "" "Goniopholis" "" "" "" "sp." "" "" "" "" "" "" "M. Carrano" "M. Carrano" "J. Alroy" NA "" 14579 "" NA NA "" "" "" NA "" NA "body (3D)" 53207 "Dinosaur National Monument Quarry (CM)" "United States" "Utah" "Uintah" 40.441389 -109.300556 36.98 -56.25 "Jurassic" "Late/Upper Jurassic" "" "Tithonian" "Jurassic 6" "Portlandian" "Early/Lower Tithonian" "" 150.8 145.5 148.15 "Morrison" "" "coarse channel fill"
"431" 21852 "ETE" "A. Behrensmeyer" "Reptilia" NA "Stegomosuchidae" "n. gen." "Hoplosuchus" "" "" "n. sp." "kayi" "" "" "" "" "" "" "M. Carrano" "M. Carrano" "M. Carrano" 1 "individuals" 45785 "CM 11361 - holotype (nearly complete articulated specimen)" NA NA "" "" "" NA "" NA "body (3D)" 53207 "Dinosaur National Monument Quarry (CM)" "United States" "Utah" "Uintah" 40.441389 -109.300556 36.98 -56.25 "Jurassic" "Late/Upper Jurassic" "" "Tithonian" "Jurassic 6" "Portlandian" "Early/Lower Tithonian" "" 150.8 145.5 148.15 "Morrison" "" "coarse channel fill"
"433" 21962 "ETE" "A. Behrensmeyer" "Reptilia" NA "" "cf." "Tomistoma" "" "" "" "sp." "" "" "" "" "" "" "A. Behrensmeyer" "A. Behrensmeyer" "M. Kosnik" NA "" 5264 "" NA NA "" "" "" NA "" NA "body (3D)" 5264 "Bahr el Ghazal (KT 12)" "Chad" "" "" 15.9694 18.8794 15.87 18.69 "Neogene" "Pliocene" "Late/Upper Pliocene" "Piacenzian" "Cenozoic 6" "Pliocene" "Piacenzian" "" 3.6 2.588 3.094 "" "" "fluvial-lacustrine indet."
"434" 21970 "ETE" "A. Behrensmeyer" "Reptilia" NA "Crocodylidae" "" "Crocodylus" "" "" "" "sp." "" "" "" "" "" "" "A. Behrensmeyer" "A. Behrensmeyer" "M. Kosnik" 4 "specimens" 5269 "" NA NA "" "" "" NA "" NA "body (3D)" 5269 "Olduvai - WK" "Tanzania" "" "" -2.9903 35.3625 -3.04 35.26 "Quaternary" "Pleistocene" "Early/Lower Pleistocene" "" "Cenozoic 6" "Pleistocene" "Calabrian" "" 1.806 0.781 1.2935 "" "" ""
"435" 21973 "ETE" "A. Behrensmeyer" "Reptilia" NA "Crocodylidae" "" "Crocodylus" "" "" "" "sp." "" "" "" "" "" "" "A. Behrensmeyer" "A. Behrensmeyer" "M. Kosnik" NA "" 4954 "" NA NA "" "" "" NA "" NA "body (3D)" 4954 "Olduvai - DDH (OH 62)" "Tanzania" "" "" -2.9875 35.3458 -3.09 35.14 "Quaternary" "Pleistocene" "Early/Lower Pleistocene" "" "Cenozoic 6" "Pleistocene" "Gelasian" "Calabrian" 2.588 0.781 1.6845 "Olduvai" "" "fluvial-lacustrine indet."
"436" 21974 "ETE" "A. Behrensmeyer" "Reptilia" NA "Crocodylidae" "" "Crocodylus" "" "" "" "anthropophagus" "" "Crocodylus" "" "" "" "sp." "P. Mannion" "P. Mannion" "" NA "" 46618 "KNM FLKNI (cranial, mandibular, and postcranial material from at least two [and probably more] individuals; the braincase is from a substantially smaller animal than most other cranial fragments)" NA NA "A. Behrensmeyer" "A. Behrensmeyer" "M. Kosnik" 4945 "" NA "body (3D)" 4945 "Olduvai - FLK Masek Beds" "Tanzania" "" "" -2.9861 35.3444 -3.04 35.24 "Quaternary" "Pleistocene" "" "" "Cenozoic 6" "Pleistocene" "Pleistocene" "" 2.588 0.012 1.3 "Olduvai" "" ""
"437" 22041 "ETE" "A. Behrensmeyer" "Reptilia" NA "Crocodylidae" "" "Crocodylus" "" "" "" "sp." "" "" "" "" "" "" "A. Behrensmeyer" "A. Behrensmeyer" "J. Alroy" NA "" 4478 "" NA NA "" "" "" NA "" NA "body (3D)" 4478 "Olduvai - HEBE" "Tanzania" "" "" -2.979 34.3167 -3.03 34.21 "Quaternary" "Pleistocene" "Early/Lower Pleistocene" "" "Cenozoic 6" "Pleistocene" "Calabrian" "" 1.806 0.781 1.2935 "Olduvai" "" ""
"438" 22064 "ETE" "A. Behrensmeyer" "Reptilia" NA "Crocodylidae" "" "Crocodylus" "" "" "" "sp." "" "" "" "" "" "" "A. Behrensmeyer" "A. Behrensmeyer" "J. Alroy" NA "" 4478 "" NA NA "" "" "" NA "" NA "body (3D)" 4478 "Olduvai - HEBW" "Tanzania" "" "" -2.979 34.3167 -3.03 34.21 "Quaternary" "Pleistocene" "Early/Lower Pleistocene" "" "Cenozoic 6" "Pleistocene" "Calabrian" "" 1.806 0.781 1.2935 "Olduvai" "" ""
"439" 22071 "ETE" "A. Behrensmeyer" "Reptilia" NA "Crocodylidae" "" "Crocodylus" "" "" "" "sp." "" "" "" "" "" "" "A. Behrensmeyer" "A. Behrensmeyer" "M. Kosnik" 2 "specimens" 4656 "" NA NA "" "" "" NA "" NA "body (3D)" 4656 "Majiwa" "Kenya" "" "" 0.15 34.62 -0.59 33.16 "Neogene" "Miocene" "Middle Miocene" "Serravallian" "Cenozoic 5" "Middle Miocene" "Serravallian" "" 13.65 11.608 12.629 "Maboko" "" "fluvial indet."
"440" 22077 "ETE" "A. Behrensmeyer" "Reptilia" NA "Crocodylidae" "" "Crocodylus" "" "" "" "sp." "" "" "" "" "" "" "A. Behrensmeyer" "A. Behrensmeyer" "M. Kosnik" 1 "specimens" 4656 "" NA NA "" "" "" NA "" NA "body (3D)" 4656 "Kaloma" "Kenya" "" "" 0.133 34.612 -0.61 33.16 "Neogene" "Miocene" "Middle Miocene" "Serravallian" "Cenozoic 5" "Middle Miocene" "Serravallian" "" 13.65 11.608 12.629 "Maboko" "" "fluvial indet."
"441" 22082 "ETE" "A. Behrensmeyer" "Reptilia" NA "Crocodylidae" "" "Crocodylus" "" "" "" "sp." "" "" "" "" "" "" "A. Behrensmeyer" "A. Behrensmeyer" "M. Kosnik" NA "" 5292 "" NA NA "" "" "" NA "" NA "body (3D)" 5292 "Maboko Island - Maboko fm." "Kenya" "" "" 0.166 34.617 -0.57 33.16 "Neogene" "Miocene" "Middle Miocene" "Serravallian" "Cenozoic 5" "Middle Miocene" "Serravallian" "" 13.65 11.608 12.629 "Maboko" "" "wet floodplain"
"442" 22134 "ETE" "A. Behrensmeyer" "Reptilia" NA "Crocodylidae" "" "Crocodylus" "" "" "" "sp." "" "" "" "" "" "" "A. Behrensmeyer" "A. Behrensmeyer" "M. Kosnik" 12 "specimens" 5352 "" NA NA "" "" "" NA "" NA "body (3D)" 5352 "Middle Awash (Bodo/UBSU)" "Ethiopia" "" "" 10.625 40.5417 10.57 40.47 "Quaternary" "" "" "" "" "" "Pleistocene" "Holocene" 2.588 0 1.294 "Wehaietu" "" "fluvial indet."
"443" 22138 "ETE" "A. Behrensmeyer" "Reptilia" NA "Crocodylidae" "" "Crocodylus" "" "" "" "sp." "" "" "" "" "" "" "A. Behrensmeyer" "A. Behrensmeyer" "M. Kosnik" 1 "specimens" 5360 "" NA NA "" "" "" NA "" NA "body (3D)" 5360 "Middle Awash - Andalee" "Ethiopia" "" "" 10.9 40.4667 10.9 40.47 "Quaternary" "Pleistocene" "Middle Pleistocene" "" "Cenozoic 6" "Pleistocene" "Middle Pleistocene" "" 0.781 0.126 0.4535 "Wehaietu" "" "fluvial indet."
"444" 22174 "ETE" "A. Behrensmeyer" "Reptilia" NA "Crocodylidae" "" "Crocodylus" "" "" "" "sp." "" "" "" "" "" "" "A. Behrensmeyer" "A. Behrensmeyer" "M. Kosnik" NA "" 5366 "" NA NA "" "" "" NA "" NA "body (3D)" 5366 "Maka & Belohdelie" "Ethiopia" "" "" 10.5 40.5833 10.35 40.37 "" "" "" "" "Cenozoic 6" "" "Zanclean" "Pleistocene" 5.332 0.012 2.672 "Sagantole" "Kalaloo" "lacustrine indet."
"445" 22178 "ETE" "A. Behrensmeyer" "Reptilia" NA "Crocodylidae" "" "Rimasuchus" "" "" "" "lloydi" "" "Crocodylus" "" "" "" "sp." "P. Mannion" "P. Mannion" "" NA "" 47091 "NHMUK R5077 (right premaxilla and maxilla fragment)" NA NA "A. Behrensmeyer" "A. Behrensmeyer" "M. Kosnik" 5386 "" NA "body (3D)" 5386 "Kaiso Village fm. - General" "Uganda" "" "" 1.5 31 1.34 30.68 "" "" "" "" "Cenozoic 6" "" "Pliocene" "Pleistocene" 5.332 0.012 2.672 "Kaiso Village" "" "lacustrine indet."
"446" 22234 "ETE" "A. Behrensmeyer" "Reptilia" NA "Crocodylidae" "" "Euthecodon" "" "" "" "sp." "" "" "" "" "" "" "A. Behrensmeyer" "A. Behrensmeyer" "J. Alroy" NA "" 4648 "" NA NA "" "" "" NA "" NA "body (3D)" 4648 "Kanapoi" "Kenya" "" "" 2.3167 36.667 2.12 36.24 "Neogene" "Pliocene" "" "" "Cenozoic 6" "Pliocene" "Zanclean" "Piacenzian" 5.332 2.588 3.96 "Kanapoi" "" "fluvial-lacustrine indet."
"447" 22234 "ETE" "A. Behrensmeyer" "Reptilia" NA "Crocodylidae" "" "Crocodylus" "" "" "" "thorbjarnarsoni" "" "Crocodylus" "" "" "" "sp." "P. Mannion" "P. Mannion" "" NA "" 46593 "KNM-KP 30604 (skull)" NA NA "A. Behrensmeyer" "A. Behrensmeyer" "J. Alroy" 4648 "" NA "body (3D)" 4648 "Kanapoi" "Kenya" "" "" 2.3167 36.667 2.12 36.24 "Neogene" "Pliocene" "" "" "Cenozoic 6" "Pliocene" "Zanclean" "Piacenzian" 5.332 2.588 3.96 "Kanapoi" "" "fluvial-lacustrine indet."
"448" 22235 "ETE" "A. Behrensmeyer" "Reptilia" NA "Crocodylidae" "" "Crocodylus" "" "" "" "niloticus" "" "" "" "" "" "" "A. Behrensmeyer" "S. Cote" "" 1 "specimens" 8636 "" NA NA "" "" "" NA "" NA "body (3D)" 8636 "Lothagam - Apak Mb." "Kenya" "" "" 2.9 36.05 2.55 35.3 "Neogene" "" "" "" "Cenozoic 6" "" "Tortonian" "Piacenzian" 11.608 2.588 7.098 "Nachukui" "Apak" "fluvial-lacustrine indet."
"449" 22235 "ETE" "A. Behrensmeyer" "Reptilia" NA "Crocodylidae" "" "Euthecodon" "" "" "" "brumpti" "" "" "" "" "" "" "A. Behrensmeyer" "S. Cote" "" 2 "specimens" 8636 "" NA NA "" "" "" NA "" NA "body (3D)" 8636 "Lothagam - Apak Mb." "Kenya" "" "" 2.9 36.05 2.55 35.3 "Neogene" "" "" "" "Cenozoic 6" "" "Tortonian" "Piacenzian" 11.608 2.588 7.098 "Nachukui" "Apak" "fluvial-lacustrine indet."
"450" 22235 "ETE" "A. Behrensmeyer" "Reptilia" NA "Crocodylidae" "" "Crocodylus" "" "" "" "thorbjarnarsoni" "n. gen." "Rimasuchus" "" "" "" "lloydi" "P. Mannion" "P. Mannion" "" 1 "specimens" 46593 "KNM-LT 421 (skull)" NA NA "A. Behrensmeyer" "S. Cote" "" 8636 "may be Upper Nawata" NA "body (3D)" 8636 "Lothagam - Apak Mb." "Kenya" "" "" 2.9 36.05 2.55 35.3 "Neogene" "" "" "" "Cenozoic 6" "" "Tortonian" "Piacenzian" 11.608 2.588 7.098 "Nachukui" "Apak" "fluvial-lacustrine indet."
"451" 22236 "ETE" "A. Behrensmeyer" "Reptilia" NA "Crocodylidae" "" "Crocodylus" "" "" "" "sp." "" "" "" "" "" "" "A. Behrensmeyer" "A. Behrensmeyer" "J. Alroy" NA "" 5448 "" NA NA "" "" "" NA "" NA "body (3D)" 5448 "Lothagam-Nawata fm/Apak mbr" "Kenya" "" "" 2.8833 36.667 2.54 35.92 "Neogene" "" "" "" "Cenozoic 6" "" "Tortonian" "Piacenzian" 11.608 2.588 7.098 "Nawata and Nachukui" "Lower/Upper Nawata & Apak" "fluvial indet."
"452" 22236 "ETE" "A. Behrensmeyer" "Reptilia" NA "Crocodylidae" "" "Euthecodon" "" "" "" "sp." "" "" "" "" "" "" "A. Behrensmeyer" "A. Behrensmeyer" "J. Alroy" NA "" 5448 "" NA NA "" "" "" NA "" NA "body (3D)" 5448 "Lothagam-Nawata fm/Apak mbr" "Kenya" "" "" 2.8833 36.667 2.54 35.92 "Neogene" "" "" "" "Cenozoic 6" "" "Tortonian" "Piacenzian" 11.608 2.588 7.098 "Nawata and Nachukui" "Lower/Upper Nawata & Apak" "fluvial indet."
"453" 22238 "ETE" "A. Behrensmeyer" "Reptilia" NA "Crocodylidae" "" "Euthecodon" "" "" "" "sp." "" "" "" "" "" "" "A. Behrensmeyer" "A. Behrensmeyer" "M. Kosnik" NA "" 5444 "" NA NA "" "" "" NA "" NA "body (3D)" 5444 "West Turkana - Ekora" "Kenya" "" "" 2.5167 36.1833 2.42 35.97 "" "" "" "" "Cenozoic 6" "" "Piacenzian" "Pleistocene" 3.6 0.012 1.806 "" "" "fluvial-lacustrine indet."
"454" 22239 "ETE" "A. Behrensmeyer" "Reptilia" NA "Crocodylidae" "" "Euthecodon" "" "" "" "brumpti" "" "" "" "" "" "" "A. Behrensmeyer" "S. Cote" "" 3 "specimens" 8636 "" NA NA "" "" "" NA "" NA "body (3D)" 8636 "Lothagam-Kaiyumung Mb." "Kenya" "" "" 2.9 36.05 2.7 35.62 "Neogene" "Pliocene" "" "" "Cenozoic 6" "Pliocene" "Pliocene" "" 5.332 2.588 3.96 "Nachukui" "Kaiyumung" "fluvial-lacustrine indet."
"455" 22239 "ETE" "A. Behrensmeyer" "Reptilia" NA "Crocodylidae" "" "Crocodylus" "" "" "" "thorbjarnarsoni" "n. gen." "Rimasuchus" "" "" "" "lloydi" "P. Mannion" "P. Mannion" "" 4 "specimens" 46593 "KNM-LT 26305 (incomplete skull)" NA NA "A. Behrensmeyer" "S. Cote" "" 8636 "" NA "body (3D)" 8636 "Lothagam-Kaiyumung Mb." "Kenya" "" "" 2.9 36.05 2.7 35.62 "Neogene" "Pliocene" "" "" "Cenozoic 6" "Pliocene" "Pliocene" "" 5.332 2.588 3.96 "Nachukui" "Kaiyumung" "fluvial-lacustrine indet."
"456" 22241 "ETE" "A. Behrensmeyer" "Reptilia" NA "Crocodylidae" "" "Crocodylus" "" "" "" "cataphractus" "" "" "" "" "" "" "A. Behrensmeyer" "S. Cote" "S. Cote" 1 "specimens" 8636 "" NA NA "" "" "" NA "" NA "body (3D)" 8636 "Lothagam-Lower Nawata Mb." "Kenya" "" "" 2.9 36.05 2.45 35.09 "Neogene" "Miocene" "Late/Upper Miocene" "Tortonian" "Cenozoic 6" "Upper Miocene" "Tortonian" "" 11.608 7.246 9.427 "Nawata" "Lower Nawata" "fluvial indet."
"458" 22241 "ETE" "A. Behrensmeyer" "Reptilia" NA "Crocodylidae" "" "Euthecodon" "" "" "" "brumpti" "" "" "" "" "" "" "A. Behrensmeyer" "S. Cote" "S. Cote" 3 "specimens" 8636 "" NA NA "" "" "" NA "" NA "body (3D)" 8636 "Lothagam-Lower Nawata Mb." "Kenya" "" "" 2.9 36.05 2.45 35.09 "Neogene" "Miocene" "Late/Upper Miocene" "Tortonian" "Cenozoic 6" "Upper Miocene" "Tortonian" "" 11.608 7.246 9.427 "Nawata" "Lower Nawata" "fluvial indet."
"459" 22241 "ETE" "A. Behrensmeyer" "Reptilia" NA "Crocodylidae" "" "Crocodylus" "" "" "" "checchiai" "" "Crocodylus" "" "" "" "niloticus" "P. Mannion" "P. Mannion" "" 1 "specimens" 46593 "KNM-LT 23108 (skull)" NA NA "A. Behrensmeyer" "S. Cote" "S. Cote" 8636 "" NA "body (3D)" 8636 "Lothagam-Lower Nawata Mb." "Kenya" "" "" 2.9 36.05 2.45 35.09 "Neogene" "Miocene" "Late/Upper Miocene" "Tortonian" "Cenozoic 6" "Upper Miocene" "Tortonian" "" 11.608 7.246 9.427 "Nawata" "Lower Nawata" "fluvial indet."
"460" 22241 "ETE" "A. Behrensmeyer" "Reptilia" NA "Crocodylidae" "" "Crocodylus" "" "" "" "sp." "" "Rimasuchus" "" "" "n. sp." "lloydi" "P. Mannion" "P. Mannion" "" 4 "specimens" 46593 "KNM-LT 23151 (basioccipital)" NA NA "A. Behrensmeyer" "S. Cote" "S. Cote" 8636 "" NA "body (3D)" 8636 "Lothagam-Lower Nawata Mb." "Kenya" "" "" 2.9 36.05 2.45 35.09 "Neogene" "Miocene" "Late/Upper Miocene" "Tortonian" "Cenozoic 6" "Upper Miocene" "Tortonian" "" 11.608 7.246 9.427 "Nawata" "Lower Nawata" "fluvial indet."
"461" 22242 "ETE" "A. Behrensmeyer" "Reptilia" NA "Crocodylidae" "" "Euthecodon" "" "" "" "brumpti" "" "" "" "" "" "" "A. Behrensmeyer" "S. Cote" "" 13 "specimens" 8636 "" NA NA "" "" "" NA "" NA "body (3D)" 8636 "Lothagam-Upper Nawata Mb" "Kenya" "" "" 2.9 36.05 2.55 35.3 "Neogene" "" "" "" "Cenozoic 6" "" "Tortonian" "Piacenzian" 11.608 2.588 7.098 "Nawata or Nachukui" "Upper Nawata and Apak" "fluvial indet."
"462" 22242 "ETE" "A. Behrensmeyer" "Reptilia" NA "Crocodylidae" "" "Crocodylus" "" "" "" "checchiai" "" "Crocodylus" "" "" "" "niloticus" "P. Mannion" "P. Mannion" "" 3 "specimens" 46593 "KNM-LT 26618 (partial skull)" NA NA "A. Behrensmeyer" "S. Cote" "" 8636 "" NA "body (3D)" 8636 "Lothagam-Upper Nawata Mb" "Kenya" "" "" 2.9 36.05 2.55 35.3 "Neogene" "" "" "" "Cenozoic 6" "" "Tortonian" "Piacenzian" 11.608 2.588 7.098 "Nawata or Nachukui" "Upper Nawata and Apak" "fluvial indet."
"463" 22242 "ETE" "A. Behrensmeyer" "Reptilia" NA "Crocodylidae" "" "Crocodylus" "" "" "" "sp." "n. gen." "Rimasuchus" "" "" "" "lloydi" "P. Mannion" "P. Mannion" "" 9 "specimens" 46593 "KNM-LT specimens" NA NA "A. Behrensmeyer" "S. Cote" "S. Cote" 8636 "" NA "body (3D)" 8636 "Lothagam-Upper Nawata Mb" "Kenya" "" "" 2.9 36.05 2.55 35.3 "Neogene" "" "" "" "Cenozoic 6" "" "Tortonian" "Piacenzian" 11.608 2.588 7.098 "Nawata or Nachukui" "Upper Nawata and Apak" "fluvial indet."
"464" 22248 "ETE" "A. Behrensmeyer" "Reptilia" NA "" "" "Tomistoma" "" "" "" "coppensi" "" "" "" "" "" "" "A. Behrensmeyer" "A. Behrensmeyer" "M. Kosnik" NA "" 5455 "ETE occurrence; species: sp. nov." NA NA "" "" "" NA "" NA "body (3D)" 5455 "NK 6-Warwire fm" "Uganda" "" "" 1.5 31 1.29 30.58 "Neogene" "Pliocene" "" "" "Cenozoic 6" "Pliocene" "Pliocene" "" 5.332 2.588 3.96 "Warwire" "" "lacustrine indet."
"465" 22265 "ETE" "A. Behrensmeyer" "Reptilia" NA "Crocodylidae" "" "Crocodylus" "" "" "" "nkondoensis" "" "" "" "" "" "" "A. Behrensmeyer" "A. Behrensmeyer" "M. Uhen" 1 "specimens" 5435 "" NA NA "" "" "" NA "" NA "body (3D)" 5435 "Warwire fm-general" "Uganda" "" "" 1.5 31 1.29 30.58 "Neogene" "Pliocene" "" "" "Cenozoic 6" "Pliocene" "Pliocene" "" 3.6 3.6 3.6 "Warwire" "" "lacustrine indet."
"466" 22268 "ETE" "A. Behrensmeyer" "Reptilia" NA "Crocodylidae" "" "Crocodylus" "" "" "" "sp." "" "" "" "" "" "" "A. Behrensmeyer" "A. Behrensmeyer" "M. Kosnik" NA "" 5562 "" NA NA "" "" "" NA "" NA "body (3D)" 5562 "Chemoigut fm." "Kenya" "" "" 0.65 36.2 0.6 36.09 "Quaternary" "Pleistocene" "" "" "Cenozoic 6" "Pleistocene" "Pleistocene" "" 2.588 0.012 1.3 "Chemoigut" "" "fluvial-lacustrine indet."
"467" 22269 "ETE" "A. Behrensmeyer" "Reptilia" NA "Crocodylidae" "" "Crocodylus" "" "" "" "niloticus" "" "" "" "" "" "" "A. Behrensmeyer" "A. Behrensmeyer" "M. Kosnik" NA "" 5574 "" NA NA "" "" "" NA "" NA "body (3D)" 5574 "Chesowanja" "Kenya" "" "" 0.65 36.2 0.5 35.88 "" "" "" "" "Cenozoic 6" "" "Pliocene" "Calabrian" 5.332 0.781 3.0565 "Chemoigut" "" "fluvial-lacustrine indet."
"468" 22270 "ETE" "A. Behrensmeyer" "Reptilia" NA "Crocodylidae" "" "Crocodylus" "" "" "" "sp." "" "" "" "" "" "" "A. Behrensmeyer" "A. Behrensmeyer" "M. Kosnik" NA "" 5562 "" NA NA "" "" "" NA "" NA "body (3D)" 5562 "Chemoigut_fm" "Kenya" "" "" 0.65 36.2 0.6 36.09 "Quaternary" "Pleistocene" "" "" "Cenozoic 6" "Pleistocene" "Pleistocene" "" 2.588 0.012 1.3 "Chemoigut" "" "fluvial-lacustrine indet."
"469" 22271 "ETE" "A. Behrensmeyer" "Reptilia" NA "Crocodylidae" "" "Crocodylus" "" "" "" "sp." "" "" "" "" "" "" "A. Behrensmeyer" "A. Behrensmeyer" "M. Kosnik" NA "" 5481 "" NA NA "" "" "" NA "" NA "body (3D)" 5481 "Chiwondo Beds - general" "Malawi" "" "" -10.167 34 -10.35 33.66 "Neogene" "Pliocene" "" "" "Cenozoic 6" "Pliocene" "Pliocene" "" 5.332 2.588 3.96 "Chiwondo" "" "fluvial-lacustrine indet."
"470" 22272 "ETE" "A. Behrensmeyer" "Reptilia" NA "Crocodylidae" "" "Crocodylus" "" "" "" "sp." "" "" "" "" "" "" "A. Behrensmeyer" "A. Behrensmeyer" "M. Kosnik" NA "" 5569 "" NA NA "" "" "" NA "" NA "body (3D)" 5569 "East Turkana - Kapthurin fm." "Kenya" "" "" 0.5 36 0.45 35.9 "Quaternary" "Pleistocene" "" "" "Cenozoic 6" "Pleistocene" "Pleistocene" "" 2.588 0.012 1.3 "Kapthurin" "" "fluvial-lacustrine indet."
"471" 22276 "ETE" "A. Behrensmeyer" "Reptilia" NA "Crocodylidae" "" "Crocodylus" "" "" "" "sp." "" "" "" "" "" "" "A. Behrensmeyer" "A. Behrensmeyer" "M. Kosnik" NA "" 5576 "" NA NA "" "" "" NA "" NA "body (3D)" 5576 "Middle Silts/Gravels mbr." "Kenya" "" "" 0.5 36 0.45 35.9 "Quaternary" "Pleistocene" "" "" "Cenozoic 6" "Pleistocene" "Pleistocene" "" 2.588 0.012 1.3 "Kapthurin" "Middle Silts and Gravels" "fluvial-lacustrine indet."
"472" 22301 "ETE" "A. Behrensmeyer" "Reptilia" NA "Crocodylidae" "" "Crocodylus" "" "" "" "sp." "" "" "" "" "" "" "A. Behrensmeyer" "A. Behrensmeyer" "M. Kosnik" NA "" 5576 "" NA NA "" "" "" NA "" NA "body (3D)" 5576 "K3" "Kenya" "" "" 0.5 36 0.45 35.9 "Quaternary" "Pleistocene" "" "" "Cenozoic 6" "Pleistocene" "Pleistocene" "" 2.588 0.012 1.3 "Kapthurin" "Middle Silts and Gravels" ""
"473" 22302 "ETE" "A. Behrensmeyer" "Reptilia" NA "Crocodylidae" "" "Crocodylus" "" "" "" "sp." "" "" "" "" "" "" "A. Behrensmeyer" "A. Behrensmeyer" "M. Kosnik" NA "" 5584 "" NA NA "" "" "" NA "" NA "body (3D)" 5584 "M.A.S." "Kenya" "" "" 0.5 36 0.45 35.9 "Quaternary" "Pleistocene" "" "" "Cenozoic 6" "Pleistocene" "Pleistocene" "" 2.588 0.012 1.3 "Kapthurin" "Middle Silts and Gravels" "fluvial-lacustrine indet."
"474" 22303 "ETE" "A. Behrensmeyer" "Reptilia" NA "Crocodylidae" "" "Crocodylus" "" "" "" "sp." "" "" "" "" "" "" "A. Behrensmeyer" "A. Behrensmeyer" "J. Alroy" NA "" 5569 "" NA NA "" "" "" NA "" NA "body (3D)" 5569 "East Turkana - Muruyur beds" "Kenya" "" "" 0.8417 35.8167 0.03 34.22 "Neogene" "Miocene" "Middle Miocene" "" "Cenozoic 5" "Middle Miocene" "Langhian" "Serravallian" 15.97 11.608 13.789 "Tiim" "" "fluvial-lacustrine indet."
"475" 22329 "ETE" "A. Behrensmeyer" "Reptilia" NA "Crocodylidae" "cf." "Crocodylus" "" "" "" "niloticus" "" "" "" "" "" "" "A. Behrensmeyer" "A. Behrensmeyer" "M. Kosnik" 1 "specimens" 4884 "" NA NA "" "" "" NA "" NA "body (3D)" 4884 "Kromdraai B - Layer 3" "South Africa" "" "" -26 27.75 -26.13 27.45 "" "" "" "" "Cenozoic 6" "" "Pliocene" "Pleistocene" 5.332 0.012 2.672 "Kromdraai" "" "cave"
"476" 22336 "ETE" "A. Behrensmeyer" "Reptilia" NA "Crocodylidae" "" "Crocodylus" "" "" "" "sp." "" "" "" "" "" "" "A. Behrensmeyer" "A. Behrensmeyer" "M. Kosnik" NA "" 4952 "" NA NA "" "" "" NA "" NA "body (3D)" 4952 "FC II West Floor" "Tanzania" "" "" -2.989 35.3347 -3.04 35.23 "Quaternary" "Pleistocene" "Early/Lower Pleistocene" "" "Cenozoic 6" "Pleistocene" "Calabrian" "" 1.806 0.781 1.2935 "Olduvai" "" "fluvial-lacustrine indet."
"477" 22336 "ETE" "A. Behrensmeyer" "Reptilia" NA "Crocodylidae" "" "Crocodylus" "" "" "" "niloticus" "" "" "" "" "" "" "A. Behrensmeyer" "A. Behrensmeyer" "M. Kosnik" NA "" 4952 "" NA NA "" "" "" NA "" NA "body (3D)" 4952 "FC II West Floor" "Tanzania" "" "" -2.989 35.3347 -3.04 35.23 "Quaternary" "Pleistocene" "Early/Lower Pleistocene" "" "Cenozoic 6" "Pleistocene" "Calabrian" "" 1.806 0.781 1.2935 "Olduvai" "" "fluvial-lacustrine indet."
"478" 22336 "ETE" "A. Behrensmeyer" "Reptilia" NA "Crocodylidae" "" "Crocodylus" "" "" "" "sp." "" "" "" "" "" "" "A. Behrensmeyer" "A. Behrensmeyer" "M. Kosnik" NA "" 4952 "ETE occurrence; species: nov." NA NA "" "" "" NA "" NA "body (3D)" 4952 "FC II West Floor" "Tanzania" "" "" -2.989 35.3347 -3.04 35.23 "Quaternary" "Pleistocene" "Early/Lower Pleistocene" "" "Cenozoic 6" "Pleistocene" "Calabrian" "" 1.806 0.781 1.2935 "Olduvai" "" "fluvial-lacustrine indet."
"479" 22338 "ETE" "A. Behrensmeyer" "Reptilia" NA "Crocodylidae" "" "Crocodylus" "" "" "" "sp." "" "" "" "" "" "" "A. Behrensmeyer" "A. Behrensmeyer" "M. Kosnik" NA "" 5549 "" NA NA "" "" "" NA "" NA "body (3D)" 5549 "East Turkana - Lonyumun HS" "Kenya" "" "" 3.5917 36.2417 3.39 35.81 "Neogene" "Pliocene" "Early/Lower Pliocene" "Zanclean" "Cenozoic 6" "Pliocene" "Zanclean" "" 5.332 3.6 4.466 "Koobi Fora" "Lonyumun" ""
"480" 22338 "ETE" "A. Behrensmeyer" "Reptilia" NA "Crocodylidae" "" "Euthecodon" "" "" "" "brumpti" "" "" "" "" "" "" "A. Behrensmeyer" "A. Behrensmeyer" "M. Kosnik" NA "" 5549 "" NA NA "" "" "" NA "" NA "body (3D)" 5549 "East Turkana - Lonyumun HS" "Kenya" "" "" 3.5917 36.2417 3.39 35.81 "Neogene" "Pliocene" "Early/Lower Pliocene" "Zanclean" "Cenozoic 6" "Pliocene" "Zanclean" "" 5.332 3.6 4.466 "Koobi Fora" "Lonyumun" ""
"482" 22345 "ETE" "A. Behrensmeyer" "Reptilia" NA "" "" "Tomistoma" "" "" "" "coppensi" "" "" "" "" "" "" "A. Behrensmeyer" "A. Behrensmeyer" "M. Kosnik" 1 "specimens" 5432 "" NA NA "" "" "" NA "" NA "body (3D)" 5432 "Nkondo fm. - general" "Uganda" "" "" 1.5 31 0.73 29.53 "Neogene" "" "" "" "" "" "Miocene" "Pliocene" 23.03 2.588 12.809 "Nkondo" "" "lacustrine indet."
"483" 22346 "ETE" "A. Behrensmeyer" "Reptilia" NA "Crocodylidae" "" "Crocodylus" "" "" "" "niloticus" "" "" "" "" "" "" "A. Behrensmeyer" "A. Behrensmeyer" "M. Kosnik" NA "" 5328 "" NA NA "" "" "" NA "" NA "body (3D)" 5328 "Senga 5A" "Congo-Kinshasa" "" "" 0.333 29.6167 0.2 29.38 "" "" "" "" "Cenozoic 6" "" "Pliocene" "Pleistocene" 5.332 0.012 2.672 "Lusso Beds" "" "lacustrine indet."
"484" 22368 "ETE" "A. Behrensmeyer" "Reptilia" NA "" "" "Tomistoma" "" "" "n. sp." "coppensi" "" "" "" "" "" "" "P. Mannion" "P. Mannion" "" NA "" 47091 "NK 527'88 - type (nearly complete skull and mandible)" NA NA "" "" "" NA "" NA "body (3D)" 5384 "NK28 - Nkondo or Warwire fm." "Uganda" "" "" 1.5 31 0.73 29.53 "Neogene" "" "" "" "" "" "Miocene" "Pliocene" 23.03 2.588 12.809 "Nkondo/Warwire" "" "lacustrine indet."
"485" 22376 "ETE" "A. Behrensmeyer" "Reptilia" NA "Crocodylidae" "" "Osteolaemus" "" "" "cf." "tetraspis" "" "" "" "" "" "" "P. Mannion" "P. Mannion" "" NA "" 47091 "NK 427'86 (right maxilla fragment)" NA NA "" "" "" NA "" NA "body (3D)" 5433 "NK44 - Nkondo or Warwire fm." "Uganda" "" "" 1.5 31 0.73 29.53 "Neogene" "" "" "" "" "" "Miocene" "Pliocene" 23.03 2.588 12.809 "Nkondo/Warwire" "" "lacustrine indet."
"489" 22424 "ETE" "A. Behrensmeyer" "Reptilia" NA "Crocodylidae" "" "Osteolaemus" "" "" "" "tetraspis" "" "" "" "" "" "" "A. Behrensmeyer" "A. Behrensmeyer" "M. Kosnik" 1 "specimens" 5384 "" NA NA "" "" "" NA "" NA "body (3D)" 5384 "NK44 - Nkondo fm." "Uganda" "" "" 1.5 31 0.73 29.53 "Neogene" "" "" "" "" "" "Miocene" "Pliocene" 23.03 2.588 12.809 "Nkondo" "" "lacustrine indet."
"490" 22444 "ETE" "A. Behrensmeyer" "Reptilia" NA "Crocodylidae" "" "Osteolaemus" "" "" "cf." "tetraspis" "" "Osteolamus" "" "" "" "tetraspis" "P. Mannion" "P. Mannion" "" 1 "specimens" 47091 "KI 27'91 (left mandibular symphysis)" NA NA "A. Behrensmeyer" "A. Behrensmeyer" "M. Kosnik" 5430 "" NA "body (3D)" 5430 "KI5" "Uganda" "" "" 1 30.5 0.27 29.28 "Neogene" "Miocene" "" "" "" "" "Miocene" "" 23.03 5.332 14.181 "Kakara" "" "fluvial indet."
"491" 22456 "ETE" "A. Behrensmeyer" "Reptilia" NA "" "" "Tomistoma" "" "" "" "coppensi" "" "" "" "" "" "" "A. Behrensmeyer" "A. Behrensmeyer" "M. Kosnik" 1 "specimens" 5427 "" NA NA "" "" "" NA "" NA "body (3D)" 5427 "NK28 - Nkondo fm." "Uganda" "" "" 1.5 31 0.73 29.53 "Neogene" "" "" "" "" "" "Miocene" "Pliocene" 23.03 2.588 12.809 "Nkondo" "" "lacustrine indet."
"492" 22486 "ETE" "A. Behrensmeyer" "Reptilia" NA "Crocodylidae" "" "Crocodylus" "" "" "" "nilocticus" "" "" "" "" "" "" "A. Behrensmeyer" "A. Behrensmeyer" "J. Alroy" NA "" 5617 "" NA NA "" "" "" NA "" NA "body (3D)" 5617 "Centre-Gobaad" "Djibouti" "" "" 11.578 42.2775 11.54 42.17 "Quaternary" "Pleistocene" "" "" "Cenozoic 6" "Pleistocene" "Pleistocene" "" 2.588 0.012 1.3 "" "" "fluvial-lacustrine indet."
"493" 22487 "ETE" "A. Behrensmeyer" "Reptilia" NA "Crocodylidae" "" "Crocodylus" "" "" "" "niloticus" "" "" "" "" "" "" "A. Behrensmeyer" "A. Behrensmeyer" "M. Kosnik" NA "" 5617 "" NA NA "" "" "" NA "" NA "body (3D)" 5617 "E-Gobaad" "Djibouti" "" "Plain of Gobaad" 11.578 42.2775 11.54 42.17 "Quaternary" "Pleistocene" "" "" "Cenozoic 6" "Pleistocene" "Pleistocene" "" 2.588 0.012 1.3 "2" "" "fluvial-lacustrine indet."
"494" 22491 "ETE" "A. Behrensmeyer" "Reptilia" NA "Crocodylidae" "" "Crocodylus" "" "" "" "sp." "" "" "" "" "" "" "A. Behrensmeyer" "A. Behrensmeyer" "V. Egerton" NA "" 5626 "" NA NA "" "" "" NA "" NA "body (3D)" 5627 "Konso - Interval 4" "Ethiopia" "Ethiopian Rift" "" 5.25 37.5 5.15 37.32 "Quaternary" "Pleistocene" "Early/Lower Pleistocene" "" "Cenozoic 6" "Pleistocene" "Gelasian" "Calabrian" 2.588 0.781 1.6845 "" "" ""
"495" 22494 "ETE" "A. Behrensmeyer" "Reptilia" NA "Crocodylidae" "" "Crocodylus" "" "" "" "sp." "" "" "" "" "" "" "A. Behrensmeyer" "V. Egerton" "J. Alroy" NA "" 5626 "" NA NA "" "" "" NA "" NA "body (3D)" 5627 "Konso - Interval 5" "Ethiopia" "Ethiopian Rift" "" 5.25 37.5 5.15 37.32 "Quaternary" "Pleistocene" "Early/Lower Pleistocene" "" "Cenozoic 6" "Pleistocene" "Gelasian" "Calabrian" 2.588 0.781 1.6845 "" "" ""
"496" 22495 "ETE" "A. Behrensmeyer" "Reptilia" NA "Crocodylidae" "" "Crocodylus" "" "" "" "sp." "" "" "" "" "" "" "A. Behrensmeyer" "A. Behrensmeyer" "V. Egerton" NA "" 5626 "" NA NA "" "" "" NA "" NA "body (3D)" 5627 "Konso - KGA 6" "Ethiopia" "Ethiopian Rift" "" 5.25 37.5 5.15 37.32 "Quaternary" "Pleistocene" "Early/Lower Pleistocene" "" "Cenozoic 6" "Pleistocene" "Gelasian" "Calabrian" 2.588 0.781 1.6845 "" "" ""
"497" 22495 "ETE" "A. Behrensmeyer" "Reptilia" NA "Crocodylidae" "" "Crocodylus" "" "" "" "sp." "" "" "" "" "" "" "A. Behrensmeyer" "V. Egerton" "V. Egerton" NA "" 5656 "" NA NA "" "" "" NA "" NA "body (3D)" 5627 "Konso - KGA 6" "Ethiopia" "Ethiopian Rift" "" 5.25 37.5 5.15 37.32 "Quaternary" "Pleistocene" "Early/Lower Pleistocene" "" "Cenozoic 6" "Pleistocene" "Gelasian" "Calabrian" 2.588 0.781 1.6845 "" "" ""
"498" 22495 "ETE" "A. Behrensmeyer" "Reptilia" NA "Crocodylidae" "" "Crocodylus" "" "" "" "sp." "" "" "" "" "" "" "A. Behrensmeyer" "V. Egerton" "V. Egerton" NA "" 5626 "" NA NA "" "" "" NA "" NA "body (3D)" 5627 "Konso - KGA 6" "Ethiopia" "Ethiopian Rift" "" 5.25 37.5 5.15 37.32 "Quaternary" "Pleistocene" "Early/Lower Pleistocene" "" "Cenozoic 6" "Pleistocene" "Gelasian" "Calabrian" 2.588 0.781 1.6845 "" "" ""
"499" 22505 "ETE" "A. Behrensmeyer" "Reptilia" NA "" "" "Tomistoma" "" "" "" "sp." "" "" "" "" "" "" "A. Behrensmeyer" "A. Behrensmeyer" "M. Kosnik" NA "" 5264 "" NA NA "" "" "" NA "" NA "body (3D)" 5264 "Koro Toro - KT 12" "Chad" "" "" 15.9692 18.8695 15.83 18.61 "Neogene" "Pliocene" "" "" "Cenozoic 6" "Pliocene" "Pliocene" "" 5.332 2.588 3.96 "" "" "fluvial-lacustrine indet."
"500" 22506 "ETE" "A. Behrensmeyer" "Reptilia" NA "Crocodylidae" "" "Rimasuchus" "" "" "" "lloydi" "" "Crocodylus" "" "" "" "lloidi" "A. Behrensmeyer" "A. Behrensmeyer" "J. Alroy" NA "" 5264 "" NA NA "" "" "" NA "" NA "body (3D)" 5264 "Koro Toro - KT 13" "Chad" "" "" 15.9694 18.8794 15.83 18.62 "Neogene" "Pliocene" "" "" "Cenozoic 6" "Pliocene" "Pliocene" "" 5.332 2.588 3.96 "" "" "fluvial indet."
"501" 22506 "ETE" "A. Behrensmeyer" "Reptilia" NA "" "" "Tomistoma" "" "" "" "sp." "" "" "" "" "" "" "A. Behrensmeyer" "A. Behrensmeyer" "J. Alroy" NA "" 5264 "ETE occurrence; species: nov.sp." NA NA "" "" "" NA "" NA "body (3D)" 5264 "Koro Toro - KT 13" "Chad" "" "" 15.9694 18.8794 15.83 18.62 "Neogene" "Pliocene" "" "" "Cenozoic 6" "Pliocene" "Pliocene" "" 5.332 2.588 3.96 "" "" "fluvial indet."
"502" 22548 "ETE" "A. Behrensmeyer" "Reptilia" NA "Crocodylidae" "" "Crocodylus" "" "" "" "nilocticus" "" "" "" "" "" "" "A. Behrensmeyer" "A. Behrensmeyer" "M. Kosnik" 2 "specimens" 5633 "" NA NA "" "" "" NA "" NA "body (3D)" 5633 "Loiyangalani-Site HcJd1-D" "Tanzania" "Serengeti Park" "" -2.3333 34.8333 -2.38 34.73 "Quaternary" "Pleistocene" "" "" "Cenozoic 6" "Pleistocene" "Pleistocene" "" 2.588 0.012 1.3 "" "" ""
"503" 22552 "ETE" "A. Behrensmeyer" "Reptilia" NA "Crocodylidae" "" "Crocodylus" "" "" "" "sp." "" "" "" "" "" "" "A. Behrensmeyer" "A. Behrensmeyer" "J. Alroy" NA "" 5636 "" NA NA "" "" "" NA "" NA "body (3D)" 5636 "Peninj-Middle Zone" "Tanzania" "Lake Natron Basin" "" -2.3333 35.9667 -2.43 35.76 "Quaternary" "Pleistocene" "Early/Lower Pleistocene" "" "Cenozoic 6" "Pleistocene" "Gelasian" "Calabrian" 2.588 0.781 1.6845 "Hubu" "Middle Zone" "lacustrine indet."
"504" 22553 "ETE" "A. Behrensmeyer" "Reptilia" NA "Crocodylidae" "" "Crocodylus" "" "" "" "sp." "" "" "" "" "" "" "A. Behrensmeyer" "A. Behrensmeyer" "J. Alroy" NA "" 5636 "" NA NA "" "" "" NA "" NA "body (3D)" 5636 "Peninj-Basal Sands w/Clay" "Tanzania" "Lake Natron Basin" "" -2.3333 35.9667 -2.43 35.76 "Quaternary" "Pleistocene" "Early/Lower Pleistocene" "" "Cenozoic 6" "Pleistocene" "Gelasian" "Calabrian" 2.588 0.781 1.6845 "Hubu" "Basal Sands w/Clay" "fluvial-lacustrine indet."
"505" 22554 "ETE" "A. Behrensmeyer" "Reptilia" NA "Crocodylidae" "" "Crocodylus" "" "" "" "sp." "" "" "" "" "" "" "A. Behrensmeyer" "A. Behrensmeyer" "J. Alroy" NA "" 5638 "" NA NA "" "" "" NA "" NA "body (3D)" 5638 "Peninj-Kipalagu" "Tanzania" "Lake Natron Basin" "Peninj Area" -2.3333 35.9667 -2.38 35.86 "Quaternary" "Pleistocene" "" "" "Cenozoic 6" "Pleistocene" "Pleistocene" "" 2.588 0.012 1.3 "Hubu" "" ""
"506" 22577 "ETE" "A. Behrensmeyer" "Reptilia" NA "Crocodylidae" "" "Crocodylus" "" "" "" "sp." "" "" "" "" "" "" "A. Behrensmeyer" "A. Behrensmeyer" "J. Alroy" NA "" 5636 "" NA NA "" "" "" NA "" NA "body (3D)" 5636 "Peninj-Middle Zone" "Tanzania" "Lake Natron Basin" "" -2.3333 35.9667 -2.43 35.76 "Quaternary" "Pleistocene" "Early/Lower Pleistocene" "" "Cenozoic 6" "Pleistocene" "Gelasian" "Calabrian" 2.588 0.781 1.6845 "Hubu" "Middle Zone" "lacustrine indet."
"507" 22578 "ETE" "A. Behrensmeyer" "Reptilia" NA "Crocodylidae" "" "Crocodylus" "" "" "" "sp." "" "" "" "" "" "" "A. Behrensmeyer" "A. Behrensmeyer" "J. Alroy" NA "" 5636 "" NA NA "" "" "" NA "" NA "body (3D)" 5636 "Peninj-Basal Sands w/Clay" "Tanzania" "Lake Natron Basin" "" -2.3333 35.9667 -2.43 35.76 "Quaternary" "Pleistocene" "Early/Lower Pleistocene" "" "Cenozoic 6" "Pleistocene" "Gelasian" "Calabrian" 2.588 0.781 1.6845 "Hubu" "Basal Sands w/Clay" "fluvial-lacustrine indet."
"508" 22579 "ETE" "A. Behrensmeyer" "Reptilia" NA "Crocodylidae" "" "Crocodylus" "" "" "" "sp." "" "" "" "" "" "" "A. Behrensmeyer" "A. Behrensmeyer" "J. Alroy" NA "" 5638 "" NA NA "" "" "" NA "" NA "body (3D)" 5638 "Peninj-Kipalagu" "Tanzania" "Lake Natron Basin" "Peninj Area" -2.3333 35.9667 -2.38 35.86 "Quaternary" "Pleistocene" "" "" "Cenozoic 6" "Pleistocene" "Pleistocene" "" 2.588 0.012 1.3 "Hubu" "" ""
"509" 22593 "ETE" "A. Behrensmeyer" "Reptilia" NA "Crocodylidae" "" "Crocodylus" "" "" "" "anthropophagus" "" "" "" "" "" "" "P. Mannion" "P. Mannion" "" NA "" 46618 "KNM OLD 62 54 (scapula and humerus)" NA NA "" "" "" NA "" NA "body (3D)" 4948 "DKI-Level 1" "Tanzania" "" "" -2.9806 35.3736 -3.08 35.17 "Quaternary" "Pleistocene" "Early/Lower Pleistocene" "Gelasian" "Cenozoic 6" "Pleistocene" "Gelasian" "" 2.588 1.806 2.197 "Olduvai" "" "lacustrine indet."
"510" 22596 "ETE" "A. Behrensmeyer" "Reptilia" NA "Crocodylidae" "" "Crocodylus" "" "" "" "niloticus" "" "" "" "" "" "" "A. Behrensmeyer" "A. Behrensmeyer" "M. Kosnik" NA "" 5276 "" NA NA "" "" "" NA "" NA "body (3D)" 5276 "DKI-general" "Tanzania" "" "" -2.9806 35.3736 -3.08 35.17 "Quaternary" "Pleistocene" "Early/Lower Pleistocene" "Gelasian" "Cenozoic 6" "Pleistocene" "Gelasian" "" 2.588 1.806 2.197 "Olduvai" "" "lacustrine indet."
"511" 22596 "ETE" "A. Behrensmeyer" "Reptilia" NA "Crocodylidae" "" "Crocodylus" "" "" "n. sp." "sp." "" "" "" "" "" "" "A. Behrensmeyer" "A. Behrensmeyer" "M. Kosnik" NA "" 5276 "" NA NA "" "" "" NA "" NA "body (3D)" 5276 "DKI-general" "Tanzania" "" "" -2.9806 35.3736 -3.08 35.17 "Quaternary" "Pleistocene" "Early/Lower Pleistocene" "Gelasian" "Cenozoic 6" "Pleistocene" "Gelasian" "" 2.588 1.806 2.197 "Olduvai" "" "lacustrine indet."
"512" 22614 "ETE" "A. Behrensmeyer" "Reptilia" NA "Crocodylidae" "" "Crocodylus" "" "" "" "sp." "" "" "" "" "" "" "A. Behrensmeyer" "A. Behrensmeyer" "M. Kosnik" NA "" 5615 "" NA NA "" "" "" NA "" NA "body (3D)" 5615 "FLKII Main-Bd II" "Tanzania" "" "" -2.9861 35.3444 -3.04 35.24 "Quaternary" "Pleistocene" "Early/Lower Pleistocene" "" "Cenozoic 6" "Pleistocene" "Calabrian" "" 1.806 0.781 1.2935 "Olduvai" "" "lacustrine indet."
"513" 22621 "ETE" "A. Behrensmeyer" "Reptilia" NA "Crocodylidae" "" "Crocodylus" "" "" "" "sp." "" "" "" "" "" "" "A. Behrensmeyer" "A. Behrensmeyer" "M. Kosnik" NA "" 5652 "" NA NA "" "" "" NA "" NA "body (3D)" 5652 "MNKII Skull St-MddleBdII" "Tanzania" "" "" -2.9916 35.3375 -3.04 35.24 "Quaternary" "Pleistocene" "Early/Lower Pleistocene" "" "Cenozoic 6" "Pleistocene" "Calabrian" "" 1.806 0.781 1.2935 "Olduvai" "" "fluvial-lacustrine indet."
"514" 22621 "ETE" "A. Behrensmeyer" "Reptilia" NA "Crocodylidae" "" "Crocodylus" "" "" "" "niloticus" "" "" "" "" "" "" "A. Behrensmeyer" "A. Behrensmeyer" "M. Kosnik" NA "" 5652 "" NA NA "" "" "" NA "" NA "body (3D)" 5652 "MNKII Skull St-MddleBdII" "Tanzania" "" "" -2.9916 35.3375 -3.04 35.24 "Quaternary" "Pleistocene" "Early/Lower Pleistocene" "" "Cenozoic 6" "Pleistocene" "Calabrian" "" 1.806 0.781 1.2935 "Olduvai" "" "fluvial-lacustrine indet."
"515" 22626 "ETE" "A. Behrensmeyer" "Reptilia" NA "Crocodylidae" "" "Crocodylus" "" "" "" "sp." "" "" "" "" "" "" "A. Behrensmeyer" "A. Behrensmeyer" "M. Kosnik" NA "" 4952 "" NA NA "" "" "" NA "" NA "body (3D)" 4952 "MNKII MainSt-Mddle BdII" "Tanzania" "" "" -2.9916 35.3375 -3.04 35.24 "Quaternary" "Pleistocene" "Early/Lower Pleistocene" "" "Cenozoic 6" "Pleistocene" "Calabrian" "" 1.806 0.781 1.2935 "Olduvai" "" "fluvial-lacustrine indet."
"516" 22626 "ETE" "A. Behrensmeyer" "Reptilia" NA "Crocodylidae" "" "Crocodylus" "" "" "" "niloticus" "" "" "" "" "" "" "A. Behrensmeyer" "A. Behrensmeyer" "M. Kosnik" NA "" 4952 "" NA NA "" "" "" NA "" NA "body (3D)" 4952 "MNKII MainSt-Mddle BdII" "Tanzania" "" "" -2.9916 35.3375 -3.04 35.24 "Quaternary" "Pleistocene" "Early/Lower Pleistocene" "" "Cenozoic 6" "Pleistocene" "Calabrian" "" 1.806 0.781 1.2935 "Olduvai" "" "fluvial-lacustrine indet."
"517" 22628 "ETE" "A. Behrensmeyer" "Reptilia" NA "Crocodylidae" "" "Crocodylus" "" "" "" "niloticus" "" "" "" "" "" "" "A. Behrensmeyer" "A. Behrensmeyer" "J. Alroy" NA "" 5653 "" NA NA "" "" "" NA "" NA "body (3D)" 5653 "FLK-Level 22" "Tanzania" "" "" -2.9861 35.3444 -3.09 35.14 "Quaternary" "Pleistocene" "Early/Lower Pleistocene" "" "Cenozoic 6" "Pleistocene" "Early/Lower Pleistocene" "" 2.588 0.781 1.6845 "Olduvai" "" "lacustrine indet."
"518" 22645 "ETE" "A. Behrensmeyer" "Reptilia" NA "" "n. gen." "Bernissartia" "" "" "n. sp." "fagesii" "" "" "" "" "" "" "M. Carrano" "M. Carrano" "P. Mannion" 1 "individuals" 38887 "Two individuals" NA NA "" "" "" NA "" NA "body (3D)" 52560 "Sainte-Barbe coal mine, Bernissart" "Belgium" "Sauerland" "" 50.466667 3.633333 40.68 13.68 "Cretaceous" "Early/Lower Cretaceous" "" "" "" "" "Barremian" "Early/Lower Aptian" 130 122.46 126.23 "Sainte-Barbe Clays" "" "lacustrine - small"
"519" 22645 "ETE" "A. Behrensmeyer" "Reptilia" NA "Goniopholididae" "" "Goniopholis" "" "" "" "sp." "" "Goniopholis" "" "" "" "simus" "P. Mannion" "P. Mannion" "" 1 "individuals" 39157 "Salisbury et al. (1999) considered Dollo's assignment of this material to Goniopholis simus as incorrect, and suggested it represents a new species of Goniopholis" NA NA "M. Carrano" "M. Carrano" "M. Clapham" 38887 "IRSNB R1537 (partial skeleton including skull and mandible) and IRSNB R1539 (postcranial skeleton)" NA "body (3D)" 52560 "Sainte-Barbe coal mine, Bernissart" "Belgium" "Sauerland" "" 50.466667 3.633333 40.68 13.68 "Cretaceous" "Early/Lower Cretaceous" "" "" "" "" "Barremian" "Early/Lower Aptian" 130 122.46 126.23 "Sainte-Barbe Clays" "" "lacustrine - small"
"520" 22648 "ETE" "A. Behrensmeyer" "Reptilia" NA "Goniopholididae" "" "Eutretauranosuchus" "" "" "" "delfsi" "" "" "" "" "" "" "P. Mannion" "P. Mannion" "" NA "" 49782 "AMNH FARB 570 (complete skull; partial right hemimandible; partial cervical series with associated osteoderms, three isolated osteoderms, distal portion of a left femur)" NA NA "" "" "" NA "" NA "body (3D)" 53336 "Bone Cabin Quarry (AMNH)" "United States" "Wyoming" "Albany" 42.017778 -106.048611 37.58 -52.18 "Jurassic" "Late/Upper Jurassic" "" "" "" "" "Kimmeridgian" "Tithonian" 155.7 145.5 150.6 "Morrison" "Brushy Basin" "coarse channel fill"
"521" 22659 "ETE" "A. Behrensmeyer" "Reptilia" NA "" "" "Brachychampsa" "" "" "" "sp." "" "Brachyuranochampsa" "" "" "" "sp." "M. Carrano" "M. Carrano" "M. Carrano" 9 "specimens" 10086 "" NA NA "" "" "" NA "" NA "body (3D)" 18556 "RTMP Quarry 143, BB 43" "Canada" "Alberta" "" 50.750555 -111.484656 58.06 -76.04 "Cretaceous" "Late/Upper Cretaceous" "" "Campanian" "Cretaceous 7" "Campanian" "Late/Upper Campanian" "" 84.9 70.6 77.75 "Dinosaur Park" "" "channel lag"
"522" 22679 "ETE" "A. Behrensmeyer" "Reptilia" NA "" "?" "Bernissartia" "" "" "" "sp." "" "" "" "" "" "" "A. Behrensmeyer" "M. Carrano" "" NA "" 13288 "" NA NA "" "" "" NA "" NA "body (3D)" 15257 "Robison Eggshell Site (CM)" "United States" "Utah" "Emery" 39.515 -111.38 40.09 -72.36 "Cretaceous" "" "" "" "" "" "Late/Upper Albian" "Early/Lower Cenomanian" 105.3 94.3 99.8 "Cedar Mountain" "Mussentuchit" "\"floodplain\""
"523" 22680 "ETE" "A. Behrensmeyer" "Reptilia" NA "" "cf." "Aetosaurus" "" "" "" "sp." "" "" "" "" "" "" "A. Behrensmeyer" "A. Behrensmeyer" "M. Kosnik" NA "" 5702 "" NA NA "" "" "" NA "" NA "body (3D)" 12799 "\"Gruhalde\" clay quarry, Frick" "Switzerland" "Aargau" "" 47.5 8.16667 30.4 10.34 "Triassic" "Late/Upper Triassic" "" "Norian" "Triassic 4" "Norian" "Norian" "" 221.5 205.6 213.55 "L�wenstein" "" "\"floodplain\""
"524" 22680 "ETE" "A. Behrensmeyer" "Reptilia" NA "" "cf." "Saltoposuchus" "" "" "" "sp." "" "" "" "" "" "" "A. Behrensmeyer" "A. Behrensmeyer" "M. Kosnik" NA "" 5702 "" NA NA "" "" "" NA "" NA "body (3D)" 12799 "\"Gruhalde\" clay quarry, Frick" "Switzerland" "Aargau" "" 47.5 8.16667 30.4 10.34 "Triassic" "Late/Upper Triassic" "" "Norian" "Triassic 4" "Norian" "Norian" "" 221.5 205.6 213.55 "L�wenstein" "" "\"floodplain\""
"525" 22695 "ETE" "A. Behrensmeyer" "Reptilia" NA "" "" "Leidyosuchus" "" "" "" "canadensis" "" "" "" "" "" "" "J. Alroy" "J. Alroy" "M. Carrano" 54 "specimens" 5929 "" NA NA "" "" "" NA "" NA "body (3D)" 5929 "Francois Site, RTMP BB 106" "Canada" "Alberta" "" 50.754801 -111.398721 58.05 -75.94 "Cretaceous" "Late/Upper Cretaceous" "" "Campanian" "Cretaceous 7" "Campanian" "Late/Upper Campanian" "" 79.7 79 79.35 "Dinosaur Park" "" "channel lag"
"526" 22696 "ETE" "A. Behrensmeyer" "Reptilia" NA "" "" "Leidyosuchus" "" "" "" "canadensis" "" "" "" "" "" "" "R. Whatley" "R. Whatley" "" 27 "specimens" 5929 "" NA NA "" "" "" NA "" NA "body (3D)" 5929 "Peter's Site, RTMP BB 94" "Canada" "Alberta" "" 50.7813031 -111.32555 58.05 -75.84 "Cretaceous" "Late/Upper Cretaceous" "" "Campanian" "Cretaceous 7" "Campanian" "Late/Upper Campanian" "" 79.7 79 79.35 "Dinosaur Park" "" "channel lag"
"527" 22697 "ETE" "A. Behrensmeyer" "Reptilia" NA "" "" "Leidyosuchus" "" "" "" "canadensis" "" "" "" "" "" "" "A. Behrensmeyer" "A. Behrensmeyer" "M. Carrano" 414 "specimens" 5929 "" NA NA "" "" "" NA "" NA "body (3D)" 16643 "Steveville Railway Grade, RTMP BB 102" "Canada" "Alberta" "" 50.809347 -111.631664 58.15 -76.16 "Cretaceous" "Late/Upper Cretaceous" "" "Campanian" "Cretaceous 7" "Campanian" "Late/Upper Campanian" "" 79.7 79.5 79.6 "Dinosaur Park" "" "channel lag"
"528" 22698 "ETE" "A. Behrensmeyer" "Reptilia" NA "" "" "Leidyosuchus" "" "" "" "canadensis" "" "" "" "" "" "" "J. Alroy" "J. Alroy" "M. Carrano" 30 "specimens" 5929 "" NA NA "" "" "" NA "" NA "body (3D)" 5929 "RTMP BB 104" "Canada" "Alberta" "" 50.74994 -111.514913 58.07 -76.07 "Cretaceous" "Late/Upper Cretaceous" "" "Campanian" "Cretaceous 7" "Campanian" "Late/Upper Campanian" "" 79.7 79 79.35 "Dinosaur Park" "" "crevasse splay"
"530" 22700 "ETE" "A. Behrensmeyer" "Reptilia" NA "" "" "Bernissartia" "" "" "" "sp." "" "" "" "" "" "" "A. Behrensmeyer" "A. Behrensmeyer" "M. Carrano" NA "" 5772 "ETE occurrence; species: Gernissartia" NA NA "" "" "" NA "" NA "body (3D)" 5772 "Keymer Tile Works" "United Kingdom" "England" "" 50.9666 -0.8 41.31 9.71 "Cretaceous" "Early/Lower Cretaceous" "" "" "" "" "Late/Upper Hauterivian" "Early/Lower Aptian" 136.4 122.46 129.43 "" "" "levee"
"531" 22700 "ETE" "A. Behrensmeyer" "Reptilia" NA "Goniopholididae" "" "Goniopholis" "" "" "" "sp." "" "" "" "" "" "" "A. Behrensmeyer" "A. Behrensmeyer" "M. Kosnik" NA "" 5772 "" NA NA "" "" "" NA "" NA "body (3D)" 5772 "Keymer Tile Works" "United Kingdom" "England" "" 50.9666 -0.8 41.31 9.71 "Cretaceous" "Early/Lower Cretaceous" "" "" "" "" "Late/Upper Hauterivian" "Early/Lower Aptian" 136.4 122.46 129.43 "" "" "levee"
"533" 22701 "ETE" "A. Behrensmeyer" "Reptilia" NA "Diplocynodontidae" "" "Diplocynodon" "" "" "" "darwini" "" "Alligator" "" "" "" "darwini" "J. Alroy" "S. Kuemmell" "M. Uhen" NA "" 10646 "" NA NA "" "" "" NA "" NA "body (3D)" 10646 "Messel" "Germany" "Hessen" "" 49.9333 8.7333 46.89 4.75 "Paleogene" "Eocene" "Middle Eocene" "Lutetian" "Cenozoic 2" "Lutetian" "MP 11" "" 48.6 40.4 44.5 "Messel" "" "lacustrine indet."
"534" 22701 "ETE" "A. Behrensmeyer" "Reptilia" NA "Alligatoridae" "n. gen." "Hassiacosuchus" "" "" "n. sp." "haupti" "" "" "" "" "" "" "J. Alroy" "S. Kuemmell" "M. Uhen" NA "" 10876 "" NA NA "" "" "" NA "" NA "not a trace" 10646 "Messel" "Germany" "Hessen" "" 49.9333 8.7333 46.89 4.75 "Paleogene" "Eocene" "Middle Eocene" "Lutetian" "Cenozoic 2" "Lutetian" "MP 11" "" 48.6 40.4 44.5 "Messel" "" "lacustrine indet."
"535" 22701 "ETE" "A. Behrensmeyer" "Reptilia" NA "Diplocynodontidae" "n. gen." "Diplocynodon" "" "" "n. sp." "deponiae" "n. gen." "Baryphracta" "" "" "n. sp." "deponiae" "P. Mannion" "P. Mannion" "P. Mannion" NA "" 47631 "SMF ME 899 (skeleton exposed in left lateral and ventral views); referred specimens: IRSNB R 261 (near complete skeleton); HLMD Me 7496 (exposing the dorsal side); HLMD Me 8080 (exposing the right lateral [slightly] and ventral sides); IRSNB R 261; IRSNB R 262 (IG 26467; exposing the ventral side); SMF ME 1114 (exposing the left lateral and ventral sides); SMF ME 1348 (juvenile, exposing the left lateral and ventral sides) and SMF ME 2609 (exposing the dorsal side)" NA NA "" "" "" NA "" NA "body (3D)" 10646 "Messel" "Germany" "Hessen" "" 49.9333 8.7333 46.89 4.75 "Paleogene" "Eocene" "Middle Eocene" "Lutetian" "Cenozoic 2" "Lutetian" "MP 11" "" 48.6 40.4 44.5 "Messel" "" "lacustrine indet."
"536" 22701 "ETE" "A. Behrensmeyer" "Reptilia" NA "Diplocynodontidae" "" "Diplocynodon" "" "" "n. sp." "darwini" "" "" "" "" "" "" "P. Mannion" "P. Mannion" "P. Mannion" NA "" 46504 "HLMD-Me 7492 - holotype (complete skeleton)" NA NA "" "" "" NA "" NA "body (3D)" 10646 "Messel" "Germany" "Hessen" "" 49.9333 8.7333 46.89 4.75 "Paleogene" "Eocene" "Middle Eocene" "Lutetian" "Cenozoic 2" "Lutetian" "MP 11" "" 48.6 40.4 44.5 "Messel" "" "lacustrine indet."
"537" 22701 "ETE" "A. Behrensmeyer" "Reptilia" NA "" "n. gen." "Bergisuchus" "" "" "n. sp." "dietrichbergi" "" "" "" "" "" "" "P. Mannion" "P. Mannion" "" NA "" 46516 "HLMD-Me 7003 - holotype (anterior part of a left lower jaw and a snout fragment, both from one individual)" NA NA "" "" "" NA "" NA "body (3D)" 10646 "Messel" "Germany" "Hessen" "" 49.9333 8.7333 46.89 4.75 "Paleogene" "Eocene" "Middle Eocene" "Lutetian" "Cenozoic 2" "Lutetian" "MP 11" "" 48.6 40.4 44.5 "Messel" "" "lacustrine indet."
"538" 22704 "ETE" "A. Behrensmeyer" "Reptilia" NA "" "" "Poposaurus" "" "" "" "langstoni" "n. gen." "Rauisuchidae" "" "" "n. sp." "indet." "M. Carrano" "M. Carrano" "M. Carrano" 1 "individuals" 14122 "" NA NA "A. Behrensmeyer" "A. Behrensmeyer" "R. Butler" 5936 "TMM 31025-12 (holotype), right ilium. TMM 31025-177, 257, 259. All specimens probably represent a single individual" NA "not a trace" 37120 "Otis Chalk Quarry 1, SMU 122, TMM 31025" "United States" "Texas" "Howard" 32.172222 -101.247222 4.92 -40.03 "Triassic" "Late/Upper Triassic" "" "" "" "" "Carnian" "Norian" 235 205.6 220.3 "Cooper Canyon" "" "crevasse splay"
"539" 22705 "ETE" "A. Behrensmeyer" "Reptilia" NA "" "" "Poposaurus" "" "" "" "gracilis" "" "" "" "" "" "" "M. Carrano" "M. Carrano" "" NA "" 17273 "" NA NA "" "" "" NA "" NA "body (3D)" 17273 "Krzyzanowski Bonebed, NMMNH L-3764" "United States" "Arizona" "" 34.513889 -109.358611 10.11 -48.02 "Triassic" "Late/Upper Triassic" "" "Norian" "Triassic 4" "Norian" "Norian" "" 221.5 205.6 213.55 "Chinle" "Blue Mesa" "crevasse splay"
"540" 22705 "ETE" "A. Behrensmeyer" "Reptilia" NA "" "" "Saurosuchus" "" "" "" "sp." "" "" "" "" "" "" "M. Carrano" "M. Carrano" "" NA "" 17273 "" NA NA "" "" "" NA "" NA "not a trace" 17273 "Krzyzanowski Bonebed, NMMNH L-3764" "United States" "Arizona" "" 34.513889 -109.358611 10.11 -48.02 "Triassic" "Late/Upper Triassic" "" "Norian" "Triassic 4" "Norian" "Norian" "" 221.5 205.6 213.55 "Chinle" "Blue Mesa" "crevasse splay"
"541" 22705 "ETE" "A. Behrensmeyer" "Reptilia" NA "" "" "Desmatosuchus" "" "" "" "sp." "" "" "" "" "" "" "M. Carrano" "M. Carrano" "" NA "" 17273 "" NA NA "" "" "" NA "" NA "body (3D)" 17273 "Krzyzanowski Bonebed, NMMNH L-3764" "United States" "Arizona" "" 34.513889 -109.358611 10.11 -48.02 "Triassic" "Late/Upper Triassic" "" "Norian" "Triassic 4" "Norian" "Norian" "" 221.5 205.6 213.55 "Chinle" "Blue Mesa" "crevasse splay"
"542" 22705 "ETE" "A. Behrensmeyer" "Reptilia" NA "" "" "Stagonolepis" "" "" "" "sp." "" "" "" "" "" "" "M. Carrano" "M. Carrano" "" NA "" 17273 "" NA NA "" "" "" NA "" NA "not a trace" 17273 "Krzyzanowski Bonebed, NMMNH L-3764" "United States" "Arizona" "" 34.513889 -109.358611 10.11 -48.02 "Triassic" "Late/Upper Triassic" "" "Norian" "Triassic 4" "Norian" "Norian" "" 221.5 205.6 213.55 "Chinle" "Blue Mesa" "crevasse splay"
"543" 22706 "ETE" "A. Behrensmeyer" "Reptilia" NA "" "" "Longosuchus" "" "" "" "meadei" "" "Typothorax" "" "" "" "meadei" "M. Carrano" "M. Carrano" "R. Butler" 13 "specimens" 43405 "TMM 31100-234, 236, 294, 312, 435, 515-518, 520, 522, 525, 530 " NA NA "" "" "" NA "" NA "body (3D)" 37120 "Otis Chalk Quarry 3, TMM 31100" "United States" "Texas" "Howard" 32.1721 -101.247 4.92 -40.03 "Triassic" "Late/Upper Triassic" "" "" "" "" "Carnian" "Norian" 235 205.6 220.3 "Colorado City" "" "crevasse splay"
"544" 22706 "ETE" "A. Behrensmeyer" "Reptilia" NA "" "n. gen." "Lucasuchus" "" "" "n. sp." "hunti" "" "" "" "" "" "" "R. Butler" "R. Butler" "R. Butler" 44 "specimens" 14122 "TMM 31100-257 (holotype), 31100-1, 2, 7, 109, 150, 267, 300, 312, 313, 340, 361, 468, 469, 471-477, 479-487, 489, 490, 492, 498-507, 528" NA NA "" "" "" NA "" NA "body (3D)" 37120 "Otis Chalk Quarry 3, TMM 31100" "United States" "Texas" "Howard" 32.1721 -101.247 4.92 -40.03 "Triassic" "Late/Upper Triassic" "" "" "" "" "Carnian" "Norian" 235 205.6 220.3 "Colorado City" "" "crevasse splay"
"545" 22706 "ETE" "A. Behrensmeyer" "Reptilia" NA "" "" "Postosuchus" "" "" "" "kirkpatricki" "" "" "" "" "" "" "R. Butler" "R. Butler" "R. Butler" 3 "specimens" 14122 "TMM 31100-508, 513, 514" NA NA "" "" "" NA "" NA "not a trace" 37120 "Otis Chalk Quarry 3, TMM 31100" "United States" "Texas" "Howard" 32.1721 -101.247 4.92 -40.03 "Triassic" "Late/Upper Triassic" "" "" "" "" "Carnian" "Norian" 235 205.6 220.3 "Colorado City" "" "crevasse splay"
"546" 22706 "ETE" "A. Behrensmeyer" "Reptilia" NA "" "" "Poposaurus" "" "" "" "gracilis" "" "" "" "" "" "" "R. Butler" "R. Butler" "" 2 "specimens" 14122 "TMM 31100-126, 378" NA NA "" "" "" NA "" NA "body (3D)" 37120 "Otis Chalk Quarry 3, TMM 31100" "United States" "Texas" "Howard" 32.1721 -101.247 4.92 -40.03 "Triassic" "Late/Upper Triassic" "" "" "" "" "Carnian" "Norian" 235 205.6 220.3 "Colorado City" "" "crevasse splay"
"547" 22706 "ETE" "A. Behrensmeyer" "Reptilia" NA "Shuvosauridae" "" "Shuvosaurus" "" "" "" "inexpectatus" "" "Chatterjeea" "" "" "" "elegans" "R. Butler" "R. Butler" "" 10 "specimens" 14122 "TMM 31100-210, 353, 408, 414, 495, 496, 497, 509, 512" NA NA "" "" "" NA "" NA "body (3D)" 37120 "Otis Chalk Quarry 3, TMM 31100" "United States" "Texas" "Howard" 32.1721 -101.247 4.92 -40.03 "Triassic" "Late/Upper Triassic" "" "" "" "" "Carnian" "Norian" 235 205.6 220.3 "Colorado City" "" "crevasse splay"
"548" 22706 "ETE" "A. Behrensmeyer" "Reptilia" NA "" "" "Poposaurus" "" "" "" "langstoni" "" "Lythrosuchus" "" "" "" "langstoni" "R. Butler" "R. Butler" "" 2 "specimens" 14122 "TMM 31100-510, 511" NA NA "" "" "" NA "" NA "body (3D)" 37120 "Otis Chalk Quarry 3, TMM 31100" "United States" "Texas" "Howard" 32.1721 -101.247 4.92 -40.03 "Triassic" "Late/Upper Triassic" "" "" "" "" "Carnian" "Norian" 235 205.6 220.3 "Colorado City" "" "crevasse splay"
"549" 22707 "ETE" "A. Behrensmeyer" "Reptilia" NA "" "" "Longosuchus" "" "" "n. sp." "meadei" "" "Typothorax" "" "" "n. sp." "meadei" "A. Behrensmeyer" "A. Behrensmeyer" "R. Butler" 6 "specimens" 43405 "TMM 31185-98, fairly complete skull (holotype). TMM 31185-97, 31185-84a, 31185-84b, 31185-84, 31185-40 " NA NA "" "" "" NA "" NA "body (3D)" 5936 "Otis Chalk Quarry 3A" "United States" "Texas" "Howard" 32.175006 -101.254799 4.92 -40.04 "Triassic" "Late/Upper Triassic" "" "" "" "" "Carnian" "Norian" 235 205.6 220.3 "Cooper Canyon" "" "crevasse splay"
"550" 22707 "ETE" "A. Behrensmeyer" "Reptilia" NA "" "" "Lucasuchus" "" "" "" "hunti" "" "" "" "" "" "" "R. Butler" "R. Butler" "" 2 "specimens" 14122 "TMM 31185-65, 66" NA NA "" "" "" NA "" NA "body (3D)" 5936 "Otis Chalk Quarry 3A" "United States" "Texas" "Howard" 32.175006 -101.254799 4.92 -40.04 "Triassic" "Late/Upper Triassic" "" "" "" "" "Carnian" "Norian" 235 205.6 220.3 "Cooper Canyon" "" "crevasse splay"
"551" 22708 "ETE" "A. Behrensmeyer" "Reptilia" NA "Goniopholididae" "" "Goniopholis" "" "" "" "sp." "" "" "" "" "" "" "M. Carrano" "M. Carrano" "J. Tennant" 3 "specimens" 15179 "" NA NA "" "" "" NA "" NA "body (3D)" 15179 "FPA Quarry 4" "United States" "Colorado" "Mesa" 39.058611 -108.728889 35.08 -55.39 "Jurassic" "Late/Upper Jurassic" "" "" "" "" "Kimmeridgian" "Tithonian" 155.7 145.5 150.6 "Morrison" "Brushy Basin" "pond"
"552" 22708 "ETE" "A. Behrensmeyer" "Reptilia" NA "" "" "Macelognathus" "" "" "" "vagans" "" "" "" "" "" "" "P. Mannion" "J. Tennant" "" NA "" 44051 "LACM 4684/1282772 (single left femur), 5572/150148 (cranial and postcranial elements), 5572/150211 (metatarsal III and both calcanea), 4684/133772 (cranial elements)" NA NA "" "" "" NA "" NA "body (3D)" 15179 "FPA Quarry 4" "United States" "Colorado" "Mesa" 39.058611 -108.728889 35.08 -55.39 "Jurassic" "Late/Upper Jurassic" "" "" "" "" "Kimmeridgian" "Tithonian" 155.7 145.5 150.6 "Morrison" "Brushy Basin" "pond"
"553" 22708 "ETE" "A. Behrensmeyer" "Reptilia" NA "" "n. gen." "Fruitachampsa" "" "" "n. sp." "callisoni" "\"" "Fruitachampsa" "" "" "" "sp." "P. Mannion" "P. Mannion" "" 3 "specimens" 39473 "LACM 120455a - holotype (a skull lacking the ventral braincase and portions of the occiput and left temporal regions; and the anteriormost four cervical vertebrae). A postcranial skeleton is associated with the holotype but is intermixed with bones of a smaller individual, numbered LACM 120492. Referred material: LACM 115726 (associated skull and skeletal fragments), LACM 115737 (articulated cervical vertebrae, limb material, and posterior part of skull), LACM 115745 (maxilla, premaxilla, and limb bone fragments), LACM 120439 (1/2 vertebra), LACM 120456 (skeletal and skull fragments), LACM 120480 (osteoderm), LACM 120481 (metapodials), LACM 120483 (skull and skeletal fragments), LACM 120486 (vertebra), LACM 120487 (maxilla), LACM 120491 (premaxilla and dentary fragments), LACM 120492 (associated skeleton and skull fragments on the same blocks with LACM 120455), LACM 120494 (partial skull), LACM 128218 (dentaries and limb fragments), LACM 128284 (posterior part of a palate), and LACM 128306 (nearly complete but dorsoventrally crushed skull with mandible, associated with postcranial fragments)" NA NA "A. Behrensmeyer" "A. Behrensmeyer" "M. Carrano" 15179 "" NA "body (3D)" 15179 "FPA Quarry 4" "United States" "Colorado" "Mesa" 39.058611 -108.728889 35.08 -55.39 "Jurassic" "Late/Upper Jurassic" "" "" "" "" "Kimmeridgian" "Tithonian" 155.7 145.5 150.6 "Morrison" "Brushy Basin" "pond"
"554" 22711 "ETE" "A. Behrensmeyer" "Reptilia" NA "Goniopholididae" "" "Goniopholis" "" "" "" "sp." "" "" "" "" "" "" "A. Behrensmeyer" "A. Behrensmeyer" "M. Carrano" 5 "specimens" 15179 "" NA NA "" "" "" NA "" NA "body (3D)" 15020 "Rainbow Park (DNM 94)" "United States" "Utah" "Uintah" 40.423611 -109.205833 36.49 -55.5 "Jurassic" "Late/Upper Jurassic" "" "" "" "" "Kimmeridgian" "Tithonian" 155.7 145.5 150.6 "Morrison" "Brushy Basin" "wet floodplain"
"555" 22713 "ETE" "A. Behrensmeyer" "Reptilia" NA "Paralligatoridae" "n. gen." "Wannchampsus" "" "" "n. sp." "kirpachi" "" "Crocodylia" "" "" "" "indet." "P. Mannion" "P. Mannion" "" NA "" 52666 "SMU 76604 - holotype (partial skull and mandible); SMU 76605 - paratype (partial skull and mandible); referred material: Cranial and mandibular remains: SMU 76818, left dentary; SMU 76835, teeth. Post cranial remains: SMU 71486, SMU 71487, SMU 74550, SMU 76819�SMU 76821, vertebrae; SMU 76822, SMU 76823, SMU 71488, right coracoids; SMU 76824, SMU 76825, right humeri, SMU 76826, left humerus; SMU 76828, left ulna; SMU 76827, left radius; SMU 76829, right ulnare; SMU 76830, right radiale; SMU 76831, SMU 76832, SMU 76833, carpals; SMU 76834, osteoderm" NA NA "A. Behrensmeyer" "A. Behrensmeyer" "M. Carrano" 5720 "" NA "body (3D)" 5720 "Proctor Lake, Trinity Group" "United States" "Texas" "Comanche" 31.9722 -98.4763 30.28 -52.28 "Cretaceous" "Early/Lower Cretaceous" "" "Aptian" "Cretaceous 3" "Aptian" "Aptian" "" 125.45 112.6 119.025 "Twin Mountains" "" "\"floodplain\""
"556" 22727 "ETE" "A. Behrensmeyer" "Reptilia" NA "Goniopholididae" "" "Goniopholis" "" "" "" "sp." "" "Crocodilia" "" "" "" "indet." "M. Carrano" "M. Carrano" "" 1 "specimens" 19329 "" NA NA "A. Behrensmeyer" "A. Behrensmeyer" "M. Carrano" 53066 "Hu 1794/13" NA "body (3D)" 53066 "Nehden" "Germany" "Sauerland" "" 51.434167 8.632222 41.2 17.78 "Cretaceous" "Early/Lower Cretaceous" "" "Aptian" "Cretaceous 3" "Aptian" "Aptian" "" 125.45 112.6 119.025 "" "" "sinkhole"
"557" 22924 "Fossilworks" "J. Alroy" "Reptilia" NA "" "" "Borealosuchus" "" "" "n. sp." "acutidentatus" "" "Leidyosuchus" "" "" "n. sp." "acutidentatus" "J. Alroy" "J. Alroy" "J. Alroy" NA "" 34368 "" NA NA "" "" "" NA "" NA "body (3D)" 34368 "Southeast of Montague Lake" "Canada" "Saskatchewan" "" 49.425 -106.753611 55.68 -80.7 "Paleogene" "Paleocene" "Early/Lower Paleocene" "Danian" "Cenozoic 1" "Danian" "Puercan" "" 66.043 63.3 64.6715 "Ravenscrag" "" "terrestrial indet."
"558" 23115 "Fossilworks" "J. Alroy" "Reptilia" NA "Crocodylidae" "n. gen." "Mekosuchus" "" "" "n. sp." "inexpectatus" "" "" "" "" "" "" "J. Alroy" "R. Whatley" "" 1 "specimens" 4393 "" NA NA "" "" "" NA "" NA "body (3D)" 4393 "Kanumera, New Caledonia" "New Caledonia" "" "" -22.666667 167.433333 -22.67 167.43 "Quaternary" "Holocene" "" "" "" "" "Holocene" "" 0.012 0 0.006 "" "" "terrestrial indet."
"559" 24181 "Fossilworks" "J. Alroy" "Reptilia" NA "Crocodylidae" "" "Rimasuchus" "" "" "" "lloydi" "" "Crocodylus" "" "" "" "lloydi" "J. Alroy" "J. Alroy" "J. Alroy" NA "" 6838 "" NA NA "" "" "" NA "" NA "body (3D)" 6838 "Kossom Bougoudi" "Chad" "" "" 16.333333 18.666667 16.09 18.22 "Neogene" "" "" "" "Cenozoic 6" "" "Late/Upper Miocene" "Pliocene" 11.608 2.588 7.098 "" "" "lacustrine indet."
"560" 24181 "Fossilworks" "J. Alroy" "Reptilia" NA "Crocodylidae" "" "Euthecodon" "" "" "cf." "brumpti" "" "" "" "" "" "" "J. Alroy" "J. Alroy" "J. Alroy" NA "" 6838 "crocodylid" NA NA "" "" "" NA "" NA "body (3D)" 6838 "Kossom Bougoudi" "Chad" "" "" 16.333333 18.666667 16.09 18.22 "Neogene" "" "" "" "Cenozoic 6" "" "Late/Upper Miocene" "Pliocene" 11.608 2.588 7.098 "" "" "lacustrine indet."
"563" 24563 "ETE" "A. Rees" "Reptilia" NA "Atoposauridae" "" "Theriosuchus" "" "" "n. sp." "guimarotae" "" "" "" "" "" "" "M. Carrano" "K. Maguire" "P. Mannion" NA "" 15492 "IPFUB Gui Croc 7308" NA NA "" "" "" NA "" NA "body (3D)" 6907 "Guimarota" "Portugal" "Leiria" "" 39.7 -8.8 33.73 1.88 "Jurassic" "Late/Upper Jurassic" "" "Kimmeridgian" "Jurassic 5" "Kimmeridgian" "Kimmeridgian" "" 155.7 150.8 153.25 "Alcoba�a" "" "lagoonal"
"564" 24563 "ETE" "A. Rees" "Reptilia" NA "" "n. gen." "Lisboasaurus" "" "" "n. sp." "estesi" "" "" "" "" "" "" "M. Carrano" "M. Carrano" "M. Carrano" 1 "individuals" 23388 "FUB Giu 37, near-complete right maxilla with one tooth; plus FUB field batch number Jun 18:13:1" NA NA "" "" "" NA "" NA "body (3D)" 6907 "Guimarota" "Portugal" "Leiria" "" 39.7 -8.8 33.73 1.88 "Jurassic" "Late/Upper Jurassic" "" "Kimmeridgian" "Jurassic 5" "Kimmeridgian" "Kimmeridgian" "" 155.7 150.8 153.25 "Alcoba�a" "" "lagoonal"
"565" 24563 "ETE" "A. Rees" "Reptilia" NA "" "" "Lusitanisuchus" "" "" "n. sp." "mitracostatus" "" "Lisboasaurus" "" "" "n. sp." "mitracostatus" "M. Carrano" "M. Carrano" "P. Mannion" NA "" 23388 "" NA NA "" "" "" NA "" NA "body (3D)" 6907 "Guimarota" "Portugal" "Leiria" "" 39.7 -8.8 33.73 1.88 "Jurassic" "Late/Upper Jurassic" "" "Kimmeridgian" "Jurassic 5" "Kimmeridgian" "Kimmeridgian" "" 155.7 150.8 153.25 "Alcoba�a" "" "lagoonal"
"566" 24563 "ETE" "A. Rees" "Reptilia" NA "Goniopholididae" "" "Goniopholis" "" "" "cf." "sp." "" "Macellodus" "" "" "cf." "brodiei" "M. Carrano" "M. Carrano" "M. Carrano" 3 "specimens" 23388 "" NA NA "" "" "" NA "" NA "body (3D)" 6907 "Guimarota" "Portugal" "Leiria" "" 39.7 -8.8 33.73 1.88 "Jurassic" "Late/Upper Jurassic" "" "Kimmeridgian" "Jurassic 5" "Kimmeridgian" "Kimmeridgian" "" 155.7 150.8 153.25 "Alcoba�a" "" "lagoonal"
"568" 24563 "ETE" "A. Rees" "Reptilia" NA "Goniopholididae" "" "Goniopholis" "" "" "n. sp." "baryglyphaeus" "" "" "" "" "" "" "R. Benson" "R. Benson" "" 1 "specimens" 42516 "IPFUB Gui Croc 1, holotype: an articulated partial skeleton, including a nearly complete dorso-ventrally �attened skull with major portions of the lower jaw; four cervical vertebrae, six thoracic vertebrae, one sacral vertebra and three caudal vertebrae; the right and left coracoids, the left ischium and portions of the right femur, tibia and �bula, a metacarpal, and several dorsal and ventral osteoderms" NA NA "" "" "" NA "" NA "body (3D)" 6907 "Guimarota" "Portugal" "Leiria" "" 39.7 -8.8 33.73 1.88 "Jurassic" "Late/Upper Jurassic" "" "Kimmeridgian" "Jurassic 5" "Kimmeridgian" "Kimmeridgian" "" 155.7 150.8 153.25 "Alcoba�a" "" "lagoonal"
"571" 24877 "PaleoDB" "M. Carrano" "Reptilia" NA "" "" "Saurosuchus" "" "" "" "galilei" "" "" "" "" "" "" "M. Carrano" "M. Carrano" "R. Butler" NA "" 6971 "" NA NA "" "" "" NA "" NA "body (3D)" 6971 "northeast edge, Cancha de Bochas" "Argentina" "San Juan" "" -31.101111 -68.905 -47.73 -34.59 "Triassic" "Late/Upper Triassic" "" "Carnian" "Triassic 3" "Carnian" "Carnian" "" 231.5 229 230.25 "Ischigualasto" "Cancha de Bochas" "terrestrial indet."
"572" 24877 "PaleoDB" "M. Carrano" "Reptilia" NA "" "" "Aetosauroides" "" "" "" "sp." "" "" "" "" "" "" "M. Carrano" "M. Carrano" "R. Butler" NA "" 6971 "" NA NA "" "" "" NA "" NA "not a trace" 6971 "northeast edge, Cancha de Bochas" "Argentina" "San Juan" "" -31.101111 -68.905 -47.73 -34.59 "Triassic" "Late/Upper Triassic" "" "Carnian" "Triassic 3" "Carnian" "Carnian" "" 231.5 229 230.25 "Ischigualasto" "Cancha de Bochas" "terrestrial indet."
"573" 24883 "PaleoDB" "M. Carrano" "Reptilia" NA "" "n. gen." "Hsisosuchus" "" "" "n. sp." "dashanpuensis" "" "" "" "" "" "" "M. Carrano" "M. Carrano" "R. Benson" NA "" 42513 "ZDM 3405, holotype partial skeleton" NA NA "" "" "" NA "" NA "body (3D)" 6976 "Dashanpu Dinosaur Quarry, Xiashaximiao" "China" "Sichuan" "Zigong" 29.411389 104.8525 29.64 109.69 "Jurassic" "Middle Jurassic" "" "" "" "" "Bajocian" "Callovian" 171.6 161.2 166.4 "Xiashaximiao" "" "lacustrine indet."
"574" 24883 "PaleoDB" "M. Carrano" "Reptilia" NA "Goniopholididae" "" "Sunosuchus" "" "" "n. sp." "shunanensis" "" "" "" "" "" "" "P. Mannion" "P. Mannion" "" NA "" 44204 "ZDM 3401 - type (near complete skull)" NA NA "" "" "" NA "" NA "body (3D)" 6976 "Dashanpu Dinosaur Quarry, Xiashaximiao" "China" "Sichuan" "Zigong" 29.411389 104.8525 29.64 109.69 "Jurassic" "Middle Jurassic" "" "" "" "" "Bajocian" "Callovian" 171.6 161.2 166.4 "Xiashaximiao" "" "lacustrine indet."
"575" 24924 "Fossilworks" "J. Alroy" "Reptilia" NA "" "" "Brachychampsa" "" "" "n. sp." "montana" "" "Brachychampsa" "" "" "n. sp." "sealeyi" "M. Carrano" "M. Carrano" "" 1 "individuals" 25979 "" NA NA "" "" "" NA "" NA "body (3D)" 4308 "NMMNH locality L-3033" "United States" "New Mexico" "Sandoval" 35.7 -107.2 42.79 -78.71 "Cretaceous" "Late/Upper Cretaceous" "" "Campanian" "Cretaceous 7" "Campanian" "Early/Lower Campanian" "" 84.9 70.6 77.75 "Menefee" "Allison" "terrestrial indet."
"576" 25074 "PaleoDB" "M. Carrano" "Reptilia" NA "" "" "Simosuchus" "" "" "" "clarki" "" "" "" "" "" "" "P. Mannion" "P. Mannion" "" NA "" 38067 "FMNH PR 2824 (nearly complete fifth? cervical vertebra) and UA 9753 (nearly complete right femur)" NA NA "" "" "" NA "" NA "body (3D)" 7030 "MAD93-18 (SUNY)" "Madagascar" "Mahajanga" "" -15.9 46.583333 -30.06 38.35 "Cretaceous" "Late/Upper Cretaceous" "" "Maastrichtian" "Cretaceous 8" "Maastrichtian" "Maastrichtian" "" 70.6 66.043 68.3215 "Maevarano" "Anembalemba" "\"channel\""
"577" 25139 "PaleoDB" "M. Carrano" "Reptilia" NA "Pholidosauridae" "" "Sarcosuchus" "" "" "" "imperator" "" "Crocodylia" "" "" "" "indet." "M. Carrano" "M. Carrano" "" 1 "specimens" 25332 "" NA NA "M. Carrano" "M. Carrano" "M. Carrano" 45825 "\"Aoulef crocodile\"" NA "body (3D)" 45825 "Foggara Ben Draou, Aoulef Cheurfa" "Algeria" "Adrar" "" 27.033333 1.083333 16.24 2.93 "Cretaceous" "Early/Lower Cretaceous" "" "" "" "" "Early/Lower Berriasian" "Late/Upper Albian" 145.5 99.7 122.6 "Continental Intercalaire" "" "terrestrial indet."
"578" 25221 "PaleoDB" "M. Carrano" "Reptilia" NA "Pholidosauridae" "" "Elosuchus" "" "" "n. sp." "felixi" "" "Crocodylia" "" "" "" "indet." "M. Carrano" "M. Carrano" "M. Carrano" 51 "specimens" 34429 "MNHN INA 21, 25, 30, 38, 40-41" NA NA "M. Carrano" "M. Carrano" "M. Carrano" 45826 "" NA "body (3D)" 45826 "In Abangarit-Tamesna" "Niger" "Agadez" "" 17.708801 5.797784 2.25 0.52 "Cretaceous" "" "" "" "" "" "Early/Lower Albian" "Early/Lower Cenomanian" 112.6 94.3 103.45 "" "" "deltaic indet."
"579" 25298 "PaleoDB" "M. Carrano" "Reptilia" NA "" "" "Terrestrisuchus" "" "" "" "sp." "" "" "" "" "" "" "M. Carrano" "M. Carrano" "R. Butler" NA "" 17019 "" NA NA "" "" "" NA "" NA "body (3D)" 17019 "Cromhall Quarry (1990 fill)" "United Kingdom" "England" "Gloucestershire" 51.623056 -2.428333 36.13 0.9 "Triassic" "Late/Upper Triassic" "" "Rhaetian" "Triassic 4" "Rhaetian" "Rhaetian" "" 205.6 201.6 203.6 "" "" "fissure fill"
"580" 25325 "PaleoDB" "M. Carrano" "Reptilia" NA "Pholidosauridae" "cf." "Sarcosuchus" "" "" "" "sp." "" "" "" "" "" "" "M. Carrano" "M. Carrano" "M. Carrano" NA "" 7098 "" NA NA "" "" "" NA "" NA "not a trace" 7098 "Er Remlia, Gara es Sbaa" "Morocco" "Er Rachida" "" 30.505667 -4.836939 17.75 -4.84 "Cretaceous" "Late/Upper Cretaceous" "" "Cenomanian" "Cretaceous 5" "Cenomanian" "Early/Lower Cenomanian" "" 99.7 94.3 97 "Aoufous" "" "deltaic indet."
"581" 25355 "PaleoDB" "M. Carrano" "Reptilia" NA "Pholidosauridae" "" "Sarcosuchus" "" "" "" "imperator" "" "Crocodylia" "" "" "" "indet." "M. Carrano" "M. Carrano" "M. Carrano" NA "" 25332 "" NA NA "M. Carrano" "M. Carrano" "M. Carrano" 7056 "\"Aoulef crocodile\"" NA "body (3D)" 7056 "Oued Baouet, T�fidet" "Niger" "Agadez" "" 17.971214 9.540314 4.04 5.5 "Cretaceous" "" "" "" "" "" "Early/Lower Berriasian" "Early/Lower Cenomanian" 145.5 94.3 119.9 "Continental Intercalaire" "" "terrestrial indet."
"582" 25363 "PaleoDB" "M. Carrano" "Reptilia" NA "Pholidosauridae" "" "Sarcosuchus" "" "" "" "imperator" "" "Crocodylia" "" "" "" "indet." "M. Carrano" "M. Carrano" "" NA "" 25332 "" NA NA "M. Carrano" "M. Carrano" "M. Carrano" 30615 "same as crocodilian from Aoulef" NA "body (3D)" 30615 "Gara Kanboute, Remada" "Tunisia" "Tataouine" "" 32.266111 10.333889 15.42 8.57 "Cretaceous" "Late/Upper Cretaceous" "" "Cenomanian" "Cretaceous 5" "Cenomanian" "Early/Lower Cenomanian" "" 99.7 94.3 97 "Continental Intercalaire" "" "terrestrial indet."
"583" 25654 "Fossilworks" "J. Alroy" "Reptilia" NA "" "" "Borealosuchus" "" "" "n. sp." "griffithi" "" "" "" "" "" "" "J. Alroy" "J. Alroy" "" NA "" 7155 "" NA NA "" "" "" NA "" NA "body (3D)" 7155 "Griffith's Farm" "Canada" "Alberta" "" 51.916667 -112.933333 59 -86.97 "Paleogene" "Paleocene" "Early/Lower Paleocene" "Danian" "Cenozoic 1" "Danian" "Early/Lower Paleocene" "" 66.043 61.7 63.8715 "Scollard" "" "terrestrial indet."
"584" 26092 "ETE" "R. Rogers" "Reptilia" NA "" "" "Luperosuchus" "" "" "" "fractus" "" "" "" "" "" "" "R. Rogers" "R. Rogers" "J. Alroy" NA "" 7234 "" NA NA "" "" "" NA "" NA "not a trace" 7234 "Cha�ares Tetrapod Assemblage" "Argentina" "La Rioja" "" -29.850556 -67.779722 -49.16 -38.22 "Triassic" "Middle Triassic" "" "" "Triassic 2" "" "Anisian" "Ladinian" 247.2 235 241.1 "Cha�ares" "" "fluvial-lacustrine indet."
"585" 26092 "ETE" "R. Rogers" "Reptilia" NA "" "" "Gracilisuchus" "" "" "" "stipanicicorum" "" "" "" "" "" "" "R. Rogers" "R. Rogers" "J. Alroy" NA "" 7234 "" NA NA "" "" "" NA "" NA "not a trace" 7234 "Cha�ares Tetrapod Assemblage" "Argentina" "La Rioja" "" -29.850556 -67.779722 -49.16 -38.22 "Triassic" "Middle Triassic" "" "" "Triassic 2" "" "Anisian" "Ladinian" 247.2 235 241.1 "Cha�ares" "" "fluvial-lacustrine indet."
"586" 26129 "Fossilworks" "J. Alroy" "Reptilia" NA "Crocodylidae" "" "Volia" "" "" "" "athollandersoni" "" "" "" "" "" "" "J. Alroy" "R. Whatley" "R. Whatley" NA "" 7250 "" NA NA "" "" "" NA "" NA "body (3D)" 7250 "Voli Voli Cave #1 (Viti Levu)" "Fiji" "Viti Levu" "" -18.160833 177.481389 -18.16 177.48 "Quaternary" "Pleistocene" "Late/Upper Pleistocene" "" "Cenozoic 6" "Pleistocene" "Late/Upper Pleistocene" "" 0.126 0.012 0.069 "" "" "cave"
"587" 26452 "PaleoDB" "M. Carrano" "Reptilia" NA "" "n. gen." "Venaticosuchus" "" "" "n. sp." "rusconii" "" "" "" "" "" "" "R. Butler" "R. Butler" "" 1 "individuals" 47032 "PVL 2578, partial skull" NA NA "" "" "" NA "" NA "body (3D)" 7278 "Agua de Las Catas, Ischigualasto" "Argentina" "La Rioja" "General Lavalle" -30 -68 -46.62 -33.47 "Triassic" "Late/Upper Triassic" "" "Carnian" "Triassic 3" "Carnian" "Carnian" "" 231.5 229 230.25 "Ischigualasto" "" "terrestrial indet."
"588" 26550 "Fossilworks" "J. Alroy" "Reptilia" NA "Alligatoridae" "" "Alligator" "" "" "" "sp." "" "" "" "" "" "" "J. Alroy" "J. Alroy" "" NA "" 7294 "" NA NA "" "" "" NA "" NA "body (3D)" 7294 "Tri-Britton" "United States" "Florida" "Hendry" 26.500278 -81.2 26.52 -80.99 "Quaternary" "Pleistocene" "" "" "Cenozoic 6" "Pleistocene" "Irvingtonian" "" 1.8 0.3 1.05 "" "" "fluvial indet."
"589" 26574 "Fossilworks" "J. Alroy" "Reptilia" NA "Alligatoridae" "" "Alligator" "" "" "" "sp." "" "" "" "" "" "" "J. Alroy" "J. Alroy" "J. Alroy" NA "" 18109 "" NA NA "" "" "" NA "" NA "body (3D)" 18109 "Gray Fossil Site" "United States" "Tennessee" "Washington" 36.419722 -82.476667 36.55 -81.16 "" "" "" "" "Cenozoic 6" "" "Late/Upper Hemphillian" "Blancan" 10 10 10 "" "" "sinkhole"
"590" 26791 "PaleoDB" "M. Carrano" "Reptilia" NA "Goniopholididae" "?" "Goniopholis" "" "" "" "sp." "" "" "" "" "" "" "M. Carrano" "K. Maguire" "R. Butler" NA "" 5672 "" NA NA "" "" "" NA "" NA "body (3D)" 14133 "Hypsilophodon Bed, Cowleaze Chine" "United Kingdom" "England" "Isle of Wight" 50.617121 -1.371099 40.9 9.31 "Cretaceous" "Early/Lower Cretaceous" "" "Barremian" "Cretaceous 2" "Barremian" "Late/Upper Barremian" "" 130 125.45 127.725 "Wessex" "" "terrestrial indet."
"594" 26819 "PaleoDB" "W. Kiessling" "Reptilia" NA "Alligatoridae" "cf." "Procaimanoidea" "" "" "" "sp." "" "" "" "" "" "" "W. Kiessling" "W. Kiessling" "M. Carrano" 2 "specimens" 29473 "NJSM 11305, 11885" NA NA "" "" "" NA "" NA "not a trace" 29473 "Inversand Company marl pit, Sewell, MFL" "United States" "New Jersey" "Gloucester" 39.783333 -75.166667 40.16 -51.83 "" "" "" "" "" "" "Late/Upper Maastrichtian" "Early/Lower Paleocene" 70.6 61.7 66.15 "Hornerstown" "" "shallow subtidal indet."
"595" 26819 "PaleoDB" "W. Kiessling" "Reptilia" NA "Crocodylidae" "" "Bottosaurus" "" "" "" "harlani" "" "" "" "" "" "" "W. Kiessling" "W. Kiessling" "M. Carrano" 1 "specimens" 29473 "NJSM 11265" NA NA "" "" "" NA "" NA "body (3D)" 29473 "Inversand Company marl pit, Sewell, MFL" "United States" "New Jersey" "Gloucester" 39.783333 -75.166667 40.16 -51.83 "" "" "" "" "" "" "Late/Upper Maastrichtian" "Early/Lower Paleocene" 70.6 61.7 66.15 "Hornerstown" "" "shallow subtidal indet."
"596" 26819 "PaleoDB" "W. Kiessling" "Reptilia" NA "Crocodylidae" "" "Bottosaurus" "" "" "n. sp." "tuberculatus" "" "" "" "" "" "" "P. Mannion" "J. Tennant" "M. Carrano" 1 "specimens" 35435 "Small individual, 27 vertebrae, 50 scutes, appendicular elements" NA NA "" "" "" NA "" NA "body (3D)" 29473 "Inversand Company marl pit, Sewell, MFL" "United States" "New Jersey" "Gloucester" 39.783333 -75.166667 40.16 -51.83 "" "" "" "" "" "" "Late/Upper Maastrichtian" "Early/Lower Paleocene" 70.6 61.7 66.15 "Hornerstown" "" "shallow subtidal indet."
"597" 26819 "PaleoDB" "W. Kiessling" "Reptilia" NA "" "" "Borealosuchus" "" "" "n. sp." "threeensis" "" "Diplocynodon" "" "" "" "sp." "P. Mannion" "P. Mannion" "" 1 "individuals" 39439 "NJSM 11902 - type (isolated left ectopterygoid and lower jaws with associated postcranial remains); NJSM 11903 - referred material (vertebrae and osteoderms), collected later but probably from same individual as type" NA NA "W. Kiessling" "W. Kiessling" "M. Carrano" 29473 "" NA "not a trace" 29473 "Inversand Company marl pit, Sewell, MFL" "United States" "New Jersey" "Gloucester" 39.783333 -75.166667 40.16 -51.83 "" "" "" "" "" "" "Late/Upper Maastrichtian" "Early/Lower Paleocene" 70.6 61.7 66.15 "Hornerstown" "" "shallow subtidal indet."
"600" 26998 "PaleoDB" "M. Carrano" "Reptilia" NA "" "" "Aetosaurus" "" "" "" "ferratus" "" "" "" "" "" "" "M. Carrano" "M. Carrano" "R. Butler" 2 "individuals" 7466 "MCZ, disarticulated partial skeletons, including a skull, maxilla, lower jaw and postcranial material" NA NA "" "" "" NA "" NA "body (3D)" 7466 "Sydkronen (area VIII), Greenland" "Greenland" "" "" 71.8275 -23.513889 47.1 -2.85 "Triassic" "Late/Upper Triassic" "" "Norian" "Triassic 4" "Norian" "Alaunian" "" 215.56 212 213.78 "Fleming Fjord" "�rsted Dal" "alluvial fan"
"601" 26998 "PaleoDB" "M. Carrano" "Reptilia" NA "" "" "Paratypothorax" "" "" "" "andressorum" "" "Paratypothorax" "" "" "" "andressi" "M. Carrano" "M. Carrano" "R. Butler" 1 "individuals" 7466 "MCZ, three partial dermal scutes" NA NA "" "" "" NA "" NA "body (3D)" 7466 "Sydkronen (area VIII), Greenland" "Greenland" "" "" 71.8275 -23.513889 47.1 -2.85 "Triassic" "Late/Upper Triassic" "" "Norian" "Triassic 4" "Norian" "Alaunian" "" 215.56 212 213.78 "Fleming Fjord" "�rsted Dal" "alluvial fan"
"602" 27012 "PaleoDB" "M. Carrano" "Reptilia" NA "" "n. gen." "Terrestrisuchus" "" "" "n. sp." "gracilis" "" "Crocodilia" "" "" "" "indet." "M. Carrano" "M. Carrano" "M. Carrano" NA "" 52292 "BMNH (formerly UCL) P47/21, 47/22 (holotype). Referred specimens" NA NA "R. Whatley" "R. Whatley" "M. Carrano" 12296 "\"a very primitive crocodile or crocodile ancestor\"" NA "body (3D)" 52292 "Pant-y-ffynnon Quarry" "United Kingdom" "Wales" "Swansea" 51.46 -3.373889 35.77 0.29 "Triassic" "Late/Upper Triassic" "" "Rhaetian" "Triassic 4" "Rhaetian" "Rhaetian" "" 205.6 201.6 203.6 "" "" "fissure fill"
"604" 27014 "PaleoDB" "M. Carrano" "Reptilia" NA "Alligatoridae" "" "Allognathosuchus" "" "" "" "sp." "" "" "" "" "" "" "M. Carrano" "M. Carrano" "" 64 "specimens" 49398 "ITV/Ns/Cr-301 to 365" NA NA "" "" "" NA "" NA "not a trace" 9847 "Naskal microvertebrate site" "India" "Andhra Pradesh" "Rangareddi" 17.216667 77.866667 -29.28 58.39 "Cretaceous" "Late/Upper Cretaceous" "" "Maastrichtian" "Cretaceous 8" "Maastrichtian" "Maastrichtian" "" 70.6 66.043 68.3215 "Intertrappean Beds" "" "fluvial-lacustrine indet."
"605" 27014 "PaleoDB" "M. Carrano" "Reptilia" NA "" "" "Asiatosuchus" "" "" "" "sp." "" "" "" "" "" "" "M. Carrano" "M. Carrano" "" 1 "specimens" 49398 "ITV/Ns/Cr-366" NA NA "" "" "" NA "" NA "body (3D)" 9847 "Naskal microvertebrate site" "India" "Andhra Pradesh" "Rangareddi" 17.216667 77.866667 -29.28 58.39 "Cretaceous" "Late/Upper Cretaceous" "" "Maastrichtian" "Cretaceous 8" "Maastrichtian" "Maastrichtian" "" 70.6 66.043 68.3215 "Intertrappean Beds" "" "fluvial-lacustrine indet."
"607" 27077 "Fossilworks" "J. Alroy" "Reptilia" NA "Crocodylidae" "n. gen." "Volia" "" "" "n. sp." "athollandersoni" "" "" "" "" "" "" "J. Alroy" "R. Whatley" "" NA "" 7250 "" NA NA "" "" "" NA "" NA "body (3D)" 7250 "Wainibuku Cave (Viti Levu)" "Fiji" "Viti Levu" "" -18.060278 178.486389 -18.06 178.49 "Quaternary" "Holocene" "" "" "" "" "Holocene" "" 0.012 0 0.006 "" "" "cave"
"609" 27268 "Fossilworks" "J. Alroy" "Reptilia" NA "" "" "Boverisuchus" "" "" "" "vorax" "" "Pristichampsus" "" "" "" "vorax" "J. Alroy" "J. Alroy" "" NA "" 7542 "? crocodylid" NA NA "" "" "" NA "" NA "body (3D)" 7542 "South Pass (Lostcabinian)" "United States" "Wyoming" "Fremont" 42.37 -108.912778 47.25 -92.34 "Paleogene" "Eocene" "Early/Lower Eocene" "Ypresian" "Cenozoic 2" "Ypresian" "Wasatchian" "" 52 51.9 51.95 "Wasatch" "Main Body" "fluvial-lacustrine indet."
"610" 27268 "Fossilworks" "J. Alroy" "Reptilia" NA "Diplocynodontidae" "\"" "Diplocynodon" "" "" "" "sp." "" "" "" "" "" "" "J. Alroy" "J. Alroy" "M. Carrano" NA "" 7542 "? caimanid" NA NA "" "" "" NA "" NA "not a trace" 7542 "South Pass (Lostcabinian)" "United States" "Wyoming" "Fremont" 42.37 -108.912778 47.25 -92.34 "Paleogene" "Eocene" "Early/Lower Eocene" "Ypresian" "Cenozoic 2" "Ypresian" "Wasatchian" "" 52 51.9 51.95 "Wasatch" "Main Body" "fluvial-lacustrine indet."
"611" 27268 "Fossilworks" "J. Alroy" "Reptilia" NA "Alligatoridae" "" "Procaimanoidea" "" "" "" "sp." "" "" "" "" "" "" "J. Alroy" "J. Alroy" "" NA "" 7542 "alligatorid" NA NA "" "" "" NA "" NA "not a trace" 7542 "South Pass (Lostcabinian)" "United States" "Wyoming" "Fremont" 42.37 -108.912778 47.25 -92.34 "Paleogene" "Eocene" "Early/Lower Eocene" "Ypresian" "Cenozoic 2" "Ypresian" "Wasatchian" "" 52 51.9 51.95 "Wasatch" "Main Body" "fluvial-lacustrine indet."
"613" 27269 "Fossilworks" "J. Alroy" "Reptilia" NA "Diplocynodontidae" "\"" "Diplocynodon" "" "" "" "sp." "" "" "" "" "" "" "J. Alroy" "J. Alroy" "M. Carrano" NA "" 7542 "" NA NA "" "" "" NA "" NA "not a trace" 7542 "South Pass (Blacksforkian)" "United States" "Wyoming" "Fremont" 42.37 -108.912778 46.22 -94.9 "Paleogene" "Eocene" "" "" "Cenozoic 2" "" "Bridgerian" "" 50.3 46.2 48.25 "Bridger" "" "terrestrial indet."
"614" 27269 "Fossilworks" "J. Alroy" "Reptilia" NA "Crocodylidae" "" "Brachychampsa" "" "" "" "affinis" "\"" "Crocodylus" "" "" "" "acer" "P. Mannion" "P. Mannion" "" NA "" 54602 "USNM 18171 (nearly complete postcranial skeleton)" NA NA "J. Alroy" "J. Alroy" "" 7542 "" NA "body (3D)" 7542 "South Pass (Blacksforkian)" "United States" "Wyoming" "Fremont" 42.37 -108.912778 46.22 -94.9 "Paleogene" "Eocene" "" "" "Cenozoic 2" "" "Bridgerian" "" 50.3 46.2 48.25 "Bridger" "" "terrestrial indet."
"615" 27343 "Fossilworks" "J. Alroy" "Reptilia" NA "" "n. gen." "Bystrowisuchus" "" "" "n. sp." "flerovi" "" "" "" "" "" "" "P. Mannion" "J. Tennant" "R. Butler" 7 "elements" 45855 "PIN 1043/1346, anterior thoracic vertebra (holotype). PIN 1043/393, neural spine of epistropheus; PIN 1043/1128, incomplete cervical vertebra; PIN 1043/ 656, 1493, incomplete posterior cervical vertebrae; PIN 1043/147, incomplete anterior thoracic vertebra; PIN 1043/831, right ilium" NA NA "" "" "" NA "" NA "body (3D)" 7550 "Lipovskaya gully (Donskaya Luka)" "Russian Federation" "Volgograd" "Ilovlya" 49.260833 43.673056 25.75 40.69 "Triassic" "Early/Lower Triassic" "" "Olenekian" "Triassic 1" "Scythian" "Olenekian" "" 251.3 247.2 249.25 "Lipovskaya" "" "terrestrial indet."
"616" 27343 "Fossilworks" "J. Alroy" "Reptilia" NA "" "n. gen." "Scythosuchus" "" "" "n. sp." "basileus" "" "" "" "" "" "" "R. Butler" "R. Butler" "R. Butler" 114 "elements" 46393 "PIN 1043/144, fragmentary cervical vertebra (holotype). PIN 1043/537, 538, 540, 607, and 608, fragmentary postorbitals; PIN 1043/574 and 615�617, fragmentary maxillae; PIN 1043/142 and 612, left squamosals; PIN 1043/525, articular part of the left ramus of the lower jaw; PIN 1043/575�584 and 636�639, teeth; PIN 1043/393, spinous process of the epistropheus; PIN 1043/143 and 630, spinous processes of the cervical vertebrae; PIN 1043/506 and 507, spinous processes of the posterior cervical vertebrae; PIN 1043/656, cervical vertebra; PIN 1043/657 and 658, posterior cervical and anterior thoracic vertebrae; PIN 1043/532, 609, and 659, spinous processes of anterior thoracic vertebrae; PIN 1043/533, 621, and 622, spinous processes of posterior thoracic vertebrae; PIN 1043/146�176 and 531, thoracic vertebrae; PIN 1043/660, sacral vertebra; PIN 1043/548�573 and 631�634, caudal vertebrae; PIN 1043/511, proximal fragment of the left humerus; PIN 1043/652, fragmentary right ilium; PIN 1043/517, 518, and 625 fragmentary femurs; PIN 1043/515 right tibia; PIN 1043/516, fragmentary fibula; PIN 1043/547 right calcaneum; PIN 1043/544�546 distal tarsal elements." NA NA "" "" "" NA "" NA "body (3D)" 7550 "Lipovskaya gully (Donskaya Luka)" "Russian Federation" "Volgograd" "Ilovlya" 49.260833 43.673056 25.75 40.69 "Triassic" "Early/Lower Triassic" "" "Olenekian" "Triassic 1" "Scythian" "Olenekian" "" 251.3 247.2 249.25 "Lipovskaya" "" "terrestrial indet."
"617" 27343 "Fossilworks" "J. Alroy" "Reptilia" NA "" "" "Tsylmosuchus" "" "" "n. sp." "donensis" "" "" "" "" "" "" "R. Butler" "R. Butler" "R. Butler" 1 "elements" 46393 "PIN 1043/42, cervical vertebra (holotype)" NA NA "" "" "" NA "" NA "body (3D)" 7550 "Lipovskaya gully (Donskaya Luka)" "Russian Federation" "Volgograd" "Ilovlya" 49.260833 43.673056 25.75 40.69 "Triassic" "Early/Lower Triassic" "" "Olenekian" "Triassic 1" "Scythian" "Olenekian" "" 251.3 247.2 249.25 "Lipovskaya" "" "terrestrial indet."
"618" 27531 "Fossilworks" "J. Alroy" "Reptilia" NA "" "n. gen." "Gilchristosuchus" "" "" "n. sp." "palatinus" "" "" "" "" "" "" "J. Alroy" "J. Alroy" "" NA "" 7582 "" NA NA "" "" "" NA "" NA "body (3D)" 7582 "Gilchrist Ranch" "Canada" "Alberta" "" 49.083333 -111.483333 54.29 -73.36 "Cretaceous" "Late/Upper Cretaceous" "" "Santonian" "Cretaceous 6" "Santonian" "Santonian" "" 85.8 84.9 85.35 "Milk River" "upper" "terrestrial indet."
"622" 27717 "Fossilworks" "J. Alroy" "Reptilia" NA "" "n. gen." "Eopneumatosuchus" "" "" "n. sp." "colberti" "" "" "" "" "" "" "J. Alroy" "R. Whatley" "R. Butler" 1 "individuals" 12325 "MNA P1.2460, partial skull (holotype)" NA NA "" "" "" NA "" NA "body (3D)" 12325 "MCZ 79A/7, Eopneumatosuchus type locality" "United States" "Arizona" "Coconino" 35.966667 -111.25 19.61 -49.96 "Jurassic" "Early/Lower Jurassic" "" "" "" "" "Sinemurian" "Pliensbachian" 196.5 183 189.75 "Kayenta" "" "fluvial indet."
"623" 27718 "Fossilworks" "J. Alroy" "Reptilia" NA "" "" "Eopneumatosuchus" "" "" "" "colberti" "" "" "" "" "" "" "J. Alroy" "R. Whatley" "R. Butler" NA "" 7620 "" NA NA "" "" "" NA "" NA "body (3D)" 7620 "UCMP V82374, Eopneumatosuchus West" "United States" "Arizona" "Coconino" 35.966667 -111.25 19.61 -49.96 "Jurassic" "Early/Lower Jurassic" "" "" "" "" "Sinemurian" "Pliensbachian" 196.5 183 189.75 "Kayenta" "" "fluvial indet."
"630" 28180 "Fossilworks" "J. Alroy" "Reptilia" NA "" "" "Gavialis" "" "" "" "gangeticus" "" "" "" "" "" "" "J. Alroy" "E. Leckey" "" NA "" 7703 "" NA NA "" "" "" NA "" NA "not a trace" 7703 "Barrackpore peat bed" "India" "" "" 22.833333 88.3 22.35 88.29 "Quaternary" "" "" "" "" "" "Quaternary" "" 2.588 0 1.294 "" "" "marginal marine indet."
"631" 28194 "Fossilworks" "J. Alroy" "Reptilia" NA "Crocodylidae" "n. gen." "Australosuchus" "" "" "n. sp." "clarkae" "" "" "" "" "" "" "P. Mannion" "P. Mannion" "" NA "" 46444 "QM F16788 - holotype (almost complete skull and mandible, incomplete cervical and dorsal vertebrae, scapula, humerus and dermal armour); numerous paratype material stored at NHMV, SAM, QMF, UCMP and AMNH" NA NA "" "" "" NA "" NA "body (3D)" 7705 "Tedford Locality, Lake Palankarinna" "Australia" "South Australia" "" -28.783333 138.416667 -41.56 134.44 "" "" "" "" "" "" "Late/Upper Oligocene" "Early/Lower Miocene" 28.4 15.97 22.185 "Etadunna" "" "lacustrine indet."
"632" 28196 "PaleoDB" "M. Carrano" "Reptilia" NA "Atoposauridae" "" "Theriosuchus" "" "" "" "sp." "" "" "" "" "" "" "M. Carrano" "M. Carrano" "R. Benson" NA "" 14802 "" NA NA "" "" "" NA "" NA "body (3D)" 7706 "Vallip�n, Castellote" "Spain" "Arag�n" "Teruel" 40.816667 -0.283333 30.47 9.88 "Cretaceous" "Early/Lower Cretaceous" "" "" "" "" "Late/Upper Barremian" "Early/Lower Aptian" 130 122.46 126.23 "Artoles" "" "estuary/bay"
"633" 28196 "PaleoDB" "M. Carrano" "Reptilia" NA "" "" "Bernissartia" "" "" "" "sp." "" "" "" "" "" "" "M. Carrano" "M. Carrano" "R. Benson" NA "" 14802 "" NA NA "" "" "" NA "" NA "body (3D)" 7706 "Vallip�n, Castellote" "Spain" "Arag�n" "Teruel" 40.816667 -0.283333 30.47 9.88 "Cretaceous" "Early/Lower Cretaceous" "" "" "" "" "Late/Upper Barremian" "Early/Lower Aptian" 130 122.46 126.23 "Artoles" "" "estuary/bay"
"634" 28196 "PaleoDB" "M. Carrano" "Reptilia" NA "Goniopholididae" "" "Goniopholis" "" "" "" "sp." "" "" "" "" "" "" "M. Carrano" "M. Carrano" "R. Benson" NA "" 14802 "" NA NA "" "" "" NA "" NA "body (3D)" 7706 "Vallip�n, Castellote" "Spain" "Arag�n" "Teruel" 40.816667 -0.283333 30.47 9.88 "Cretaceous" "Early/Lower Cretaceous" "" "" "" "" "Late/Upper Barremian" "Early/Lower Aptian" 130 122.46 126.23 "Artoles" "" "estuary/bay"
"635" 28334 "PaleoDB" "M. Carrano" "Reptilia" NA "" "" "Protosuchus" "" "" "" "sp." "" "" "" "" "" "" "M. Carrano" "M. Carrano" "M. Uhen" 1 "specimens" 7786 "" NA NA "" "" "" NA "" NA "body (3D)" 7786 "Gliniany Las tracksite" "Poland" "Swietokrzyskie" "" 50.933333 21.633333 43.31 19.71 "Jurassic" "Early/Lower Jurassic" "" "Hettangian" "Jurassic 1" "Hettangian" "Late/Upper Hettangian" "" 201.6 196.5 199.05 "Przysucha" "" "lagoonal"
"636" 28366 "ETE" "M. Carrano" "Reptilia" NA "Goniopholididae" "" "Goniopholis" "" "" "" "sp." "" "" "" "" "" "" "M. Carrano" "M. Carrano" "M. Carrano" NA "" 10606 "" NA NA "" "" "" NA "" NA "body (3D)" 7803 "Felch Quarry 1, Garden Park (YPM) (=Marsh Quarry; =Marsh-Felch Quarry)" "United States" "Colorado" "Fremont" 38.5395 -105.2247 34.04 -52.26 "Jurassic" "Late/Upper Jurassic" "" "" "" "" "Kimmeridgian" "Tithonian" 155.7 145.5 150.6 "Morrison" "Brushy Basin" "\"channel\""
"637" 28366 "ETE" "M. Carrano" "Reptilia" NA "Goniopholididae" "" "Eutretauranosuchus" "" "" "" "sp." "" "" "" "" "" "" "M. Carrano" "M. Carrano" "M. Carrano" NA "" 12896 "" NA NA "" "" "" NA "" NA "body (3D)" 7803 "Felch Quarry 1, Garden Park (YPM) (=Marsh Quarry; =Marsh-Felch Quarry)" "United States" "Colorado" "Fremont" 38.5395 -105.2247 34.04 -52.26 "Jurassic" "Late/Upper Jurassic" "" "" "" "" "Kimmeridgian" "Tithonian" 155.7 145.5 150.6 "Morrison" "Brushy Basin" "\"channel\""
"638" 28366 "ETE" "M. Carrano" "Reptilia" NA "Goniopholididae" "" "Goniopholis" "" "" "n. sp." "felchi" "" "" "" "" "" "" "M. Carrano" "M. Carrano" "M. Carrano" NA "" 12896 "" NA NA "" "" "" NA "" NA "body (3D)" 7803 "Felch Quarry 1, Garden Park (YPM) (=Marsh Quarry; =Marsh-Felch Quarry)" "United States" "Colorado" "Fremont" 38.5395 -105.2247 34.04 -52.26 "Jurassic" "Late/Upper Jurassic" "" "" "" "" "Kimmeridgian" "Tithonian" 155.7 145.5 150.6 "Morrison" "Brushy Basin" "\"channel\""
"640" 28382 "ETE" "M. Carrano" "Reptilia" NA "" "" "Diplosaurus" "" "" "" "felix" "" "Diplosaurus" "" "" "" "felise" "M. Carrano" "M. Carrano" "" 1 "specimens" 35496 "YPM 517" NA NA "" "" "" NA "" NA "body (3D)" 7808 "Lakes Quarry 5, Morrison (YPM)" "United States" "Colorado" "Jefferson" 39.6756 -105.1926 35.15 -51.96 "Jurassic" "Late/Upper Jurassic" "" "" "" "" "Kimmeridgian" "Tithonian" 155.7 145.5 150.6 "Morrison" "Brushy Basin" "\"channel\""
"641" 28401 "Fossilworks" "J. Alroy" "Reptilia" NA "Goniopholididae" "" "Goniopholis" "" "" "" "sp." "" "" "" "" "" "" "J. Alroy" "E. Leckey" "J. Alroy" NA "" 8336 "" NA NA "" "" "" NA "" NA "body (3D)" 8336 "Sunnydown Farm Quarry (clay: upper horizon; equivalent to DB 102/103 )" "United Kingdom" "England" "Dorset" 50.6 -1.966667 41.46 7.85 "Cretaceous" "Early/Lower Cretaceous" "" "Berriasian" "Cretaceous 1" "Berriasian" "Middle Berriasian" "" 145.5 140.2 142.85 "Lulworth" "Worbarrow Tout" "lacustrine - small"
"642" 28401 "Fossilworks" "J. Alroy" "Reptilia" NA "Atoposauridae" "" "Theriosuchus" "" "" "" "sp." "" "" "" "" "" "" "J. Alroy" "E. Leckey" "J. Alroy" NA "" 8336 "" NA NA "" "" "" NA "" NA "body (3D)" 8336 "Sunnydown Farm Quarry (clay: upper horizon; equivalent to DB 102/103 )" "United Kingdom" "England" "Dorset" 50.6 -1.966667 41.46 7.85 "Cretaceous" "Early/Lower Cretaceous" "" "Berriasian" "Cretaceous 1" "Berriasian" "Middle Berriasian" "" 145.5 140.2 142.85 "Lulworth" "Worbarrow Tout" "lacustrine - small"
"643" 28401 "Fossilworks" "J. Alroy" "Reptilia" NA "Goniopholididae" "" "Nannosuchus" "" "" "" "sp." "?" "Nannosuchus" "" "" "" "sp." "J. Alroy" "E. Leckey" "E. Leckey" NA "" 8338 "juvenile Goniopholis?" NA NA "J. Alroy" "E. Leckey" "R. Benson" 8336 "" NA "body (3D)" 8336 "Sunnydown Farm Quarry (clay: upper horizon; equivalent to DB 102/103 )" "United Kingdom" "England" "Dorset" 50.6 -1.966667 41.46 7.85 "Cretaceous" "Early/Lower Cretaceous" "" "Berriasian" "Cretaceous 1" "Berriasian" "Middle Berriasian" "" 145.5 140.2 142.85 "Lulworth" "Worbarrow Tout" "lacustrine - small"
"644" 28401 "Fossilworks" "J. Alroy" "Reptilia" NA "" "cf." "Bernissartia" "" "" "" "sp." "" "Bernissartia" "" "" "" "sp." "P. Mannion" "P. Mannion" "" NA "" 39486 "Isolated teeth" NA NA "J. Alroy" "E. Leckey" "R. Benson" 8338 "" NA "body (3D)" 8336 "Sunnydown Farm Quarry (clay: upper horizon; equivalent to DB 102/103 )" "United Kingdom" "England" "Dorset" 50.6 -1.966667 41.46 7.85 "Cretaceous" "Early/Lower Cretaceous" "" "Berriasian" "Cretaceous 1" "Berriasian" "Middle Berriasian" "" 145.5 140.2 142.85 "Lulworth" "Worbarrow Tout" "lacustrine - small"
"645" 28406 "Fossilworks" "J. Alroy" "Reptilia" NA "Trematochampsidae" "" "Ischyrochampsa" "" "" "" "sp." "" "" "" "" "" "" "J. Alroy" "E. Leckey" "M. Carrano" NA "" 9559 "" NA NA "" "" "" NA "" NA "body (3D)" 30625 "La�o L1A" "Spain" "Castilla y Leon" "Burgos" 42.664554 -2.634513 33.04 -0.09 "Cretaceous" "Late/Upper Cretaceous" "" "Campanian" "Cretaceous 7" "Campanian" "Late/Upper Campanian" "" 84.9 70.6 77.75 "Vitoria" "" "coastal indet."
"646" 28406 "Fossilworks" "J. Alroy" "Reptilia" NA "" "" "Acynodon" "" "" "" "iberoccitanus" "" "Alligatoridae" "" "" "" "indet." "J. Alroy" "E. Leckey" "J. Alroy" NA "" 9559 "" NA NA "J. Alroy" "E. Leckey" "J. Tennant" 7885 "" NA "body (3D)" 30625 "La�o L1A" "Spain" "Castilla y Leon" "Burgos" 42.664554 -2.634513 33.04 -0.09 "Cretaceous" "Late/Upper Cretaceous" "" "Campanian" "Cretaceous 7" "Campanian" "Late/Upper Campanian" "" 84.9 70.6 77.75 "Vitoria" "" "coastal indet."
"647" 28406 "Fossilworks" "J. Alroy" "Reptilia" NA "Alligatoridae" "" "Musturzabalsuchus" "" "" "" "buffetauti" "?" "Trematochampsidae" "" "" "" "indet." "J. Alroy" "E. Leckey" "E. Leckey" NA "" 9559 "" NA NA "J. Alroy" "E. Leckey" "J. Tennant" 7903 "" NA "body (3D)" 30625 "La�o L1A" "Spain" "Castilla y Leon" "Burgos" 42.664554 -2.634513 33.04 -0.09 "Cretaceous" "Late/Upper Cretaceous" "" "Campanian" "Cretaceous 7" "Campanian" "Late/Upper Campanian" "" 84.9 70.6 77.75 "Vitoria" "" "coastal indet."
"648" 28406 "Fossilworks" "J. Alroy" "Reptilia" NA "" "" "Allodaposuchus" "" "" "" "precedens" "" "Crocodylidae" "" "" "" "indet." "M. Carrano" "M. Carrano" "M. Carrano" 52 "specimens" 14444 "" NA NA "J. Alroy" "E. Leckey" "J. Tennant" 7903 "may be Allodaposuchus" NA "body (3D)" 30625 "La�o L1A" "Spain" "Castilla y Leon" "Burgos" 42.664554 -2.634513 33.04 -0.09 "Cretaceous" "Late/Upper Cretaceous" "" "Campanian" "Cretaceous 7" "Campanian" "Late/Upper Campanian" "" 84.9 70.6 77.75 "Vitoria" "" "coastal indet."
"649" 28454 "PaleoDB" "M. Carrano" "Reptilia" NA "" "" "Acynodon" "" "" "" "iberoccitanus" "" "" "" "" "" "" "P. Mannion" "P. Mannion" "" NA "" 37002 "ACAP-FX1 (a complete skull) and ACAP-FX2 (an almost complete skull with premaxillary and maxillary dentition)" NA NA "" "" "" NA "" NA "body (3D)" 7840 "La Bastide Neuve" "France" "Provence-Alpes-C�te d'Azur" "Var" 43.606698 6.106141 34.66 6.23 "Cretaceous" "Late/Upper Cretaceous" "" "" "" "" "Late/Upper Campanian" "Early/Lower Maastrichtian" 84.9 66.043 75.4715 "Gr�s � Reptiles" "" "terrestrial indet."
"650" 28454 "PaleoDB" "M. Carrano" "Reptilia" NA "" "" "Allodaposuchus" "" "" "cf." "precedens" "" "" "" "" "" "" "P. Mannion" "P. Mannion" "P. Mannion" NA "" 37239 "MDE/CM-616 (a complete skull)" NA NA "" "" "" NA "" NA "not a trace" 7840 "La Bastide Neuve" "France" "Provence-Alpes-C�te d'Azur" "Var" 43.606698 6.106141 34.66 6.23 "Cretaceous" "Late/Upper Cretaceous" "" "" "" "" "Late/Upper Campanian" "Early/Lower Maastrichtian" 84.9 66.043 75.4715 "Gr�s � Reptiles" "" "terrestrial indet."
"657" 28479 "Fossilworks" "J. Alroy" "Reptilia" NA "" "?" "Tsylmosuchus" "" "" "" "jakovlevi" "" "" "" "" "" "" "R. Butler" "R. Butler" "" 1 "elements" 46406 "PIN 2243/166, partial atlas" NA NA "" "" "" NA "" NA "body (3D)" 7854 "Vakhnevo locality" "Russian Federation" "Vologda" "Nikolsk" 59.783333 45.175 34.08 33.2 "Triassic" "Early/Lower Triassic" "" "Olenekian" "Triassic 1" "Scythian" "Olenekian" "" 251.3 247.2 249.25 "" "" "fluvial indet."
"659" 28747 "PaleoDB" "J. Head" "Reptilia" NA "Diplocynodontidae" "" "Diplocynodon" "" "" "n. sp." "hantoniensis" "" "Alligator" "" "" "n. sp." "hantoniensis" "J. Alroy" "E. Leckey" "J. Alroy" NA "" 10566 "most of the \"head\" with almost all of the upper teeth, humerus, dermal scutes and other post cranial elements" NA NA "" "" "" NA "" NA "body (3D)" 10566 "Hordle Cliff Mammal Beds" "United Kingdom" "" "" 50.725 -1.592778 49.21 -5.48 "Paleogene" "Eocene" "Late/Upper Eocene" "Priabonian" "Cenozoic 3" "Priabonian" "MP 17A" "MP 17B" 37.2 33.9 35.55 "Headon Hill" "Totland Bay" "terrestrial indet."
"660" 28765 "Fossilworks" "J. Alroy" "Reptilia" NA "Alligatoridae" "" "Musturzabalsuchus" "" "" "" "buffetauti" "" "" "" "" "" "" "J. Alroy" "E. Leckey" "" NA "" 9559 "" NA NA "" "" "" NA "" NA "body (3D)" 7903 "La�o L1B (S2U1)" "Spain" "Castilla y Leon" "Burgos" 42.664554 -2.634513 33.04 -0.09 "Cretaceous" "Late/Upper Cretaceous" "" "Campanian" "Cretaceous 7" "Campanian" "Late/Upper Campanian" "" 84.9 70.6 77.75 "Vitoria" "" "shallow subtidal indet."
"661" 28765 "Fossilworks" "J. Alroy" "Reptilia" NA "" "" "Acynodon" "" "" "" "iberoccitanus" "" "" "" "" "" "" "J. Alroy" "E. Leckey" "J. Alroy" NA "" 9559 "" NA NA "" "" "" NA "" NA "body (3D)" 7903 "La�o L1B (S2U1)" "Spain" "Castilla y Leon" "Burgos" 42.664554 -2.634513 33.04 -0.09 "Cretaceous" "Late/Upper Cretaceous" "" "Campanian" "Cretaceous 7" "Campanian" "Late/Upper Campanian" "" 84.9 70.6 77.75 "Vitoria" "" "shallow subtidal indet."
"662" 28850 "Fossilworks" "J. Alroy" "Reptilia" NA "" "n. gen." "Dongusuchus" "" "" "n. sp." "efremovi" "" "" "" "" "" "" "R. Butler" "R. Butler" "" 2 "specimens" 29101 "PIN 952/15-1, femur (holotype). PIN 952/84-1, epipodials" NA NA "" "" "" NA "" NA "body (3D)" 7854 "Donguz I" "Russian Federation" "Orenburg" "Sol'-Iletsk" 51.358333 55.308333 33.64 43.39 "Triassic" "Middle Triassic" "" "Anisian" "Triassic 2" "Anisian" "Anisian" "" 247.2 242 244.6 "Donguz" "" "fluvial-deltaic indet."
"664" 31026 "Fossilworks" "J. Alroy" "Reptilia" NA "" "cf." "Pristichampsus" "" "" "" "sp." "" "" "" "" "" "" "J. Alroy" "E. Leckey" "" NA "" 8377 "" NA NA "" "" "" NA "" NA "body (3D)" 8420 "Dharampur-Kasauli Road" "India" "Himachal Pradesh" "Solan District" 20.533333 73.183333 3.47 65.08 "Paleogene" "Eocene" "Middle Eocene" "" "" "" "Middle Eocene" "" 48.6 37.2 42.9 "Subanthu" "" "marine indet."
"665" 31172 "Fossilworks" "J. Alroy" "Reptilia" NA "" "n. gen." "Pachycheilosuchus" "" "" "n. sp." "trinquei" "" "" "" "" "" "" "J. Alroy" "J. Alroy" "P. Mannion" NA "" 8392 "" NA NA "" "" "" NA "" NA "body (3D)" 8392 "SMU locality 331" "United States" "Texas" "Erath" 32.233333 -98.233333 29.99 -56.04 "Cretaceous" "Early/Lower Cretaceous" "" "Albian" "Cretaceous 4" "Albian" "Early/Lower Albian" "" 112.6 109 110.8 "Glen Rose" "" "shallow subtidal indet."
"669" 31316 "PaleoDB" "E. Fara" "Reptilia" NA "Diplocynodontidae" "" "Diplocynodon" "" "" "cf." "ungeri" "" "Diplocynodon" "" "" "cf." "styriacus" "E. Fara" "E. Fara" "J. Alroy" 1 "specimens" 8464 "" NA NA "" "" "" NA "" NA "body (3D)" 8464 "Sos" "France" "Aquitaine Region" "Lot-et-Garonne Departement" 44.05 0.133333 44.21 -1.21 "Neogene" "Miocene" "Middle Miocene" "Langhian" "Cenozoic 5" "Middle Miocene" "Langhian" "" 15.97 13.65 14.81 "" "" "coastal indet."
"670" 31633 "PaleoDB" "E. Fara" "Reptilia" NA "" "" "Iberosuchus" "" "" "" "macrodon" "" "" "" "" "" "" "P. Mannion" "P. Mannion" "" NA "" 49832 "Teeth (Collection de l'Instituto Provincial de Paleontologia de Sabadell)" NA NA "" "" "" NA "" NA "body (3D)" 13338 "Capella" "Spain" "Aragon" "" 42.2 0.4 40.39 -2.84 "Paleogene" "Eocene" "Middle Eocene" "Bartonian" "Cenozoic 3" "Bartonian" "Bartonian" "" 40.4 37.2 38.8 "" "" "terrestrial indet."
"671" 32051 "ETE" "A. Behrensmeyer" "Reptilia" NA "Crocodylidae" "" "Crocodylus" "" "" "" "sp." "" "" "" "" "" "" "A. Behrensmeyer" "D. Reed" "V. Egerton" 1 "individuals" 10211 "" NA NA "" "" "" NA "" NA "body (3D)" 8610 "East Turkana - Area 105-KBS-FxJj1" "Kenya" "" "" 4.083333 36.35 3.98 36.13 "Quaternary" "Pleistocene" "Early/Lower Pleistocene" "" "Cenozoic 6" "Pleistocene" "Early/Lower Pleistocene" "" 2.588 0.781 1.6845 "Koobi Fora" "KBS" "fluvial-deltaic indet."
"672" 32051 "ETE" "A. Behrensmeyer" "Reptilia" NA "Crocodylidae" "" "Euthecodon" "" "" "" "sp." "" "" "" "" "" "" "A. Behrensmeyer" "D. Reed" "V. Egerton" 1 "individuals" 10211 "" NA NA "" "" "" NA "" NA "body (3D)" 8610 "East Turkana - Area 105-KBS-FxJj1" "Kenya" "" "" 4.083333 36.35 3.98 36.13 "Quaternary" "Pleistocene" "Early/Lower Pleistocene" "" "Cenozoic 6" "Pleistocene" "Early/Lower Pleistocene" "" 2.588 0.781 1.6845 "Koobi Fora" "KBS" "fluvial-deltaic indet."
"673" 32052 "ETE" "A. Behrensmeyer" "Reptilia" NA "Crocodylidae" "" "Crocodylus" "" "" "" "sp." "" "" "" "" "" "" "M. Uhen" "M. Uhen" "" NA "" 37350 "" NA NA "" "" "" NA "" NA "body (3D)" 5595 "Ahl al Oughlam - general" "Morocco" "" "" 33.583333 -7.65 33.56 -7.76 "Neogene" "Pliocene" "Late/Upper Pliocene" "Piacenzian" "Cenozoic 6" "Pliocene" "Late/Upper Pliocene" "" 3.6 2.588 3.094 "M1, M2, D2, C1, C2 or LR" "" "coastal indet."
"674" 32053 "ETE" "A. Behrensmeyer" "Reptilia" NA "Crocodylidae" "" "Crocodylus" "" "" "" "sp." "" "" "" "" "" "" "A. Behrensmeyer" "S. Cote" "V. Egerton" 1 "individuals" 10211 "" NA NA "" "" "" NA "" NA "body (3D)" 8610 "East Turkana - Area 105- KBS- FxJj3" "Kenya" "" "" 4.066667 36.366667 3.97 36.15 "Quaternary" "Pleistocene" "Early/Lower Pleistocene" "" "Cenozoic 6" "Pleistocene" "Early/Lower Pleistocene" "" 2.588 0.781 1.6845 "Koobi Fora" "KBS" "fluvial-deltaic indet."
"675" 32053 "ETE" "A. Behrensmeyer" "Reptilia" NA "Crocodylidae" "" "Euthecodon" "" "" "" "sp." "" "" "" "" "" "" "A. Behrensmeyer" "S. Cote" "V. Egerton" 1 "individuals" 10211 "" NA NA "" "" "" NA "" NA "body (3D)" 8610 "East Turkana - Area 105- KBS- FxJj3" "Kenya" "" "" 4.066667 36.366667 3.97 36.15 "Quaternary" "Pleistocene" "Early/Lower Pleistocene" "" "Cenozoic 6" "Pleistocene" "Early/Lower Pleistocene" "" 2.588 0.781 1.6845 "Koobi Fora" "KBS" "fluvial-deltaic indet."
"676" 32054 "ETE" "A. Behrensmeyer" "Reptilia" NA "Crocodylidae" "" "Crocodylus" "" "" "" "sp." "" "" "" "" "" "" "A. Behrensmeyer" "D. Reed" "D. Reed" NA "" 5595 "" NA NA "" "" "" NA "" NA "body (3D)" 5595 "Ahl al Oughlam - C1" "Morocco" "" "" 33.583333 -7.65 33.56 -7.76 "Neogene" "Pliocene" "Late/Upper Pliocene" "Piacenzian" "Cenozoic 6" "Pliocene" "Late/Upper Pliocene" "" 3.6 2.588 3.094 "C1" "" "karst indet."
"677" 32055 "ETE" "A. Behrensmeyer" "Reptilia" NA "Crocodylidae" "" "Crocodylus" "" "" "" "sp." "" "" "" "" "" "" "A. Behrensmeyer" "S. Cote" "V. Egerton" NA "" 10208 "" NA NA "" "" "" NA "" NA "body (3D)" 8610 "East Turkana - Area 8A- Okote- FwJj1" "Kenya" "" "" 4.25 36.25 4.15 36.03 "Quaternary" "Pleistocene" "Early/Lower Pleistocene" "" "Cenozoic 6" "Pleistocene" "Early/Lower Pleistocene" "" 2.588 0.781 1.6845 "Koobi Fora" "Okote" "fluvial-deltaic indet."
"678" 32055 "ETE" "A. Behrensmeyer" "Reptilia" NA "Crocodylidae" "" "Euthecodon" "" "" "" "sp." "" "" "" "" "" "" "A. Behrensmeyer" "S. Cote" "V. Egerton" NA "" 10208 "" NA NA "" "" "" NA "" NA "body (3D)" 8610 "East Turkana - Area 8A- Okote- FwJj1" "Kenya" "" "" 4.25 36.25 4.15 36.03 "Quaternary" "Pleistocene" "Early/Lower Pleistocene" "" "Cenozoic 6" "Pleistocene" "Early/Lower Pleistocene" "" 2.588 0.781 1.6845 "Koobi Fora" "Okote" "fluvial-deltaic indet."
"679" 32058 "ETE" "A. Behrensmeyer" "Reptilia" NA "Crocodylidae" "" "Crocodylus" "" "" "" "sp." "" "" "" "" "" "" "A. Behrensmeyer" "S. Cote" "V. Egerton" 1 "individuals" 10211 "" NA NA "" "" "" NA "" NA "body (3D)" 8610 "East Turkana - Area 131- Okote- FxJj50" "Kenya" "" "" 4.133333 36.383333 4.03 36.17 "Quaternary" "Pleistocene" "Early/Lower Pleistocene" "" "Cenozoic 6" "Pleistocene" "Early/Lower Pleistocene" "" 2.588 0.781 1.6845 "Koobi Fora" "Okote" "fluvial indet."
"680" 32058 "ETE" "A. Behrensmeyer" "Reptilia" NA "Crocodylidae" "" "Euthecodon" "" "" "" "brumpti" "" "" "" "" "" "" "A. Behrensmeyer" "S. Cote" "V. Egerton" 1 "individuals" 10211 "" NA NA "" "" "" NA "" NA "body (3D)" 8610 "East Turkana - Area 131- Okote- FxJj50" "Kenya" "" "" 4.133333 36.383333 4.03 36.17 "Quaternary" "Pleistocene" "Early/Lower Pleistocene" "" "Cenozoic 6" "Pleistocene" "Early/Lower Pleistocene" "" 2.588 0.781 1.6845 "Koobi Fora" "Okote" "fluvial indet."
"681" 32085 "ETE" "A. Behrensmeyer" "Reptilia" NA "Crocodylidae" "" "Crocodylus" "" "" "" "sp." "" "" "" "" "" "" "A. Behrensmeyer" "S. Cote" "V. Egerton" 1 "individuals" 10211 "" NA NA "" "" "" NA "" NA "body (3D)" 8610 "East Turkana - Area 131- Okote- FxJj 20E" "Kenya" "" "" 4.15 36.416667 4.05 36.2 "Quaternary" "Pleistocene" "Early/Lower Pleistocene" "" "Cenozoic 6" "Pleistocene" "Early/Lower Pleistocene" "" 2.588 0.781 1.6845 "Koobi Fora" "Okote" "fluvial-deltaic indet."
"682" 32085 "ETE" "A. Behrensmeyer" "Reptilia" NA "Crocodylidae" "" "Euthecodon" "" "" "" "brumpti" "" "" "" "" "" "" "A. Behrensmeyer" "S. Cote" "V. Egerton" 1 "individuals" 10211 "" NA NA "" "" "" NA "" NA "body (3D)" 8610 "East Turkana - Area 131- Okote- FxJj 20E" "Kenya" "" "" 4.15 36.416667 4.05 36.2 "Quaternary" "Pleistocene" "Early/Lower Pleistocene" "" "Cenozoic 6" "Pleistocene" "Early/Lower Pleistocene" "" 2.588 0.781 1.6845 "Koobi Fora" "Okote" "fluvial-deltaic indet."
"683" 32111 "ETE" "A. Behrensmeyer" "Reptilia" NA "Crocodylidae" "" "Euthecodon" "" "" "" "sp." "" "" "" "" "" "" "A. Behrensmeyer" "S. Cote" "V. Egerton" NA "" 10208 "" NA NA "" "" "" NA "" NA "body (3D)" 8610 "East Turkana - Area 130- Okote- FxJj 16" "Kenya" "" "" 4.183333 36.433333 4.08 36.22 "Quaternary" "Pleistocene" "Early/Lower Pleistocene" "" "Cenozoic 6" "Pleistocene" "Early/Lower Pleistocene" "" 2.588 0.781 1.6845 "Koobi Fora" "Okote" "fluvial indet."
"684" 32116 "ETE" "A. Behrensmeyer" "Reptilia" NA "Crocodylidae" "" "Euthecodon" "" "" "" "sp." "" "" "" "" "" "" "A. Behrensmeyer" "S. Cote" "S. Cote" 39 "specimens" 8639 "" NA NA "" "" "" NA "" NA "body (3D)" 8639 "East Turkana - Area 130- AKB Squares 0201" "Kenya" "" "" 4.183 36.417 4.03 36.09 "Neogene" "Pliocene" "Late/Upper Pliocene" "Piacenzian" "Cenozoic 6" "Pliocene" "Late/Upper Pliocene" "" 3.6 2.588 3.094 "Koobi Fora" "Upper Burgi" "fluvial-deltaic indet."
"685" 32343 "Fossilworks" "J. Alroy" "Reptilia" NA "" "n. gen." "Dromicosuchus" "" "" "n. sp." "grallator" "" "" "" "" "" "" "J. Alroy" "J. Alroy" "R. Butler" 1 "individuals" 8725 "UNC 15574 (holotype), skull and partial skeleton" NA NA "" "" "" NA "" NA "body (3D)" 29892 "Dromicosuchus Quarry" "United States" "North Carolina" "Durham" 35.874444 -78.905833 7.62 -21.27 "Triassic" "Late/Upper Triassic" "" "" "" "" "Carnian" "Norian" 235 205.6 220.3 "" "" "fluvial indet."
"686" 32343 "Fossilworks" "J. Alroy" "Reptilia" NA "" "" "Aetosaurus" "" "" "" "sp." "" "Stegomus" "" "" "" "sp." "J. Alroy" "J. Alroy" "R. Butler" NA "" 8725 "bones/osteoderms" NA NA "" "" "" NA "" NA "cast" 29892 "Dromicosuchus Quarry" "United States" "North Carolina" "Durham" 35.874444 -78.905833 7.62 -21.27 "Triassic" "Late/Upper Triassic" "" "" "" "" "Carnian" "Norian" 235 205.6 220.3 "" "" "fluvial indet."
"687" 32343 "Fossilworks" "J. Alroy" "Reptilia" NA "" "" "Postosuchus" "" "" "n. sp." "alisonae" "" "Poposauridae" "" "" "" "indet." "R. Butler" "R. Butler" "" 1 "individuals" 29893 "" NA NA "J. Alroy" "J. Alroy" "R. Butler" 8725 "UNC 15575 (holotype), partial skeleton" NA "not a trace" 29892 "Dromicosuchus Quarry" "United States" "North Carolina" "Durham" 35.874444 -78.905833 7.62 -21.27 "Triassic" "Late/Upper Triassic" "" "" "" "" "Carnian" "Norian" 235 205.6 220.3 "" "" "fluvial indet."
"688" 32345 "PaleoDB" "M. Carrano" "Reptilia" NA "Baurusuchidae" "" "Baurusuchus" "" "" "" "pachecoi" "" "Baurusuchidae" "" "" "" "indet." "P. Mannion" "P. Mannion" "" 1 "individuals" 37024 "UFRJ/DG 262-R (a nearly complete articulated tail, with 20 pairs of ostederms; shows evidence of bite marks from the same species); a tooth (UFRJ/DG-not catalogued)was also found at the site" NA NA "M. Carrano" "M. Carrano" "" 34310 "" NA "body (3D)" 8726 "Fazenda Furnas (UFRJ)" "Brazil" "S�o Paulo" "" -20.333333 -50.533333 -26.41 -27.62 "Cretaceous" "Late/Upper Cretaceous" "" "" "Cretaceous 6" "" "Santonian" "Santonian" 85.8 84.9 85.35 "Adamantina" "" "fluvial-lacustrine indet."
"689" 32346 "ETE" "M. Carrano" "Reptilia" NA "Peirosauridae" "n. gen." "Uberabasuchus" "" "" "n. sp." "terrificus" "" "Crocodylia" "" "" "" "indet." "M. Carrano" "S. Miller" "P. Mannion" 1 "specimens" 26181 "CPP 630 - holotype (skull, mandible and part of the axial and appendicular skeleton)" NA NA "M. Carrano" "M. Carrano" "P. Mannion" 8728 "" NA "body (3D)" 8728 "Sierra do Veadinho, Uberaba" "Brazil" "Minas Gerais" "Uberaba" -19.723611 -47.745833 -23.31 -33.4 "Cretaceous" "Late/Upper Cretaceous" "" "Maastrichtian" "Cretaceous 8" "Maastrichtian" "Maastrichtian" "" 70.6 66.043 68.3215 "Mar�lia" "Serra da Galga" "fluvial-lacustrine indet."
"690" 32366 "PaleoDB" "M. Carrano" "Reptilia" NA "" "" "Simosuchus" "" "" "" "clarki" "" "" "" "" "" "" "P. Mannion" "P. Mannion" "M. Carrano" NA "" 38067 "FMNH PR 2591, 2592 (2 isolated teeth)" NA NA "" "" "" NA "" NA "body (3D)" 8731 "MAD93-33 (SUNY)" "Madagascar" "Mahajanga" "" -15.907778 46.582222 -30.07 38.35 "Cretaceous" "Late/Upper Cretaceous" "" "Maastrichtian" "Cretaceous 8" "Maastrichtian" "Maastrichtian" "" 70.6 66.043 68.3215 "Maevarano" "Anembalemba" "\"channel\""
"691" 32366 "PaleoDB" "M. Carrano" "Reptilia" NA "" "" "Araripesuchus" "" "" "n. sp." "tsangatsangana" "" "Araripesuchus" "" "" "" "sp." "P. Mannion" "P. Mannion" "M. Carrano" 5 "individuals" 37070 "UA 8720 - holotype; paratypes: large nearly complete skull, incl. L & R hyoid, 1st 12 presacral vertebrae w/ribs, partial L & R scapulae, proximal end of R humerus, L ilium and proximal head of L femur, R femur w/o head, partial pubis & 3 damaged dorsal ribs, 3 damaged dorsal ribs, R coracoid, part of shaft of R humerus, L calcaneum & astragalus (FMNH PR 2297); Partial skull, damaged R mandible, R jugal, L radius & ulna, partial R radius, nearly complete vertebral column, sacrum, portions of L & R hindlimbs (FMNH PR 2298); Partial skull, L palpebral, L surangular & angular, R ilium, R dentary, R splenial, R angular, partial maxilla, dorsal and caudal vertebrae, dorsal ribs (FMNH PR 2299); dentaries (UA 8750, UA 8751, UA 8763, FMNH PR 2318); splenial (FMNH PR 2316); angular (UA 8754); premaxillae (FMNH PR 2334); maxillae (UA 8756, UA 8760, UA 8761, UA 8762, FMNH PR 2321); jugals (UA 8752, FMNH PR 2317, FMNH PR 2332); nasals (UA 8764); frontals (UA 8765, FMNH PR 2322); postorbital (FMNH PR 2315); palpebrals (UA 8757, FMNH PR 2336); cervicals (UA 8728, UA 8739, FMNH PR 2307, FMNH PR 2323); dorsals (UA 8722, UA 8723�8727, UA 8742, UA 8769�8773, UA 8774, FMNH PR 2304�2306); sacrals (UA 8767, FMNH PR 2301, FMNH PR 2330); caudals (UA 8729� 8731, UA 8735, FMNH PR 2308, FMNH PR 2309, FMNH PR 2330); dorsal ribs (UA 8732, UA 8733, UA 8755, FMNH PR 2334); chevrons (UA 8755); osteoderms (FMNH PR 2333); scapulae (UA 8779, FMNH PR 2313, FMNH PR 2334); coracoids (UA 8740, UA 8741, FMNH PR 2313); humeri (UA 8721, FMNH PR 2302, FMNH PR 2325�2327, FMNH PR 2340); radii (FMNH PR 2324, FMNH PR 2321, FMNH PR 2327, FMNH PR 2329, FMNH PR 2339); ulnae (UA 8758, FMNH PR 2324, FMNH PR 2326, FMNH PR 2327, FMNH PR 2339); pisiform (FMNH PR 2324); radialia (UA 8736, UA 8737, FMNH PR 2310, FMNH PR 2324, FMNH PR 2339); ulnaria (UA 8736, UA 8759, FMNH PR 2324, FMNH PR 2339); metacarpals (FMNH PR 2312, FMNH PR 2328); manual phalanges (FMNH PR 2312, FMNH PR 2328); manual unguals (FMNH PR 2328); ilia (FMNH PR 2301, FMNH PR 2303, UA 8768, FMNH PR 2330); ischium (FMNH PR 2330); pubes (UA 8776, UA 8777, UA 8778, FMNH PR 2330, FMNH PR 2331); femora (UA 8734, FMNH PR 2300, FMNH PR 2330, FMNH PR 2337); tibiae (FMNH PR 2300,FMNH PR 2330, FMNH PR 2335, FMNH PR 2337); fibulae (UA 8781, FMNH PR 2300, FMNH PR 2330, FMNH PR 2335); astragalus (FMNH PR 2330); metatarsals (UA 8736, UA 8780, FMNH PR 2319, FMNH PR 2330, FMNH PR 2337, FMNH PR 2338); pedal phalanges (UA 8743, UA 8744�UA 8746, FMNH PR 2311, FMNH PR 2319, FMNH PR 2330, FMNH PR 2337); pedal unguals: (UA 8736, FMNH PR 2330); unidentified phalanges (UA 8747�UA 8749, FMNH PR 2314); unidentified unguals (UA 8747�UA 8749, FMNH PR 2314)." NA NA "M. Carrano" "M. Carrano" "J. Tennant" 10609 "" NA "body (3D)" 8731 "MAD93-33 (SUNY)" "Madagascar" "Mahajanga" "" -15.907778 46.582222 -30.07 38.35 "Cretaceous" "Late/Upper Cretaceous" "" "Maastrichtian" "Cretaceous 8" "Maastrichtian" "Maastrichtian" "" 70.6 66.043 68.3215 "Maevarano" "Anembalemba" "\"channel\""
"692" 32948 "Fossilworks" "J. Alroy" "Reptilia" NA "Crocodylidae" "" "Crocodylus" "" "" "" "sp." "" "" "" "" "" "" "P. Mannion" "P. Mannion" "" NA "" 46491 "Teeth (RGM 453783) and osteoderms (RGM 453781-2)" NA NA "" "" "" NA "" NA "body (3D)" 8830 "Fina D" "Italy" "Foggia" "" 41.783333 15.45 41.53 15.19 "Neogene" "Miocene" "Late/Upper Miocene" "" "Cenozoic 6" "Upper Miocene" "Vallesian" "Turolian" 11.608 5.332 8.47 "" "" "fissure fill"
"693" 34269 "PaleoDB" "M. Carrano" "Reptilia" NA "Alligatoridae" "" "Alligator" "" "" "" "mississippiensis" "" "" "" "" "" "" "M. Carrano" "M. Carrano" "" NA "" 9009 "" NA NA "" "" "" NA "" NA "body (3D)" 9008 "Vero" "United States" "Florida" "Indian River" 27.638333 -80.3975 27.64 -80.4 "Quaternary" "Pleistocene" "Late/Upper Pleistocene" "" "Cenozoic 6" "Pleistocene" "Late/Upper Pleistocene" "" 0.126 0.012 0.069 "" "" "\"channel\""
"694" 34302 "Fossilworks" "J. Alroy" "Reptilia" NA "" "" "Leidyosuchus" "" "" "" "canadensis" "" "" "" "" "" "" "J. Alroy" "J. Alroy" "" 37 "specimens" 9017 "" NA NA "" "" "" NA "" NA "body (3D)" 9017 "Above Coal Site" "Canada" "Alberta" "" 49.12 -110.47 56.31 -75.95 "Cretaceous" "Late/Upper Cretaceous" "" "Campanian" "Cretaceous 7" "Campanian" "Late/Upper Campanian" "" 79.7 79 79.35 "Dinosaur Park" "" "estuary/bay"
"695" 34303 "Fossilworks" "J. Alroy" "Reptilia" NA "" "" "Leidyosuchus" "" "" "" "canadensis" "" "" "" "" "" "" "J. Alroy" "J. Alroy" "" 3 "specimens" 9017 "" NA NA "" "" "" NA "" NA "body (3D)" 9017 "Above Jane's Site" "Canada" "Alberta" "" 49.12 -110.47 56.31 -75.95 "Cretaceous" "Late/Upper Cretaceous" "" "Campanian" "Cretaceous 7" "Campanian" "Late/Upper Campanian" "" 79.7 79 79.35 "Dinosaur Park" "" "estuary/bay"
"696" 34305 "Fossilworks" "J. Alroy" "Reptilia" NA "" "" "Leidyosuchus" "" "" "" "canadensis" "" "" "" "" "" "" "J. Alroy" "J. Alroy" "" 37 "specimens" 9017 "" NA NA "" "" "" NA "" NA "body (3D)" 9017 "Baby Ceratopsian Site" "Canada" "Alberta" "" 49.12 -110.47 56.31 -75.95 "Cretaceous" "Late/Upper Cretaceous" "" "Campanian" "Cretaceous 7" "Campanian" "Late/Upper Campanian" "" 79.7 79 79.35 "Dinosaur Park" "" "estuary/bay"
"697" 34307 "Fossilworks" "J. Alroy" "Reptilia" NA "" "" "Leidyosuchus" "" "" "" "canadensis" "" "" "" "" "" "" "J. Alroy" "J. Alroy" "" 37 "specimens" 9017 "" NA NA "" "" "" NA "" NA "body (3D)" 9017 "Car Park Site" "Canada" "Alberta" "" 49.12 -110.47 56.31 -75.95 "Cretaceous" "Late/Upper Cretaceous" "" "Campanian" "Cretaceous 7" "Campanian" "Late/Upper Campanian" "" 79.7 79 79.35 "Dinosaur Park" "" "estuary/bay"
"698" 34309 "Fossilworks" "J. Alroy" "Reptilia" NA "" "" "Leidyosuchus" "" "" "" "canadensis" "" "" "" "" "" "" "J. Alroy" "J. Alroy" "J. Tennant" 44 "specimens" 9017 "" NA NA "" "" "" NA "" NA "body (3D)" 9017 "Dinosaur Park Site" "Canada" "Alberta" "" 49.12 -110.47 56.31 -75.95 "Cretaceous" "Late/Upper Cretaceous" "" "Campanian" "Cretaceous 7" "Campanian" "Late/Upper Campanian" "" 79.7 79 79.35 "Dinosaur Park" "" "estuary/bay"
"699" 34310 "Fossilworks" "J. Alroy" "Reptilia" NA "" "" "Leidyosuchus" "" "" "" "canadensis" "" "" "" "" "" "" "J. Alroy" "J. Alroy" "" 21 "specimens" 9017 "" NA NA "" "" "" NA "" NA "body (3D)" 9017 "Gastropod Bay Site 1" "Canada" "Alberta" "" 49.12 -110.47 56.31 -75.95 "Cretaceous" "Late/Upper Cretaceous" "" "Campanian" "Cretaceous 7" "Campanian" "Late/Upper Campanian" "" 79.7 79 79.35 "Dinosaur Park" "" "estuary/bay"
"700" 34311 "Fossilworks" "J. Alroy" "Reptilia" NA "" "" "Leidyosuchus" "" "" "" "canadensis" "" "" "" "" "" "" "J. Alroy" "J. Alroy" "" 2 "specimens" 9017 "" NA NA "" "" "" NA "" NA "body (3D)" 9017 "Gastropod Bay Site 2" "Canada" "Alberta" "" 49.12 -110.47 56.31 -75.95 "Cretaceous" "Late/Upper Cretaceous" "" "Campanian" "Cretaceous 7" "Campanian" "Late/Upper Campanian" "" 79.7 79 79.35 "Dinosaur Park" "" "estuary/bay"
"701" 34312 "Fossilworks" "J. Alroy" "Reptilia" NA "" "" "Leidyosuchus" "" "" "" "canadensis" "" "" "" "" "" "" "J. Alroy" "J. Alroy" "" 5 "specimens" 9017 "" NA NA "" "" "" NA "" NA "body (3D)" 9017 "Gastropod Bay Site 3" "Canada" "Alberta" "" 49.12 -110.47 56.31 -75.95 "Cretaceous" "Late/Upper Cretaceous" "" "Campanian" "Cretaceous 7" "Campanian" "Late/Upper Campanian" "" 79.7 79 79.35 "Dinosaur Park" "" "estuary/bay"
"702" 34313 "Fossilworks" "J. Alroy" "Reptilia" NA "" "" "Leidyosuchus" "" "" "" "canadensis" "" "" "" "" "" "" "J. Alroy" "J. Alroy" "" 8 "specimens" 9017 "" NA NA "" "" "" NA "" NA "body (3D)" 9017 "Gastropod Bay Site 4" "Canada" "Alberta" "" 49.12 -110.47 56.31 -75.95 "Cretaceous" "Late/Upper Cretaceous" "" "Campanian" "Cretaceous 7" "Campanian" "Late/Upper Campanian" "" 79.7 79 79.35 "Dinosaur Park" "" "estuary/bay"
"703" 34315 "Fossilworks" "J. Alroy" "Reptilia" NA "" "" "Leidyosuchus" "" "" "" "canadensis" "" "" "" "" "" "" "J. Alroy" "J. Alroy" "" 4 "specimens" 9017 "" NA NA "" "" "" NA "" NA "body (3D)" 9017 "Jane's Site" "Canada" "Alberta" "" 49.12 -110.47 56.31 -75.95 "Cretaceous" "Late/Upper Cretaceous" "" "Campanian" "Cretaceous 7" "Campanian" "Late/Upper Campanian" "" 79.7 79 79.35 "Dinosaur Park" "" "estuary/bay"
"704" 34320 "Fossilworks" "J. Alroy" "Reptilia" NA "" "" "Leidyosuchus" "" "" "" "canadensis" "" "" "" "" "" "" "J. Alroy" "J. Alroy" "" 18 "specimens" 9017 "" NA NA "" "" "" NA "" NA "body (3D)" 9017 "Millar Bonebed Site" "Canada" "Alberta" "" 49.12 -110.47 56.31 -75.95 "Cretaceous" "Late/Upper Cretaceous" "" "Campanian" "Cretaceous 7" "Campanian" "Late/Upper Campanian" "" 79.7 79.5 79.6 "Dinosaur Park" "" "estuary/bay"
"705" 34321 "Fossilworks" "J. Alroy" "Reptilia" NA "" "" "Leidyosuchus" "" "" "" "canadensis" "" "" "" "" "" "" "J. Alroy" "J. Alroy" "" 4 "specimens" 9017 "" NA NA "" "" "" NA "" NA "body (3D)" 9017 "Pachycephalosaur Site" "Canada" "Alberta" "" 49.12 -110.47 56.31 -75.95 "Cretaceous" "Late/Upper Cretaceous" "" "Campanian" "Cretaceous 7" "Campanian" "Late/Upper Campanian" "" 79.7 79 79.35 "Dinosaur Park" "" "estuary/bay"
"706" 34322 "Fossilworks" "J. Alroy" "Reptilia" NA "" "" "Leidyosuchus" "" "" "" "canadensis" "" "" "" "" "" "" "J. Alroy" "J. Alroy" "" 4 "specimens" 9017 "" NA NA "" "" "" NA "" NA "body (3D)" 9017 "Turtle Site" "Canada" "Alberta" "" 49.12 -110.47 56.31 -75.95 "Cretaceous" "Late/Upper Cretaceous" "" "Campanian" "Cretaceous 7" "Campanian" "Late/Upper Campanian" "" 79.7 79.5 79.6 "Dinosaur Park" "" "estuary/bay"
"707" 34494 "PaleoDB" "M. Carrano" "Reptilia" NA "" "n. gen." "Prodiplocynodon" "" "" "n. sp." "langi" "" "" "" "" "" "" "M. Carrano" "M. Carrano" "" 1 "individuals" 9099 "" NA NA "" "" "" NA "" NA "body (3D)" 9099 "Cheyenne River (AMNH)" "United States" "Wyoming" "Niobrara" 44.766667 -100.7 50.53 -74 "Cretaceous" "Late/Upper Cretaceous" "" "Maastrichtian" "Cretaceous 8" "Maastrichtian" "Maastrichtian" "" 70.6 66.043 68.3215 "Lance" "" "terrestrial indet."
"708" 34615 "PaleoDB" "J. Hunter" "Reptilia" NA "Diplocynodontidae" "" "Diplocynodon" "" "" "" "ungeri" "" "Diplocynodon" "" "" "cf." "gracilis" "J. Mueller" "T. Liebrecht" "T. Liebrecht" 408 "elements" 43888 "\"<i>Diplocynodon</i> cf. <i>bueticonensis</i> is a synonym of <i>Diplocynodon styriacus</i> according to Ginsburg & Bulot (1997)\"; B�hme (2010) reports further 331 small isolated teeth (BSPG 1959 II 6526, 7539, 16363) which are said to have accumulated in the sedimentary environment due to tooth replacement in juveniles" NA NA "J. Mueller" "T. Liebrecht" "T. Liebrecht" 43901 "1 fragment of dentary (\"Dentale-Fragment 1\" BSPG 1959 II 417)" NA "body (3D)" 9144 "Sandelzhausen gravel pit" "Germany" "Bavaria" "Kelheim" 48.626667 11.802778 48.9 10.41 "Neogene" "Miocene" "Middle Miocene" "Langhian" "Cenozoic 5" "Middle Miocene" "MN 5" "" 15.97 13.65 14.81 "Upper Freshwater Molasse" "" "fluvial-lacustrine indet."
"709" 34615 "PaleoDB" "J. Hunter" "Reptilia" NA "Diplocynodontidae" "" "Diplocynodon" "" "" "" "ungeri" "" "Diplocynodon" "" "" "" "sp." "J. Mueller" "T. Liebrecht" "" 98 "elements" 43888 "" NA NA "J. Mueller" "T. Liebrecht" "T. Liebrecht" 43901 "2 fragmentary dentaries (\"Dentale-Fragment 2\" BSPG 1959 II 418, \"Dentale-Fragment 3\" BSPG 1959 II 419) and 96 isolated teeth (BSPG 1959 II 427 to 435)" NA "not a trace" 9144 "Sandelzhausen gravel pit" "Germany" "Bavaria" "Kelheim" 48.626667 11.802778 48.9 10.41 "Neogene" "Miocene" "Middle Miocene" "Langhian" "Cenozoic 5" "Middle Miocene" "MN 5" "" 15.97 13.65 14.81 "Upper Freshwater Molasse" "" "fluvial-lacustrine indet."
"710" 34845 "PaleoDB" "W. Clyde" "Reptilia" NA "" "" "Gavialis" "" "" "" "lewisi" "" "" "" "" "" "" "W. Clyde" "L. Gannon" "" NA "" 9294 "" NA NA "" "" "" NA "" NA "body (3D)" 9294 "Yale 1932 (Location 1)" "India" "Punjab" "" 33.033333 72.466667 31.71 73.15 "Neogene" "Pliocene" "" "" "Cenozoic 6" "Pliocene" "Pliocene" "" 5.332 2.588 3.96 "Dhok Pathan" "" ""
"711" 34846 "PaleoDB" "W. Clyde" "Reptilia" NA "" "" "Gavialis" "" "" "" "lewisi" "" "" "" "" "" "" "W. Clyde" "L. Gannon" "" NA "" 9294 "" NA NA "" "" "" NA "" NA "body (3D)" 9294 "Yale 1932 (Location 2)" "India" "Punjab" "" 32.833333 73.3 31.48 73.96 "Neogene" "Pliocene" "" "" "Cenozoic 6" "Pliocene" "Pliocene" "" 5.332 2.588 3.96 "Dhok Pathan" "" ""
"712" 34847 "PaleoDB" "W. Clyde" "Reptilia" NA "" "" "Gavialis" "" "" "" "lewisi" "" "" "" "" "" "" "W. Clyde" "L. Gannon" "" NA "" 9294 "" NA NA "" "" "" NA "" NA "body (3D)" 9294 "Yale 1932 (Location 3)" "India" "Punjab" "" 32.333333 73.883333 30.95 74.51 "Neogene" "Pliocene" "" "" "Cenozoic 6" "Pliocene" "Pliocene" "" 5.332 2.588 3.96 "Dhok Pathan" "" ""
"713" 34888 "Fossilworks" "J. Alroy" "Reptilia" NA "" "n. gen." "Arizonasaurus" "" "" "n. sp." "babbitti" "" "" "" "" "" "" "J. Alroy" "E. Leckey" "R. Butler" 6 "specimens" 9311 "UCMP 36232, anterior of left maxilla. UCMP 36233, 37815, ilia, UCMP 37812, 37818, vertebrae, UCMP 37803, femur" NA NA "" "" "" NA "" NA "body (3D)" 9311 "Holbrook quarry, UCMP V3922" "United States" "Arizona" "Navajo" 34.915 -110.260833 3.25 -38.84 "Triassic" "Middle Triassic" "" "Anisian" "Triassic 2" "Anisian" "Aegean" "Bithynian" 247.2 242 244.6 "Moenkopi" "Holbrook" "fine channel fill"
"717" 35277 "ETE" "A. Behrensmeyer" "Reptilia" NA "Crocodylidae" "" "Rimasuchus" "" "" "" "lloydi" "" "Crocodylus" "" "" "" "lloydi" "A. Behrensmeyer" "S. Cote" "S. Cote" 1 "specimens" 9496 "locality 20; aka Rimnasuchus lloydi" NA NA "" "" "" NA "" NA "body (3D)" 9487 "Bled Douarah" "Tunisia" "Gafsa" "" 34 8 33.8 7.67 "Neogene" "Miocene" "Late/Upper Miocene" "" "Cenozoic 6" "Upper Miocene" "Late/Upper Miocene" "" 11.608 5.332 8.47 "Beglia" "" "fluvial indet."
"718" 35277 "ETE" "A. Behrensmeyer" "Reptilia" NA "Crocodylidae" "" "Euthecodon" "" "" "" "sp." "" "" "" "" "" "" "A. Behrensmeyer" "S. Cote" "S. Cote" 5 "specimens" 9486 "" NA NA "" "" "" NA "" NA "body (3D)" 9487 "Bled Douarah" "Tunisia" "Gafsa" "" 34 8 33.8 7.67 "Neogene" "Miocene" "Late/Upper Miocene" "" "Cenozoic 6" "Upper Miocene" "Late/Upper Miocene" "" 11.608 5.332 8.47 "Beglia" "" "fluvial indet."
"719" 35281 "ETE" "A. Behrensmeyer" "Reptilia" NA "Crocodylidae" "" "Rimasuchus" "" "" "" "lloydi" "" "Crocodylus" "" "" "" "lloydi" "A. Behrensmeyer" "S. Cote" "S. Cote" 1 "specimens" 9496 "aka Rimnasuchus locality 20" NA NA "" "" "" NA "" NA "body (3D)" 9487 "Bled Douarah- Lower Faunal Level" "Tunisia" "Gafsa" "" 34 8 33.8 7.67 "Neogene" "Miocene" "Late/Upper Miocene" "" "Cenozoic 6" "Upper Miocene" "Late/Upper Miocene" "" 11.608 5.332 8.47 "Beglia" "" "fluvial indet."
"720" 35281 "ETE" "A. Behrensmeyer" "Reptilia" NA "Crocodylidae" "" "Euthecodon" "" "" "" "sp." "" "" "" "" "" "" "A. Behrensmeyer" "S. Cote" "S. Cote" NA "" 9486 "" NA NA "" "" "" NA "" NA "body (3D)" 9487 "Bled Douarah- Lower Faunal Level" "Tunisia" "Gafsa" "" 34 8 33.8 7.67 "Neogene" "Miocene" "Late/Upper Miocene" "" "Cenozoic 6" "Upper Miocene" "Late/Upper Miocene" "" 11.608 5.332 8.47 "Beglia" "" "fluvial indet."
"722" 35289 "Fossilworks" "J. Alroy" "Reptilia" NA "" "" "Deinosuchus" "" "" "cf." "rugosus" "" "" "" "" "" "" "J. Alroy" "E. Leckey" "M. Uhen" NA "" 9505 "" NA NA "" "" "" NA "" NA "body (3D)" 9505 "Hannahatchee Creek ��longwalk�� outcrop" "United States" "Georgia" "Stewart" 32.164167 -85.026667 34.04 -56.7 "Cretaceous" "Late/Upper Cretaceous" "" "Campanian" "Cretaceous 7" "Campanian" "Campanian" "" 84.9 70.6 77.75 "Blufftown" "" "transition zone/lower shoreface"
"723" 35531 "PaleoDB" "M. Carrano" "Reptilia" NA "Alligatoridae" "" "Allognathosuchus" "" "" "n. sp." "woutersi" "" "" "" "" "" "" "J. Alroy" "R. Whatley" "J. Alroy" NA "" 9458 "1 maxilla, 1 dentary, and isolated teeth" NA NA "" "" "" NA "" NA "not a trace" 9599 "Dormaal" "Belgium" "Brabant" "" 50.8167 5.1 46.29 2.26 "Paleogene" "Eocene" "Early/Lower Eocene" "Ypresian" "Cenozoic 2" "Ypresian" "Early/Lower Eocene" "" 55.8 48.6 52.2 "Landen" "" "terrestrial indet."
"724" 35531 "PaleoDB" "M. Carrano" "Reptilia" NA "Diplocynodontidae" "" "Diplocynodon" "" "" "" "sp." "" "" "" "" "" "" "J. Alroy" "R. Whatley" "J. Alroy" 1 "specimens" 9458 "" NA NA "" "" "" NA "" NA "not a trace" 9599 "Dormaal" "Belgium" "Brabant" "" 50.8167 5.1 46.29 2.26 "Paleogene" "Eocene" "Early/Lower Eocene" "Ypresian" "Cenozoic 2" "Ypresian" "Early/Lower Eocene" "" 55.8 48.6 52.2 "Landen" "" "terrestrial indet."
"725" 35531 "PaleoDB" "M. Carrano" "Reptilia" NA "" "" "Asiatosuchus" "" "" "" "sp." "" "" "" "" "" "" "J. Alroy" "R. Whatley" "J. Alroy" NA "" 9458 "isolated teeth" NA NA "" "" "" NA "" NA "body (3D)" 9599 "Dormaal" "Belgium" "Brabant" "" 50.8167 5.1 46.29 2.26 "Paleogene" "Eocene" "Early/Lower Eocene" "Ypresian" "Cenozoic 2" "Ypresian" "Early/Lower Eocene" "" 55.8 48.6 52.2 "Landen" "" "terrestrial indet."
"728" 35974 "PaleoDB" "M. Carrano" "Reptilia" NA "Goniopholididae" "" "Goniopholis" "" "" "n. sp." "phuwiangensis" "" "" "" "" "" "" "M. Carrano" "M. Carrano" "M. Carrano" 1 "specimens" 9669 "" NA NA "" "" "" NA "" NA "body (3D)" 9669 "Phu Wiang 1A, Phu Pratu Teema" "Thailand" "Khon Kaen" "" 16.7 102.25 14.61 112.3 "Cretaceous" "Early/Lower Cretaceous" "" "" "" "" "Barremian" "Aptian" 130 112.6 121.3 "Sao Khua" "" "\"channel\""
"730" 36113 "PaleoDB" "E. Fara" "Reptilia" NA "Crocodylidae" "" "Crocodylus" "" "" "n. sp." "sp." "" "Crocodylus" "" "" "n. sp." "bambolii" "P. Mannion" "P. Mannion" "" NA "" 46611 "IGF 11763 (partial skull)" NA NA "" "" "" NA "" NA "body (3D)" 9691 "Monte Bamboli Lignite Mine" "Italy" "Toscany" "Grosseto Province" 43.033333 10.866667 42.84 10.67 "Neogene" "Miocene" "Late/Upper Miocene" "" "Cenozoic 6" "Upper Miocene" "Turolian" "" 8.7 5.332 7.016 "" "" "lacustrine indet."
"731" 36114 "PaleoDB" "E. Fara" "Reptilia" NA "Crocodylidae" "" "Crocodylus" "" "" "" "sp." "" "Crocodylus" "" "" "" "bambolii" "P. Mannion" "P. Mannion" "" NA "" 46611 "" NA NA "" "" "" NA "" NA "body (3D)" 9691 "Casteani Lignite Mine, near Gavorrano (Grosseto)" "Italy" "Toscany" "Grosseto Province" 42.916667 10.9 42.32 9.62 "Neogene" "Miocene" "Late/Upper Miocene" "" "Cenozoic 6" "Upper Miocene" "Turolian" "" 8.7 5.332 7.016 "" "" "lacustrine indet."
"732" 36153 "PaleoDB" "M. Carrano" "Reptilia" NA "Goniopholididae" "" "Goniopholis" "" "" "" "phuwiangensis" "" "Goniopholis" "" "" "" "sp." "M. Carrano" "M. Carrano" "M. Carrano" 1 "individuals" 9665 "" NA NA "M. Carrano" "M. Carrano" "M. Carrano" 31098 "" NA "body (3D)" 31098 "Huai Huat, SN1" "Thailand" "Sakhan Nakhan" "" 17 104.25 16.09 113.6 "Cretaceous" "Early/Lower Cretaceous" "" "" "" "" "Barremian" "Aptian" 130 112.6 121.3 "Sao Khua" "" "terrestrial indet."
"733" 36159 "PaleoDB" "M. Carrano" "Reptilia" NA "Goniopholididae" "" "Sunosuchus" "" "" "n. sp." "thailandicus" "" "" "" "" "" "" "M. Carrano" "M. Carrano" "J. Tennant" 1 "specimens" 9704 "TF 1370, holotype, incomplete lower jaw" NA NA "" "" "" NA "" NA "body (3D)" 9704 "Bua Lam Phu" "Thailand" "Nong Bua Lamphu" "Nong Bua Lam Phu" 17.1833 102.4167 14.71 108.54 "" "" "" "" "" "" "Tithonian" "Berriasian" 150.8 140.2 145.5 "Phu Kradung" "" "fluvial-lacustrine indet."
"737" 36266 "Fossilworks" "J. Alroy" "Reptilia" NA "Crocodylidae" "" "Crocodylus" "" "" "cf." "porosus" "" "" "" "" "" "" "J. Alroy" "E. Leckey" "J. Alroy" NA "" 9728 "" NA NA "" "" "" NA "" NA "body (3D)" 9728 "Watut River" "Papua New Guinea" "Morobe" "" -7.016667 146.05 -9.08 145.44 "Neogene" "Pliocene" "Late/Upper Pliocene" "Piacenzian" "Cenozoic 6" "Pliocene" "Late/Upper Pliocene" "" 3.6 2.588 3.094 "Otibanda" "" "fluvial-lacustrine indet."
"738" 36269 "Fossilworks" "J. Alroy" "Reptilia" NA "" "" "Brachychampsa" "" "" "" "montana" "" "" "" "" "" "" "J. Alroy" "J. Alroy" "M. Carrano" NA "" 9735 "SMP VP-1462" NA NA "" "" "" NA "" NA "body (3D)" 9737 "Willow Wash" "United States" "New Mexico" "San Juan" 36.269444 -108.166944 43.55 -79.53 "Cretaceous" "Late/Upper Cretaceous" "" "Campanian" "Cretaceous 7" "Campanian" "Late/Upper Campanian" "" 78.4 78.2 78.3 "Kirtland" "De-na-zin" "terrestrial indet."
"739" 36365 "Fossilworks" "J. Alroy" "Reptilia" NA "" "cf." "Bernissartia" "" "" "" "sp." "" "" "" "" "" "" "M. Carrano" "M. Carrano" "M. Carrano" NA "" 19446 "" NA NA "" "" "" NA "" NA "body (3D)" 19446 "Colladico Blanco, CBH (Galve syncline)" "Spain" "Teruel" "Galve" 40.666667 -0.666667 30.62 9.35 "Cretaceous" "Early/Lower Cretaceous" "" "Barremian" "Cretaceous 2" "Barremian" "Early/Lower Barremian" "" 130 125.45 127.725 "El Castellar" "" "lagoonal"
"740" 36368 "Fossilworks" "J. Alroy" "Reptilia" NA "" "" "Bernissartia" "" "" "" "fagesii" "" "" "" "" "" "" "M. Carrano" "M. Carrano" "P. Mannion" NA "" 37479 "CR 82 - housed in the Zoology Department, University Autonoma de Madrid - immature specimen including a complete skull and postcranial skeleton" NA NA "" "" "" NA "" NA "body (3D)" 7241 "Cerrada Roya (CRH)" "Spain" "Arag�n" "Teruel" 40.646094 -0.879661 30.68 9.18 "Cretaceous" "Early/Lower Cretaceous" "" "Barremian" "Cretaceous 2" "Barremian" "Early/Lower Barremian" "" 130 125.45 127.725 "Camarillas" "" "\"channel\""
"741" 36368 "Fossilworks" "J. Alroy" "Reptilia" NA "Atoposauridae" "" "Theriosuchus" "" "" "" "sp." "" "" "" "" "" "" "M. Carrano" "M. Carrano" "" NA "" 19754 "" NA NA "" "" "" NA "" NA "body (3D)" 7241 "Cerrada Roya (CRH)" "Spain" "Arag�n" "Teruel" 40.646094 -0.879661 30.68 9.18 "Cretaceous" "Early/Lower Cretaceous" "" "Barremian" "Cretaceous 2" "Barremian" "Early/Lower Barremian" "" 130 125.45 127.725 "Camarillas" "" "\"channel\""
"742" 36375 "Fossilworks" "J. Alroy" "Reptilia" NA "Goniopholididae" "" "Goniopholis" "" "" "" "sp." "cf." "Goniopholis" "" "" "" "sp." "M. Carrano" "M. Carrano" "" 8 "specimens" 19754 "" NA NA "J. Alroy" "R. Whatley" "M. Carrano" 7243 "" NA "body (3D)" 7243 "Cabezo Santa Barbara, CBP (Galve syncline)" "Spain" "Teruel" "" 40.666667 -0.666667 30.62 9.35 "Cretaceous" "Early/Lower Cretaceous" "" "Barremian" "Cretaceous 2" "Barremian" "Early/Lower Barremian" "" 130 125.45 127.725 "Camarillas" "Unit 5" "deltaic indet."
"743" 36378 "Fossilworks" "J. Alroy" "Reptilia" NA "Goniopholididae" "" "Goniopholis" "" "" "cf." "crassidens" "" "" "" "" "" "" "J. Alroy" "R. Whatley" "M. Carrano" 1 "specimens" 7243 "" NA NA "" "" "" NA "" NA "not a trace" 7243 "Rocha-Pelej�n, RPAH (Galve syncline)" "Spain" "Teruel" "" 40.666667 -0.666667 31 8.98 "Cretaceous" "Early/Lower Cretaceous" "" "Hauterivian" "Cretaceous 2" "Hauterivian" "Late/Upper Hauterivian" "" 136.4 130 133.2 "El Castellar" "" "deltaic indet."
"744" 36378 "Fossilworks" "J. Alroy" "Reptilia" NA "Atoposauridae" "" "Theriosuchus" "" "" "" "sp." "" "" "" "" "" "" "M. Carrano" "M. Carrano" "" NA "" 19754 "" NA NA "" "" "" NA "" NA "body (3D)" 7243 "Rocha-Pelej�n, RPAH (Galve syncline)" "Spain" "Teruel" "" 40.666667 -0.666667 31 8.98 "Cretaceous" "Early/Lower Cretaceous" "" "Hauterivian" "Cretaceous 2" "Hauterivian" "Late/Upper Hauterivian" "" 136.4 130 133.2 "El Castellar" "" "deltaic indet."
"745" 36378 "Fossilworks" "J. Alroy" "Reptilia" NA "" "" "Bernissartia" "" "" "" "sp." "cf." "Goniopholis" "" "" "" "sp." "M. Carrano" "M. Carrano" "" 1 "specimens" 19754 "" NA NA "J. Alroy" "R. Whatley" "M. Carrano" 7243 "" NA "body (3D)" 7243 "Rocha-Pelej�n, RPAH (Galve syncline)" "Spain" "Teruel" "" 40.666667 -0.666667 31 8.98 "Cretaceous" "Early/Lower Cretaceous" "" "Hauterivian" "Cretaceous 2" "Hauterivian" "Late/Upper Hauterivian" "" 136.4 130 133.2 "El Castellar" "" "deltaic indet."
"746" 36381 "Fossilworks" "J. Alroy" "Reptilia" NA "" "" "Allodaposuchus" "" "" "" "precedens" "" "Alligatoridae" "" "" "" "indet." "M. Carrano" "M. Carrano" "M. Carrano" 10 "specimens" 14444 "" NA NA "J. Alroy" "R. Whatley" "M. Carrano" 9866 "MNI" NA "body (3D)" 16838 "Els Nerets (Vilamitjana)" "Spain" "Lerida" "" 42.166667 -0.9 34.13 -0.69 "Cretaceous" "Late/Upper Cretaceous" "" "Maastrichtian" "Cretaceous 8" "Maastrichtian" "Maastrichtian" "" 70.6 66.043 68.3215 "" "" "marine indet."
"750" 36449 "Fossilworks" "J. Alroy" "Reptilia" NA "" "" "Brachychampsa" "" "" "" "sp." "" "" "" "" "" "" "J. Alroy" "E. Leckey" "R. Benson" NA "" 9765 "isolated teeth" NA NA "" "" "" NA "" NA "body (3D)" 9765 "Hogback South, MNA Locality A" "United States" "New Mexico" "San Juan" 36.486111 -108.486111 43.83 -79.79 "Cretaceous" "Late/Upper Cretaceous" "" "Campanian" "Cretaceous 7" "Campanian" "Late/Upper Campanian" "" 84.9 70.6 77.75 "Fruitland" "" "terrestrial indet."
"753" 36541 "Fossilworks" "J. Alroy" "Reptilia" NA "" "" "Brachychampsa" "" "" "" "sp." "" "" "" "" "" "" "J. Alroy" "E. Leckey" "" NA "" 9776 "isolated teeth" NA NA "" "" "" NA "" NA "body (3D)" 9765 "Hogback South, MNA Locality B" "United States" "New Mexico" "San Juan" 36.486111 -108.513611 43.83 -79.82 "Cretaceous" "Late/Upper Cretaceous" "" "Campanian" "Cretaceous 7" "Campanian" "Late/Upper Campanian" "" 84.9 70.6 77.75 "Fruitland" "" "marine indet."
"754" 36542 "Fossilworks" "J. Alroy" "Reptilia" NA "" "" "Brachychampsa" "" "" "" "sp." "" "" "" "" "" "" "J. Alroy" "E. Leckey" "E. Leckey" NA "" 9765 "isolated teeth" NA NA "" "" "" NA "" NA "body (3D)" 9765 "Hogback South, MNA Locality C" "United States" "New Mexico" "San Juan" 36.488333 -108.535 43.84 -79.84 "Cretaceous" "Late/Upper Cretaceous" "" "Campanian" "Cretaceous 7" "Campanian" "Late/Upper Campanian" "" 84.9 70.6 77.75 "Fruitland" "" "terrestrial indet."
"760" 36628 "PaleoDB" "E. Fara" "Reptilia" NA "" "" "Tomistoma" "" "" "" "calaritanus" "" "" "" "" "" "" "E. Fara" "E. Fara" "" NA "" 9820 "" NA NA "" "" "" NA "" NA "body (3D)" 9820 "Level C4, Quarry Quinta do Narigao, Lisbon" "Portugal" "Lisbon province" "lisbon city" 38.716667 -9.116667 38.68 -10.6 "Neogene" "Miocene" "Early/Lower Miocene" "Burdigalian" "Cenozoic 5" "Lower Miocene" "Burdigalian" "" 20.43 15.97 18.2 "" "" "estuary/bay"
"762" 36631 "PaleoDB" "E. Fara" "Reptilia" NA "" "" "Tomistoma" "" "" "" "calaritanus" "" "" "" "" "" "" "E. Fara" "E. Fara" "" NA "" 9820 "" NA NA "" "" "" NA "" NA "body (3D)" 9820 "Level C1, Quarry Quinta da Noiva, Lisbon" "Portugal" "Lisbon province" "lisbon city" 38.716667 -9.116667 38.68 -10.6 "Neogene" "Miocene" "Early/Lower Miocene" "Burdigalian" "Cenozoic 5" "Lower Miocene" "Burdigalian" "" 20.43 15.97 18.2 "" "" "estuary/bay"
"764" 36670 "PaleoDB" "M. Carrano" "Reptilia" NA "" "n. gen." "Sphenosuchus" "" "" "n. sp." "acutus" "" "" "" "" "" "" "M. Carrano" "M. Carrano" "R. Butler" 1 "specimens" 34834 "SAM 3014, skull and partial skeleton" NA NA "" "" "" NA "" NA "body (3D)" 34834 "Sphenosuchus type, Paballong" "South Africa" "Eastern Cape" "Mt. Fletcher" -30.433333 28.516667 -44.46 -0.62 "Jurassic" "Early/Lower Jurassic" "" "" "Jurassic 1" "" "Hettangian" "Sinemurian" 201.6 189.6 195.6 "Upper Elliot" "" "terrestrial indet."
"765" 36671 "PaleoDB" "M. Carrano" "Reptilia" NA "Stegomosuchidae" "n. gen." "Notochampsa" "" "" "n. sp." "istedana" "" "" "" "" "" "" "M. Carrano" "M. Carrano" "M. Carrano" 1 "specimens" 9818 "" NA NA "" "" "" NA "" NA "not a trace" 9818 "Notochampsa type, Funnystone" "South Africa" "Eastern Cape" "Barkly East" -30.9667 27.6 -44.45 -2.27 "Jurassic" "Early/Lower Jurassic" "" "Sinemurian" "Jurassic 1" "Sinemurian" "Sinemurian" "" 196.5 189.6 193.05 "Clarens" "" "terrestrial indet."
"766" 36713 "Fossilworks" "J. Alroy" "Reptilia" NA "" "" "Borealosuchus" "" "" "n. sp." "wilsoni" "" "Leidyosuchus" "" "" "n. sp." "wilsoni" "J. Alroy" "E. Leckey" "" 1 "specimens" 9835 "almost complete skull" NA NA "" "" "" NA "" NA "body (3D)" 9835 "Wamsutter (AMNH)" "United States" "Wyoming" "Sweetwater" 41.673056 -107.978611 44.75 -95.62 "Paleogene" "Eocene" "" "" "" "" "Eocene" "" 55.8 33.9 44.85 "Green River" "" "lacustrine - large"
"767" 36851 "PaleoDB" "M. Carrano" "Reptilia" NA "" "n. gen." "Pedeticosaurus" "" "" "n. sp." "leviseuri" "" "" "" "" "" "" "M. Carrano" "M. Carrano" "M. Carrano" 1 "individuals" 14535 "NMQS 606 (C 116)" NA NA "" "" "" NA "" NA "body (3D)" 14535 "Rosendal quarry" "South Africa" "Free State" "Ficksburg" -28.5167 27.9333 -42.42 -0.34 "Jurassic" "Early/Lower Jurassic" "" "Sinemurian" "Jurassic 1" "Sinemurian" "Sinemurian" "" 196.5 189.6 193.05 "Clarens" "" "terrestrial indet."
"768" 36947 "Fossilworks" "J. Alroy" "Reptilia" NA "Peirosauridae" "n. gen." "Lomasuchus" "" "" "n. sp." "palpebrosus" "" "" "" "" "" "" "J. Alroy" "E. Leckey" "J. Tennant" NA "" 9879 "" NA NA "" "" "" NA "" NA "body (3D)" 9879 "Embalse Cerros Colorados" "Argentina" "Neuquen" "" -38.35 -68.783333 -44.28 -47.23 "Cretaceous" "Late/Upper Cretaceous" "" "" "Cretaceous 6" "" "Late/Upper Turonian" "Early/Lower Coniacian" 94.3 85.8 90.05 "Portezuelo" "" "terrestrial indet."
"769" 37184 "Fossilworks" "J. Alroy" "Reptilia" NA "Paralligatoridae" "" "Shamosuchus" "" "" "" "djadochtaensis" "" "" "" "" "" "" "P. Mannion" "P. Mannion" "R. Benson" NA "" 38082 "IGM 100/1195 (nearly complete skull, lower jaws, and associated postcranial remains including; all eight cervical vertebrae with three right cervical ribs (c5�c7) and one left cervical rib (c8), dorsal vertebrae d1 through d3 with four right dorsal ribs (d1�d3) and three left dorsal ribs (d2?�d6?), five anterior caudal vertebrae and two haemal arches, a complete right humerus, the distal half of the left humerus, the proximal portion of the right radius, a complete left radius in association with the left humerus, a complete left ulna, a fragmentary right ischium, a partial right femur consisting of a damaged diaphysis and distal condyle, a complete right tibia, a nearly complete left tibia, a complete right fibula, a partial left fibula, and a single left metatarsal and phalanx)" NA NA "" "" "" NA "" NA "body (3D)" 5757 "Ukhaa Tolgod (AMNH)" "Mongolia" "Omnogov Aimak" "" 43.664444 100.901944 40.91 90.01 "Cretaceous" "Late/Upper Cretaceous" "" "" "" "" "Campanian" "Maastrichtian" 84.9 66.043 75.4715 "Djadokhta" "" "eolian indet."
"770" 37199 "Fossilworks" "J. Alroy" "Reptilia" NA "Alligatoridae" "" "Musturzabalsuchus" "" "" "" "buffetauti" "" "" "" "" "" "" "J. Alroy" "E. Leckey" "" NA "" 9559 "" NA NA "" "" "" NA "" NA "body (3D)" 9512 "La�o L2" "Spain" "Castilla y Leon" "Burgos" 42.664554 -2.634513 33.04 -0.09 "Cretaceous" "Late/Upper Cretaceous" "" "Campanian" "Cretaceous 7" "Campanian" "Late/Upper Campanian" "" 84.9 70.6 77.75 "Vitoria" "" "fine channel fill"
"771" 37199 "Fossilworks" "J. Alroy" "Reptilia" NA "Trematochampsidae" "" "Ischyrochampsa" "" "" "" "sp." "" "" "" "" "" "" "J. Alroy" "E. Leckey" "" NA "" 9559 "" NA NA "" "" "" NA "" NA "body (3D)" 9512 "La�o L2" "Spain" "Castilla y Leon" "Burgos" 42.664554 -2.634513 33.04 -0.09 "Cretaceous" "Late/Upper Cretaceous" "" "Campanian" "Cretaceous 7" "Campanian" "Late/Upper Campanian" "" 84.9 70.6 77.75 "Vitoria" "" "fine channel fill"
"773" 37596 "ETE" "E. Fara" "Reptilia" NA "Goniopholididae" "" "Sunosuchus" "" "" "" "sp." "" "Goniopholidae" "" "" "" "indet." "P. Mannion" "J. Tennant" "J. Tennant" NA "" 43518 "ZIN PH: 1/5, complete left squamosal; 2/5, anterior portion of left squamosal; 3-9/5, seven numbered and over fifty uncatalogued teeth; 10/5, nearly complete posterior dorsal vertebra lacking part of the neural spine, prezygapophyses, and transverse processes, and some uncatalogued vertebral centra; 11/5, left ilium, missing the anteroventral portion, but with a nearly complete acetabulum; 12/5, dorsal portion of left ischium; 13/5, ventral portion of right ischium; 14/5, ventral portion of left tibia; 15/5, dorsal portion of left fibula; 16/5, right metatarsal I, composed of two associated pieces; 17/5, ventral portion of left(?) metatarsal II(?); 18/5, neck osteoderm; 19/5, complete ventral osteoderm" NA NA "E. Fara" "E. Fara" "J. Tennant" 10054 "" NA "body (3D)" 10054 "Locality FTA-30, Sarykamyshsay, Naryn River, Fergana, near Tashkumyr" "Kyrgyzstan" "Jalalabad" "" 41.334444 72.245833 40.92 76.29 "Jurassic" "Middle Jurassic" "" "Callovian" "Jurassic 5" "Callovian" "Callovian" "" 164.7 161.2 162.95 "Balabansai" "" "lagoonal"
"775" 37703 "Fossilworks" "J. Alroy" "Reptilia" NA "Crocodylidae" "" "Crocodylus" "" "" "n. sp." "rhombifer" "" "Crocodilus" "" "" "n. sp." "pristinus" "P. Mannion" "P. Mannion" "" NA "" 34633 "Type (posterior dorsal vertebra)" NA NA "" "" "" NA "" NA "body (3D)" 9932 "Ciego Montero" "Cuba" "" "" 22.35 -80.433333 22.37 -80.23 "Quaternary" "Pleistocene" "" "" "Cenozoic 6" "Pleistocene" "Pleistocene" "" 2.588 0.012 1.3 "" "" "terrestrial indet."
"776" 37814 "PaleoDB" "J. Head" "Reptilia" NA "" "" "Dakotasuchus" "" "" "cf." "kingi" "" "" "" "" "" "" "J. Head" "J. Head" "" NA "" 10088 "" NA NA "" "" "" NA "" NA "body (3D)" 10088 "Smoky Hill River" "United States" "Kansas" "" 38 -98 36.12 -49.59 "Cretaceous" "Early/Lower Cretaceous" "" "" "" "" "Valanginian" "Albian" 140.2 99.7 119.95 "Dakota" "" "terrestrial indet."
"777" 38076 "PaleoDB" "M. Carrano" "Reptilia" NA "" "" "Asiatosuchus" "" "" "n. sp." "volgensis" "" "" "" "" "" "" "M. Carrano" "M. Carrano" "P. Mannion" NA "" 10219 "VDM 26650/57 - holotype (partial right dentary); \"probably\" from this site (Averianov and Yarkov 2004)" NA NA "" "" "" NA "" NA "body (3D)" 10219 "Bereslavka (early Paleocene)" "Russian Federation" "Volgograd" "" 48.6256 44.592 42.87 38.41 "Paleogene" "Paleocene" "Early/Lower Paleocene" "Danian" "Cenozoic 1" "Danian" "Early/Lower Paleocene" "" 66.043 61.7 63.8715 "" "" "marine indet."
"778" 38134 "PaleoDB" "M. Carrano" "Reptilia" NA "Paralligatoridae" "" "Shamosuchus" "" "" "" "sp." "" "" "" "" "" "" "M. Carrano" "M. Carrano" "M. Carrano" NA "" 10240 "" NA NA "" "" "" NA "" NA "body (3D)" 43271 "Kundur, Amur region" "Russian Federation" "Yevreyskaya" "Arkharinskii" 49.082778 130.859444 51.38 117.66 "Cretaceous" "Late/Upper Cretaceous" "" "Maastrichtian" "Cretaceous 8" "Maastrichtian" "Late/Upper Maastrichtian" "" 70.6 66.043 68.3215 "Udurchukan" "" "fluvial indet."
"779" 38172 "Fossilworks" "J. Alroy" "Reptilia" NA "Alligatoridae" "n. gen." "Eocaiman" "" "" "n. sp." "cavernensis" "" "" "" "" "" "" "J. Alroy" "R. Whatley" "" 1 "specimens" 10254 "Most of Front parts of skull and jaws." NA NA "" "" "" NA "" NA "body (3D)" 10254 "Eocaiman cavernensis holotype locality (Notostylops Beds)" "Argentina" "Chubut" "" -45.5 -68.8 -47.98 -58.95 "Paleogene" "Eocene" "" "" "" "" "Ypresian" "Priabonian" 55.8 33.9 44.85 "" "" "terrestrial indet."
"784" 38680 "ETE" "M. Carrano" "Reptilia" NA "Atoposauridae" "" "Theriosuchus" "" "" "" "sp." "" "" "" "" "" "" "M. Carrano" "M. Carrano" "J. Tennant" NA "" 25000 "" NA NA "" "" "" NA "" NA "body (3D)" 10381 "Andr�s (MNHN-UL)" "Portugal" "Estremdura" "Leiria" 39.85 -8.61667 33.86 2.19 "Jurassic" "Late/Upper Jurassic" "" "" "Jurassic 5" "" "Late/Upper Oxfordian" "Late/Upper Kimmeridgian" 161.2 150.8 156 "Alcoba�a" "" "fluvial indet."
"785" 38680 "ETE" "M. Carrano" "Reptilia" NA "Goniopholididae" "" "Goniopholis" "" "" "" "sp." "" "" "" "" "" "" "M. Carrano" "M. Carrano" "J. Tennant" NA "" 25000 "" NA NA "" "" "" NA "" NA "body (3D)" 10381 "Andr�s (MNHN-UL)" "Portugal" "Estremdura" "Leiria" 39.85 -8.61667 33.86 2.19 "Jurassic" "Late/Upper Jurassic" "" "" "Jurassic 5" "" "Late/Upper Oxfordian" "Late/Upper Kimmeridgian" 161.2 150.8 156 "Alcoba�a" "" "fluvial indet."
"787" 38817 "Fossilworks" "J. Alroy" "Reptilia" NA "Diplocynodontidae" "" "Diplocynodon" "" "" "" "sp." "" "" "" "" "" "" "J. Alroy" "E. Leckey" "M. Carrano" 23 "specimens" 10455 "isolated teeth and osteodermes" NA NA "" "" "" NA "" NA "not a trace" 10455 "Zambrana" "Spain" "" "Alva" 42.666667 -2.866667 41.27 -6.11 "Paleogene" "Eocene" "Late/Upper Eocene" "Priabonian" "Cenozoic 3" "Priabonian" "MP 18" "" 37.2 33.9 35.55 "" "" "lacustrine indet."
"788" 38910 "PaleoDB" "M. Carrano" "Reptilia" NA "" "" "Malawisuchus" "" "" "" "mwakasyungutiensis" "" "Notosuchidae" "" "" "" "indet." "M. Carrano" "M. Carrano" "M. Carrano" NA "" 14259 "" NA NA "M. Carrano" "M. Carrano" "" 5789 "" NA "not a trace" 5789 "CD-1, Mwakasyunguti" "Malawi" "Northern" "" -10.283333 34.025 -31.86 15.25 "Cretaceous" "Early/Lower Cretaceous" "" "Aptian" "Cretaceous 3" "Aptian" "Aptian" "" 125.45 112.6 119.025 "Dinosaur Beds" "Upper" "fluvial-lacustrine indet."
"789" 38912 "PaleoDB" "M. Carrano" "Reptilia" NA "" "" "Malawisuchus" "" "" "" "mwakasyungutiensis" "" "Notosuchidae" "" "" "" "indet." "M. Carrano" "M. Carrano" "M. Carrano" NA "" 14259 "" NA NA "M. Carrano" "M. Carrano" "" 5789 "" NA "not a trace" 5789 "CD-4, Mwakasyunguti" "Malawi" "Northern" "Karonga" -10.283333 34.025 -31.86 15.25 "Cretaceous" "Early/Lower Cretaceous" "" "Aptian" "Cretaceous 3" "Aptian" "Aptian" "" 125.45 112.6 119.025 "Dinosaur Beds" "Upper" "fluvial-lacustrine indet."
"790" 38914 "PaleoDB" "M. Carrano" "Reptilia" NA "" "" "Malawisuchus" "" "" "" "mwakasyungutiensis" "" "Notosuchidae" "" "" "" "indet." "M. Carrano" "M. Carrano" "M. Carrano" NA "" 14259 "" NA NA "M. Carrano" "M. Carrano" "" 5789 "" NA "not a trace" 5789 "CD-6, Mwakasyunguti" "Malawi" "Northern" "" -10.283333 34.025 -31.86 15.25 "Cretaceous" "Early/Lower Cretaceous" "" "Aptian" "Cretaceous 3" "Aptian" "Aptian" "" 125.45 112.6 119.025 "Dinosaur Beds" "Upper" "fluvial-lacustrine indet."
"791" 38915 "PaleoDB" "M. Carrano" "Reptilia" NA "" "" "Malawisuchus" "" "" "" "mwakasyungutiensis" "" "Notosuchidae" "" "" "" "indet." "M. Carrano" "M. Carrano" "M. Carrano" NA "" 14259 "" NA NA "M. Carrano" "M. Carrano" "" 5789 "" NA "not a trace" 5789 "CD-8, Mwakasyunguti" "Malawi" "Northern" "" -10.283333 34.025 -31.86 15.25 "Cretaceous" "Early/Lower Cretaceous" "" "Aptian" "Cretaceous 3" "Aptian" "Aptian" "" 125.45 112.6 119.025 "Dinosaur Beds" "Upper" "fluvial-lacustrine indet."
"792" 38916 "ETE" "M. Carrano" "Reptilia" NA "" "aff." "Araripesuchus" "" "" "" "sp." "" "" "" "" "" "" "M. Carrano" "M. Carrano" "" NA "" 5789 "" NA NA "" "" "" NA "" NA "body (3D)" 5789 "CD-9, Mwakasyunguti" "Malawi" "Northern" "Karonga" -10.283333 34.025 -31.86 15.25 "Cretaceous" "Early/Lower Cretaceous" "" "Aptian" "Cretaceous 3" "Aptian" "Aptian" "" 125.45 112.6 119.025 "Dinosaur Beds" "Upper" "fluvial-lacustrine indet."
"793" 38916 "ETE" "M. Carrano" "Reptilia" NA "" "" "Malawisuchus" "" "" "" "sp." "" "Notosuchidae" "" "" "" "indet." "M. Carrano" "K. Maguire" "M. Carrano" NA "" 14259 "" NA NA "M. Carrano" "M. Carrano" "" 5789 "" NA "not a trace" 5789 "CD-9, Mwakasyunguti" "Malawi" "Northern" "Karonga" -10.283333 34.025 -31.86 15.25 "Cretaceous" "Early/Lower Cretaceous" "" "Aptian" "Cretaceous 3" "Aptian" "Aptian" "" 125.45 112.6 119.025 "Dinosaur Beds" "Upper" "fluvial-lacustrine indet."
"794" 38918 "PaleoDB" "M. Carrano" "Reptilia" NA "" "aff." "Araripesuchus" "" "" "" "sp." "cf." "Araripesuchus" "" "" "" "wegeneri" "M. Carrano" "M. Carrano" "M. Carrano" NA "" 34396 "" NA NA "M. Carrano" "M. Carrano" "R. Benson" 38018 "CAM 151, 174, 126, 226" NA "body (3D)" 12564 "KB-6, Koum Basin (=KB)" "Cameroon" "Nord" "" 8.345053 14.791533 -8.23 5.27 "Cretaceous" "Early/Lower Cretaceous" "" "" "" "" "Aptian" "Albian" 125.45 99.7 112.575 "Koum" "Gr�s de Gaba" "\"floodplain\""
"795" 39075 "PaleoDB" "M. Carrano" "Reptilia" NA "Goniopholididae" "cf." "Goniopholis" "" "" "" "sp." "cf." "Nannosuchus" "" "" "" "sp." "M. Carrano" "M. Carrano" "" NA "" 19443 "" NA NA "M. Carrano" "M. Carrano" "R. Benson" 10557 "" NA "body (3D)" 10558 "Kirtlington 3p (Mammal Bed)" "United Kingdom" "England" "Oxfordshire" 51.86667 -1.26667 41.51 9.08 "Jurassic" "Middle Jurassic" "" "Bathonian" "Jurassic 4" "Bathonian" "Late/Upper Bathonian" "" 167.7 164.7 166.2 "Forest Marble" "" "mire/swamp"
"796" 39160 "PaleoDB" "M. Carrano" "Reptilia" NA "" "" "Postosuchus" "" "" "" "kirkpatricki" "" "" "" "" "" "" "M. Carrano" "M. Carrano" "R. Butler" NA "" 14122 "UCMP A269/27492, 27572, 27441, 140035, 124586, 27481, 27440, 27478, 27447, 27449, 27450, 27485, cranial material" NA NA "" "" "" NA "" NA "not a trace" 32081 "Placerias Quarry, UCMP A269" "United States" "Arizona" "Apache" 34.43742051 -109.46248953 10.05 -48.11 "Triassic" "Late/Upper Triassic" "" "Norian" "Triassic 4" "Norian" "Norian" "" 221.5 205.6 213.55 "Chinle" "Mesa Redondo" "wet floodplain"
"797" 39160 "PaleoDB" "M. Carrano" "Reptilia" NA "" "" "Stagonolepis" "" "" "" "wellesi" "" "" "" "" "" "" "M. Carrano" "M. Carrano" "R. Butler" 485 "specimens" 14122 "UCMP collections. See Long & Murry (1995) for full specimen list" NA NA "" "" "" NA "" NA "body (3D)" 32081 "Placerias Quarry, UCMP A269" "United States" "Arizona" "Apache" 34.43742051 -109.46248953 10.05 -48.11 "Triassic" "Late/Upper Triassic" "" "Norian" "Triassic 4" "Norian" "Norian" "" 221.5 205.6 213.55 "Chinle" "Mesa Redondo" "wet floodplain"
"798" 39160 "PaleoDB" "M. Carrano" "Reptilia" NA "Shuvosauridae" "" "Shuvosaurus" "" "" "" "inexpectatus" "" "Chatterjeea" "" "" "" "elegans" "M. Carrano" "M. Carrano" "R. Butler" 1 "specimens" 14122 "MNA V3743, femur" NA NA "" "" "" NA "" NA "body (3D)" 32081 "Placerias Quarry, UCMP A269" "United States" "Arizona" "Apache" 34.43742051 -109.46248953 10.05 -48.11 "Triassic" "Late/Upper Triassic" "" "Norian" "Triassic 4" "Norian" "Norian" "" 221.5 205.6 213.55 "Chinle" "Mesa Redondo" "wet floodplain"
"799" 39160 "PaleoDB" "M. Carrano" "Reptilia" NA "" "" "Poposaurus" "" "" "" "gracilis" "" "" "" "" "" "" "M. Carrano" "M. Carrano" "R. Butler" 29 "specimens" 14122 "UCMP & MNA collections. See Long & Murry (1995) for full specimen list" NA NA "" "" "" NA "" NA "body (3D)" 32081 "Placerias Quarry, UCMP A269" "United States" "Arizona" "Apache" 34.43742051 -109.46248953 10.05 -48.11 "Triassic" "Late/Upper Triassic" "" "Norian" "Triassic 4" "Norian" "Norian" "" 221.5 205.6 213.55 "Chinle" "Mesa Redondo" "wet floodplain"
"800" 39160 "PaleoDB" "M. Carrano" "Reptilia" NA "" "" "Acaenasuchus" "" "" "" "geoffreyi" "" "" "" "" "" "" "R. Butler" "R. Butler" "" 9 "specimens" 14122 "MNA V3668, Pl. 3040, Pl. 3043, V3679, Pl. 2921, Pl. 2952, Pl. 3002, Pl. 3007, Pl. 3046, all plates" NA NA "" "" "" NA "" NA "body (3D)" 32081 "Placerias Quarry, UCMP A269" "United States" "Arizona" "Apache" 34.43742051 -109.46248953 10.05 -48.11 "Triassic" "Late/Upper Triassic" "" "Norian" "Triassic 4" "Norian" "Norian" "" 221.5 205.6 213.55 "Chinle" "Mesa Redondo" "wet floodplain"
"801" 39160 "PaleoDB" "M. Carrano" "Reptilia" NA "" "" "Adamanasuchus" "" "" "" "eisenhardtae" "" "" "" "" "" "" "R. Butler" "R. Butler" "" 1 "specimens" 31640 "UCMP 126867, lateral osteoderm" NA NA "" "" "" NA "" NA "body (3D)" 32081 "Placerias Quarry, UCMP A269" "United States" "Arizona" "Apache" 34.43742051 -109.46248953 10.05 -48.11 "Triassic" "Late/Upper Triassic" "" "Norian" "Triassic 4" "Norian" "Norian" "" 221.5 205.6 213.55 "Chinle" "Mesa Redondo" "wet floodplain"
"802" 39160 "PaleoDB" "M. Carrano" "Reptilia" NA "" "" "Revueltosaurus" "" "" "" "hunti" "" "" "" "" "" "" "R. Butler" "R. Butler" "" 2 "elements" 32141 "MNA V3195, 3200, teeth previously referred to Trilophosaurus jacobsi" NA NA "" "" "" NA "" NA "body (3D)" 32081 "Placerias Quarry, UCMP A269" "United States" "Arizona" "Apache" 34.43742051 -109.46248953 10.05 -48.11 "Triassic" "Late/Upper Triassic" "" "Norian" "Triassic 4" "Norian" "Norian" "" 221.5 205.6 213.55 "Chinle" "Mesa Redondo" "wet floodplain"
"803" 39160 "PaleoDB" "M. Carrano" "Reptilia" NA "" "" "Tecovasuchus" "" "" "" "chatterjeei" "" "" "" "" "" "" "R. Butler" "R. Butler" "" 1 "elements" 43558 "MNA 2898, osteoderm" NA NA "" "" "" NA "" NA "body (3D)" 32081 "Placerias Quarry, UCMP A269" "United States" "Arizona" "Apache" 34.43742051 -109.46248953 10.05 -48.11 "Triassic" "Late/Upper Triassic" "" "Norian" "Triassic 4" "Norian" "Norian" "" 221.5 205.6 213.55 "Chinle" "Mesa Redondo" "wet floodplain"
"804" 39160 "PaleoDB" "M. Carrano" "Reptilia" NA "" "?" "Tecovasuchus" "" "" "" "sp." "" "" "" "" "" "" "R. Butler" "R. Butler" "" 2 "elements" 43558 "UCMP A269/126847, A269/136744" NA NA "" "" "" NA "" NA "body (3D)" 32081 "Placerias Quarry, UCMP A269" "United States" "Arizona" "Apache" 34.43742051 -109.46248953 10.05 -48.11 "Triassic" "Late/Upper Triassic" "" "Norian" "Triassic 4" "Norian" "Norian" "" 221.5 205.6 213.55 "Chinle" "Mesa Redondo" "wet floodplain"
"805" 39160 "PaleoDB" "M. Carrano" "Reptilia" NA "" "" "Hesperosuchus" "" "" "" "agilis" "" "" "" "" "" "" "P. Mannion" "J. Tennant" "" NA "" 46019 "" NA NA "" "" "" NA "" NA "body (3D)" 32081 "Placerias Quarry, UCMP A269" "United States" "Arizona" "Apache" 34.43742051 -109.46248953 10.05 -48.11 "Triassic" "Late/Upper Triassic" "" "Norian" "Triassic 4" "Norian" "Norian" "" 221.5 205.6 213.55 "Chinle" "Mesa Redondo" "wet floodplain"
"806" 39160 "PaleoDB" "M. Carrano" "Reptilia" NA "" "" "Desmatosuchus" "" "" "" "spurensis" "" "Desmatosuchus" "" "" "" "haplocerus" "R. Butler" "R. Butler" "" 620 "specimens" 32140 "" NA NA "M. Carrano" "M. Carrano" "J. Tennant" 14122 "UCMP collections. See Long & Murry (1995) for full specimen list" NA "body (3D)" 32081 "Placerias Quarry, UCMP A269" "United States" "Arizona" "Apache" 34.43742051 -109.46248953 10.05 -48.11 "Triassic" "Late/Upper Triassic" "" "Norian" "Triassic 4" "Norian" "Norian" "" 221.5 205.6 213.55 "Chinle" "Mesa Redondo" "wet floodplain"
"807" 39209 "PaleoDB" "J. Hunter" "Reptilia" NA "Crocodylidae" "" "Crocodylus" "" "" "" "biporcatus" "" "" "" "" "" "" "J. Hunter" "D. Ehrenburg" "" NA "" 10584 "" NA NA "" "" "" NA "" NA "body (3D)" 10584 "Badam" "India" "" "" 29 80 27.78 80.26 "Neogene" "Pliocene" "Late/Upper Pliocene" "Piacenzian" "Cenozoic 6" "Pliocene" "Late/Upper Pliocene" "" 3.6 2.588 3.094 "" "" "terrestrial indet."
"808" 39209 "PaleoDB" "J. Hunter" "Reptilia" NA "Crocodylidae" "" "Crocodylus" "" "" "" "palaeindicus" "" "" "" "" "" "" "J. Hunter" "D. Ehrenburg" "" NA "" 10584 "" NA NA "" "" "" NA "" NA "body (3D)" 10584 "Badam" "India" "" "" 29 80 27.78 80.26 "Neogene" "Pliocene" "Late/Upper Pliocene" "Piacenzian" "Cenozoic 6" "Pliocene" "Late/Upper Pliocene" "" 3.6 2.588 3.094 "" "" "terrestrial indet."
"809" 39209 "PaleoDB" "J. Hunter" "Reptilia" NA "" "" "Gavialis" "" "" "" "browni" "" "" "" "" "" "" "J. Hunter" "D. Ehrenburg" "" NA "" 10584 "" NA NA "" "" "" NA "" NA "body (3D)" 10584 "Badam" "India" "" "" 29 80 27.78 80.26 "Neogene" "Pliocene" "Late/Upper Pliocene" "Piacenzian" "Cenozoic 6" "Pliocene" "Late/Upper Pliocene" "" 3.6 2.588 3.094 "" "" "terrestrial indet."
"810" 39210 "PaleoDB" "J. Hunter" "Reptilia" NA "Crocodylidae" "" "Crocodylus" "" "" "" "biporcatus" "" "" "" "" "" "" "J. Hunter" "D. Ehrenburg" "" NA "" 10584 "" NA NA "" "" "" NA "" NA "body (3D)" 10584 "Badam" "India" "" "" 30.75 76.8 29.63 77.17 "Neogene" "Pliocene" "Late/Upper Pliocene" "Piacenzian" "Cenozoic 6" "Pliocene" "Late/Upper Pliocene" "" 3.6 2.588 3.094 "" "" "terrestrial indet."
"811" 39210 "PaleoDB" "J. Hunter" "Reptilia" NA "Crocodylidae" "" "Crocodylus" "" "" "" "palaeindicus" "" "" "" "" "" "" "J. Hunter" "D. Ehrenburg" "" NA "" 10584 "" NA NA "" "" "" NA "" NA "body (3D)" 10584 "Badam" "India" "" "" 30.75 76.8 29.63 77.17 "Neogene" "Pliocene" "Late/Upper Pliocene" "Piacenzian" "Cenozoic 6" "Pliocene" "Late/Upper Pliocene" "" 3.6 2.588 3.094 "" "" "terrestrial indet."
"812" 39210 "PaleoDB" "J. Hunter" "Reptilia" NA "" "" "Gavialis" "" "" "" "browni" "" "" "" "" "" "" "J. Hunter" "D. Ehrenburg" "" NA "" 10584 "" NA NA "" "" "" NA "" NA "body (3D)" 10584 "Badam" "India" "" "" 30.75 76.8 29.63 77.17 "Neogene" "Pliocene" "Late/Upper Pliocene" "Piacenzian" "Cenozoic 6" "Pliocene" "Late/Upper Pliocene" "" 3.6 2.588 3.094 "" "" "terrestrial indet."
"813" 39219 "PaleoDB" "M. Carrano" "Reptilia" NA "" "" "Acaenasuchus" "" "" "" "geoffreyi" "" "" "" "" "" "" "M. Carrano" "M. Carrano" "R. Butler" 5 "specimens" 14122 "MNA V3714, Pl. 3066, 3050, 3067, 3113, plates" NA NA "" "" "" NA "" NA "body (3D)" 10591 "Downs Quarry, MNA 207-10" "United States" "Arizona" "Apache" 34.4372361 -109.46216641 10.05 -48.11 "Triassic" "Late/Upper Triassic" "" "Norian" "Triassic 4" "Norian" "Norian" "" 221.5 205.6 213.55 "Chinle" "Petrified Forest" "pond"
"814" 39219 "PaleoDB" "M. Carrano" "Reptilia" NA "" "" "Poposaurus" "" "" "" "gracilis" "" "" "" "" "" "" "M. Carrano" "M. Carrano" "R. Butler" 3 "specimens" 10591 "MNA Pl. 3077, sacrum. MNA V3715, dorsal centrum. MNA Pl. 2694, proximal femur" NA NA "" "" "" NA "" NA "body (3D)" 10591 "Downs Quarry, MNA 207-10" "United States" "Arizona" "Apache" 34.4372361 -109.46216641 10.05 -48.11 "Triassic" "Late/Upper Triassic" "" "Norian" "Triassic 4" "Norian" "Norian" "" 221.5 205.6 213.55 "Chinle" "Petrified Forest" "pond"
"815" 39219 "PaleoDB" "M. Carrano" "Reptilia" NA "" "" "Stagonolepis" "" "" "" "wellesi" "" "" "" "" "" "" "R. Butler" "R. Butler" "" 16 "specimens" 14122 "MNA Pl. 2665, 2729, 3090, 3092, 3094, 3091, 2676, 2666, 2667, 2668, 3117, 3129, 2744, 3100, 3101, V3744, postcranial specimens " NA NA "" "" "" NA "" NA "body (3D)" 10591 "Downs Quarry, MNA 207-10" "United States" "Arizona" "Apache" 34.4372361 -109.46216641 10.05 -48.11 "Triassic" "Late/Upper Triassic" "" "Norian" "Triassic 4" "Norian" "Norian" "" 221.5 205.6 213.55 "Chinle" "Petrified Forest" "pond"
"816" 39219 "PaleoDB" "M. Carrano" "Reptilia" NA "" "" "Hesperosuchus" "" "" "" "agilis" "" "" "" "" "" "" "R. Butler" "R. Butler" "R. Butler" 1 "elements" 10591 "MNA Pl. 3102, radius" NA NA "" "" "" NA "" NA "body (3D)" 10591 "Downs Quarry, MNA 207-10" "United States" "Arizona" "Apache" 34.4372361 -109.46216641 10.05 -48.11 "Triassic" "Late/Upper Triassic" "" "Norian" "Triassic 4" "Norian" "Norian" "" 221.5 205.6 213.55 "Chinle" "Petrified Forest" "pond"
"817" 39219 "PaleoDB" "M. Carrano" "Reptilia" NA "" "" "Postosuchus" "" "" "" "kirkpatricki" "" "" "" "" "" "" "R. Butler" "R. Butler" "" 1 "elements" 14122 "MNA V3740, distal right humerus" NA NA "" "" "" NA "" NA "not a trace" 10591 "Downs Quarry, MNA 207-10" "United States" "Arizona" "Apache" 34.4372361 -109.46216641 10.05 -48.11 "Triassic" "Late/Upper Triassic" "" "Norian" "Triassic 4" "Norian" "Norian" "" 221.5 205.6 213.55 "Chinle" "Petrified Forest" "pond"
"818" 39219 "PaleoDB" "M. Carrano" "Reptilia" NA "" "" "Tecovasuchus" "" "" "" "chatterjeei" "" "" "" "" "" "" "R. Butler" "R. Butler" "" 1 "specimens" 43558 "MNA 3202, osteoderms" NA NA "" "" "" NA "" NA "body (3D)" 10591 "Downs Quarry, MNA 207-10" "United States" "Arizona" "Apache" 34.4372361 -109.46216641 10.05 -48.11 "Triassic" "Late/Upper Triassic" "" "Norian" "Triassic 4" "Norian" "Norian" "" 221.5 205.6 213.55 "Chinle" "Petrified Forest" "pond"
"819" 39219 "PaleoDB" "M. Carrano" "Reptilia" NA "" "" "Desmatosuchus" "" "" "" "sp." "" "Desmatosuchus" "" "" "" "sp." "R. Butler" "R. Butler" "R. Butler" 4 "specimens" 14122 "?MNA PL. 2710, 3096, 3110, 3127, cervical vertebra and plates" NA NA "M. Carrano" "M. Carrano" "R. Butler" 10591 "" NA "body (3D)" 10591 "Downs Quarry, MNA 207-10" "United States" "Arizona" "Apache" 34.4372361 -109.46216641 10.05 -48.11 "Triassic" "Late/Upper Triassic" "" "Norian" "Triassic 4" "Norian" "Norian" "" 221.5 205.6 213.55 "Chinle" "Petrified Forest" "pond"
"820" 39253 "ETE" "M. Carrano" "Reptilia" NA "Goniopholididae" "" "Goniopholis" "" "" "" "sp." "" "" "" "" "" "" "M. Carrano" "M. Carrano" "M. Carrano" NA "" 10606 "" NA NA "" "" "" NA "" NA "body (3D)" 7814 "Quarry 13, Como Bluff (YPM)" "United States" "Wyoming" "Albany" 41.9077 -105.9634 37.46 -52.13 "Jurassic" "Late/Upper Jurassic" "" "" "" "" "Kimmeridgian" "Tithonian" 155.7 145.5 150.6 "Morrison" "Brushy Basin" "crevasse splay"
"821" 39265 "PaleoDB" "M. Carrano" "Reptilia" NA "" "" "Simosuchus" "" "" "" "clarki" "" "" "" "" "" "" "P. Mannion" "P. Mannion" "" NA "" 38067 "UA 9759 and 9760 (two isolated teeth)" NA NA "" "" "" NA "" NA "body (3D)" 10611 "MAD96-01 (SUNY)" "Madagascar" "Mahajanga" "" -15.908611 46.5825 -30.07 38.35 "Cretaceous" "Late/Upper Cretaceous" "" "Maastrichtian" "Cretaceous 8" "Maastrichtian" "Maastrichtian" "" 70.6 66.043 68.3215 "Maevarano" "Anembalemba" "\"channel\""
"822" 39266 "PaleoDB" "M. Carrano" "Reptilia" NA "Mahajangasuchidae" "n. gen." "Mahajangasuchus" "" "" "n. sp." "insignis" "" "" "" "" "" "" "M. Carrano" "M. Carrano" "M. Carrano" 3 "specimens" 28071 "UA 8654; FMNH PR 2389, 2449" NA NA "" "" "" NA "" NA "body (3D)" 10611 "MAD93-35 (SUNY)" "Madagascar" "Mahajanga" "" -15.902778 46.578611 -30.06 38.34 "Cretaceous" "Late/Upper Cretaceous" "" "Maastrichtian" "Cretaceous 8" "Maastrichtian" "Maastrichtian" "" 70.6 66.043 68.3215 "Maevarano" "Anembalemba" "\"channel\""
"823" 39266 "PaleoDB" "M. Carrano" "Reptilia" NA "" "" "Simosuchus" "" "" "" "clarki" "" "" "" "" "" "" "P. Mannion" "P. Mannion" "" NA "" 38067 "FMNH PR 2600 (isolated tooth)" NA NA "" "" "" NA "" NA "body (3D)" 10611 "MAD93-35 (SUNY)" "Madagascar" "Mahajanga" "" -15.902778 46.578611 -30.06 38.34 "Cretaceous" "Late/Upper Cretaceous" "" "Maastrichtian" "Cretaceous 8" "Maastrichtian" "Maastrichtian" "" 70.6 66.043 68.3215 "Maevarano" "Anembalemba" "\"channel\""
"824" 39295 "Fossilworks" "J. Alroy" "Reptilia" NA "Sebecidae" "n. gen." "Sebecus" "" "" "n. sp." "icaeorhinus" "" "" "" "" "" "" "J. Alroy" "J. Wertheim" "P. Mannion" 2 "individuals" 10800 "AMNH 3160 - holotype (disarticulated skull and mandible)" NA NA "" "" "" NA "" NA "body (3D)" 10800 "Ca�adon Hondo (Casamayoran mammals)" "Argentina" "Chubut" "" -39.816667 -70.233333 -42.29 -60.12 "Paleogene" "Eocene" "" "" "Cenozoic 2" "" "Casamayoran" "" 55.8 48 51.9 "Casamayor" "" "lacustrine indet."
"825" 39345 "ETE" "M. Carrano" "Reptilia" NA "Goniopholididae" "" "Goniopholis" "" "" "" "sp." "" "" "" "" "" "" "M. Carrano" "M. Carrano" "M. Carrano" 1 "individuals" 10618 "" NA NA "" "" "" NA "" NA "body (3D)" 10618 "Quarry 6, Como Bluff (YPM)" "United States" "Wyoming" "Albany" 41.8931 -106.216 37.48 -52.36 "Jurassic" "Late/Upper Jurassic" "" "" "" "" "Kimmeridgian" "Tithonian" 155.7 145.5 150.6 "Morrison" "Brushy Basin" "terrestrial indet."
"826" 39346 "ETE" "M. Carrano" "Reptilia" NA "Goniopholididae" "" "Goniopholis" "" "" "" "sp." "" "" "" "" "" "" "M. Carrano" "M. Carrano" "" 1 "individuals" 15179 "" NA NA "" "" "" NA "" NA "body (3D)" 9097 "Quarry 7, Como Bluff (YPM)" "United States" "Wyoming" "Albany" 41.8786 -106.991 37.58 -53.08 "Jurassic" "Late/Upper Jurassic" "" "" "" "" "Kimmeridgian" "Tithonian" 155.7 145.5 150.6 "Morrison" "Brushy Basin" "wet floodplain"
"827" 39347 "ETE" "M. Carrano" "Reptilia" NA "Goniopholididae" "" "Goniopholis" "" "" "" "sp." "" "" "" "" "" "" "M. Carrano" "M. Carrano" "M. Carrano" 1 "individuals" 10618 "" NA NA "" "" "" NA "" NA "body (3D)" 10618 "Quarry 8, Como Bluff (YPM)" "United States" "Wyoming" "Albany" 41.8931 -106.216 37.48 -52.36 "Jurassic" "Late/Upper Jurassic" "" "" "" "" "Kimmeridgian" "Tithonian" 155.7 145.5 150.6 "Morrison" "Brushy Basin" "pond"
"828" 39370 "ETE" "M. Carrano" "Reptilia" NA "Goniopholididae" "" "Goniopholis" "" "" "" "sp." "" "" "" "" "" "" "M. Carrano" "M. Carrano" "J. Tennant" 1 "individuals" 10618 "" NA NA "" "" "" NA "" NA "body (3D)" 7814 "Quarry 12, Como Bluff (YPM)" "United States" "Wyoming" "Carbon" 41.8825 -106.1073 37.45 -52.27 "Jurassic" "Late/Upper Jurassic" "" "" "" "" "Kimmeridgian" "Tithonian" 155.7 145.5 150.6 "Morrison" "Brushy Basin" "wet floodplain"
"829" 39375 "ETE" "M. Carrano" "Reptilia" NA "" "" "Diplosaurus" "" "" "n. sp." "felix" "" "Diplosaurus" "" "" "n. sp." "felise" "M. Carrano" "M. Carrano" "M. Carrano" 1 "specimens" 10618 "" NA NA "" "" "" NA "" NA "body (3D)" 7812 "Lakes Quarry 1, Morrison (YPM)" "United States" "Colorado" "Jefferson" 39.6756 -105.1926 35.15 -51.96 "Jurassic" "Late/Upper Jurassic" "" "" "" "" "Kimmeridgian" "Tithonian" 155.7 145.5 150.6 "Morrison" "Brushy Basin" "\"channel\""
"830" 39426 "PaleoDB" "M. Carrano" "Reptilia" NA "Goniopholididae" "" "Goniopholis" "" "" "" "sp." "" "" "" "" "" "" "M. Carrano" "M. Carrano" "" NA "" 10663 "" NA NA "" "" "" NA "" NA "body (3D)" 10663 "Quarry 9, Pit A (AMNH/YPM)" "United States" "Wyoming" "Albany" 41.893056 -106.002222 37.45 -52.17 "Jurassic" "Late/Upper Jurassic" "" "" "" "" "Kimmeridgian" "Tithonian" 155.7 145.5 150.6 "Morrison" "Brushy Basin" "fluvial-lacustrine indet."
"831" 39427 "PaleoDB" "M. Carrano" "Reptilia" NA "Goniopholididae" "" "Goniopholis" "" "" "" "sp." "" "" "" "" "" "" "M. Carrano" "M. Carrano" "M. Carrano" 2 "individuals" 10663 "" NA NA "" "" "" NA "" NA "body (3D)" 10663 "Chuck's Prospect (AMNH-YPM)" "United States" "Wyoming" "Albany" 41.995 -106.798 37.67 -52.87 "Jurassic" "Late/Upper Jurassic" "" "" "" "" "Kimmeridgian" "Tithonian" 155.7 145.5 150.6 "Morrison" "Brushy Basin" "terrestrial indet."
"832" 39429 "PaleoDB" "M. Carrano" "Reptilia" NA "Goniopholididae" "" "Goniopholis" "" "" "" "sp." "" "" "" "" "" "" "M. Carrano" "M. Carrano" "M. Carrano" 1 "individuals" 10663 "" NA NA "" "" "" NA "" NA "body (3D)" 10663 "Delta T (AMNH-YPM)" "United States" "Wyoming" "Albany" 41.8931 -106.216 37.78 -52.79 "Jurassic" "Late/Upper Jurassic" "" "Tithonian" "Jurassic 6" "Portlandian" "Tithonian" "" 150.8 145.5 148.15 "Morrison" "Brushy Basin" "terrestrial indet."
"833" 39431 "ETE" "M. Carrano" "Reptilia" NA "Goniopholididae" "" "Goniopholis" "" "" "" "sp." "" "" "" "" "" "" "M. Carrano" "M. Carrano" "" NA "" 10663 "" NA NA "" "" "" NA "" NA "body (3D)" 10663 "Quarry 9, producing layer (AMNH-YPM)" "United States" "Wyoming" "Albany" 41.893056 -106 37.45 -52.17 "Jurassic" "Late/Upper Jurassic" "" "" "" "" "Kimmeridgian" "Tithonian" 155.7 145.5 150.6 "Morrison" "Brushy Basin" "terrestrial indet."
"834" 39643 "Fossilworks" "J. Alroy" "Reptilia" NA "Diplocynodontidae" "" "Diplocynodon" "" "" "n. sp." "hantoniensis" "" "Alligator" "" "" "n. sp." "hantoniensis" "J. Alroy" "E. Leckey" "J. Alroy" NA "" 10566 "most of the \"head\" with almost all of the upper teeth, humerus, dermal scutes and other post cranial elements" NA NA "" "" "" NA "" NA "body (3D)" 10566 "Hordle Cliff Crocodile Bed, Hampshire" "United Kingdom" "England" "Hampshire" 50.725 -1.592778 49.21 -5.48 "Paleogene" "Eocene" "Late/Upper Eocene" "Priabonian" "Cenozoic 3" "Priabonian" "Late/Upper Eocene" "" 37.2 33.9 35.55 "Headon Beds" "" ""
"835" 39680 "PaleoDB" "M. Carrano" "Reptilia" NA "" "n. gen." "Tagarosuchus" "" "" "n. sp." "kulemzini" "" "" "" "" "" "" "M. Carrano" "M. Carrano" "P. Mannion" NA "" 8702 "" NA NA "" "" "" NA "" NA "body (3D)" 14374 "Shestakovo-1" "Russian Federation" "Kemerovskaya Oblast" "" 55.903333 87.957778 54.19 84.6 "Cretaceous" "Early/Lower Cretaceous" "" "" "" "" "Barremian" "Aptian" 130 112.6 121.3 "Ilek" "" "terrestrial indet."
"836" 39811 "PaleoDB" "J. Hunter" "Reptilia" NA "" "" "Tsylmosuchus" "" "" "" "jakovlevi" "" "" "" "" "" "" "J. Hunter" "D. Ehrenburg" "T. Liebrecht" NA "" 10285 "" NA NA "" "" "" NA "" NA "body (3D)" 10285 "Tsilma River" "Russian Federation" "Komi" "" 65.448333 52.113889 40.2 30.45 "Triassic" "Early/Lower Triassic" "" "Olenekian" "Triassic 1" "Scythian" "Olenekian" "" 251.3 247.2 249.25 "Charkabozh" "" "terrestrial indet."
"837" 40030 "Fossilworks" "J. Alroy" "Reptilia" NA "Diplocynodontidae" "" "Diplocynodon" "" "" "" "sp." "" "" "" "" "" "" "J. Alroy" "E. Leckey" "M. Carrano" NA "" 10423 "isolated teeth" NA NA "" "" "" NA "" NA "not a trace" 10423 "Headon Hill Lignite Bed, Isle of Wight" "United Kingdom" "England" "" 50.629167 -1.55 49.12 -5.43 "Paleogene" "Eocene" "Late/Upper Eocene" "Priabonian" "Cenozoic 3" "Priabonian" "Late/Upper Eocene" "" 37.2 33.9 35.55 "Upper Headon Beds" "" ""
"838" 40358 "Fossilworks" "J. Alroy" "Reptilia" NA "Diplocynodontidae" "" "Diplocynodon" "" "" "" "sp." "" "" "" "" "" "" "J. Alroy" "J. Wertheim" "A. Garcia Selles" NA "" 10894 "" NA NA "" "" "" NA "" NA "not a trace" 10894 "Mazater�n" "Spain" "Castilla y Leon" "" 41.533333 -2.116667 39.37 -5.31 "Paleogene" "Eocene" "" "" "" "" "Middle Eocene" "Late/Upper Eocene" 48.6 33.9 41.25 "Mazater�n" "" "terrestrial indet."
"839" 40358 "Fossilworks" "J. Alroy" "Reptilia" NA "" "" "Iberosuchus" "" "" "" "sp." "" "" "" "" "" "" "J. Alroy" "J. Wertheim" "A. Garcia Selles" NA "" 10894 "" NA NA "" "" "" NA "" NA "body (3D)" 10894 "Mazater�n" "Spain" "Castilla y Leon" "" 41.533333 -2.116667 39.37 -5.31 "Paleogene" "Eocene" "" "" "" "" "Middle Eocene" "Late/Upper Eocene" 48.6 33.9 41.25 "Mazater�n" "" "terrestrial indet."
"840" 40892 "Fossilworks" "J. Alroy" "Reptilia" NA "" "cf." "Iberosuchus" "" "" "" "sp." "" "" "" "" "" "" "P. Mannion" "P. Mannion" "" NA "" 46532 "STUS 349 (dentary lacking the symphysial area, probably belonging to a juvenile individual), STUS 13701 (dentary, anteriorly and posteriorly incomplete, with part of the splenial attached anteriorly), and STUS 1259 (left articular fragment lacking the retroarticular process)" NA NA "" "" "" NA "" NA "body (3D)" 11035 "Caenes" "Spain" "Salamanca" "" 40.966667 -5.65 38.18 -8.65 "Paleogene" "Eocene" "Middle Eocene" "" "" "" "MP 15" "MP 16" 48.6 37.2 42.9 "" "" "terrestrial indet."
"841" 41735 "PaleoDB" "A. Turner" "Reptilia" NA "" "" "Gavialis" "" "" "" "sp." "" "" "" "" "" "" "A. Turner" "H. O'Regan" "" 4 "specimens" 11166 "1 mandible fragment (IJN 203), 1 premaxilla fragment (IJN 205), 2 teeth (IJN 218-219)." NA NA "" "" "" NA "" NA "not a trace" 11166 "Lower Bakhtiari Formation, near Injana" "Iraq" "" "" 34.483333 44.633333 32.77 43.68 "Neogene" "Miocene" "Late/Upper Miocene" "Tortonian" "Cenozoic 6" "Upper Miocene" "Vallesian" "" 11.608 8.7 10.154 "Agha Jari" "" ""
"842" 41810 "PaleoDB" "A. Turner" "Reptilia" NA "Alligatoridae" "" "Alligator" "" "" "n. sp." "luicus" "" "" "" "" "" "" "P. Mannion" "P. Mannion" "" NA "" 50144 "LPM 850001 - type (partial skull and postcrania)" NA NA "" "" "" NA "" NA "body (3D)" 11331 "Shanwang Bed sw2, Linchu district, Shantung province" "China" "Shandong" "" 36.515556 118.539722 36.37 116.33 "Neogene" "Miocene" "Middle Miocene" "" "Cenozoic 5" "Middle Miocene" "Astaracian" "" 15.97 11.608 13.789 "Shanwang" "Middle" "lacustrine indet."
"843" 41812 "PaleoDB" "A. Turner" "Reptilia" NA "Alligatoridae" "" "Alligator" "" "" "" "sp." "" "" "" "" "" "" "A. Turner" "H. O'Regan" "" NA "" 11441 "" NA NA "" "" "" NA "" NA "body (3D)" 11441 "Puchen Beds, Nanking, Northern Kiangsu" "China" "Jiangsu" "Nanking" 32.139444 118.695556 32.61 116.44 "Neogene" "Miocene" "Middle Miocene" "" "Cenozoic 5" "Middle Miocene" "Middle Miocene" "" 15.97 11.608 13.789 "Shanwang" "" ""
"849" 42060 "PaleoDB" "A. Hendy" "Reptilia" NA "" "" "Tomistoma" "" "" "" "dowsoni" "" "" "" "" "" "" "M. Uhen" "M. Uhen" "" 2 "specimens" 15013 "" NA NA "" "" "" NA "" NA "not a trace" 11199 "Siwa Oasis (Oasis Member, Marmarica Formation), Egypt -Tawadros (2001)" "Egypt" "" "" 29.202778 25.518889 28.53 24.67 "Neogene" "Miocene" "Middle Miocene" "" "Cenozoic 5" "Middle Miocene" "Middle Miocene" "" 15.97 11.608 13.789 "Marmarica" "Oasis" "carbonate indet."
"850" 42130 "PaleoDB" "A. Hendy" "Reptilia" NA "Crocodylidae" "" "Euthecodon" "" "" "" "sp." "" "" "" "" "" "" "A. Hendy" "A. Hendy" "" NA "" 11199 "" NA NA "" "" "" NA "" NA "body (3D)" 11199 "Bir Zaltan - Marada Formation" "Libya" "" "" 29.233333 19.2 28.21 17.93 "Neogene" "Miocene" "Early/Lower Miocene" "" "Cenozoic 5" "Lower Miocene" "Aquitanian" "Burdigalian" 23.03 15.97 19.5 "Marada" "" "carbonate indet."
"853" 44977 "Fossilworks" "J. Alroy" "Reptilia" NA "Diplocynodontidae" "" "Diplocynodon" "" "" "" "sp." "" "" "" "" "" "" "J. Alroy" "S. Kuemmell" "M. Carrano" NA "" 11994 "" NA NA "" "" "" NA "" NA "not a trace" 11994 "Ziemetshausen 1b" "Germany" "Bayern" "" 48.47 10.55 48.73 9.15 "Neogene" "Miocene" "Middle Miocene" "Langhian" "Cenozoic 5" "Middle Miocene" "MN 5" "" 15.97 13.65 14.81 "" "" "terrestrial indet."
"854" 44999 "Fossilworks" "J. Alroy" "Reptilia" NA "" "" "Asiatosuchus" "" "" "" "germanicus" "" "" "" "" "" "" "J. Alroy" "S. Kuemmell" "J. Alroy" NA "" 11714 "" NA NA "" "" "" NA "" NA "body (3D)" 11714 "Geiseltal, untere Unterkohle" "Germany" "Sachsen-Anhalt" "" 51.321944 11.953611 48.34 7.71 "Paleogene" "Eocene" "Middle Eocene" "Lutetian" "Cenozoic 2" "Lutetian" "Lutetian" "" 48.6 40.4 44.5 "" "" "lacustrine indet."
"855" 45000 "Fossilworks" "J. Alroy" "Reptilia" NA "Diplocynodontidae" "" "Diplocynodon" "" "" "n. sp." "hallense" "" "" "" "" "" "" "J. Alroy" "S. Kuemmell" "M. Carrano" NA "" 11714 "" NA NA "" "" "" NA "" NA "not a trace" 11714 "Geiseltal, obere Unterkohle (upper Lowercoal)" "Germany" "Sachsen-Anhalt" "" 51.321944 11.953611 48.34 7.71 "Paleogene" "Eocene" "Middle Eocene" "Lutetian" "Cenozoic 2" "Lutetian" "Lutetian" "" 48.6 40.4 44.5 "" "" "lacustrine indet."
"856" 45002 "Fossilworks" "J. Alroy" "Reptilia" NA "Alligatoridae" "" "Allognathosuchus" "" "" "n. sp." "brevirostris" "" "" "" "" "" "" "J. Alroy" "S. Kuemmell" "T. Liebrecht" NA "" 11714 "" NA NA "" "" "" NA "" NA "not a trace" 11714 "Geiseltal, Mittelkohle, Zone II (Middlecoal, zone II)" "Germany" "Sachsen-Anhalt" "" 51.321944 11.953611 48.34 7.71 "Paleogene" "Eocene" "Middle Eocene" "Lutetian" "Cenozoic 2" "Lutetian" "Lutetian" "" 48.6 40.4 44.5 "" "" "lacustrine indet."
"857" 45002 "Fossilworks" "J. Alroy" "Reptilia" NA "Diplocynodontidae" "" "Diplocynodon" "" "" "n. sp." "hallense" "" "" "" "" "" "" "J. Alroy" "S. Kuemmell" "T. Liebrecht" NA "" 11714 "" NA NA "" "" "" NA "" NA "not a trace" 11714 "Geiseltal, Mittelkohle, Zone II (Middlecoal, zone II)" "Germany" "Sachsen-Anhalt" "" 51.321944 11.953611 48.34 7.71 "Paleogene" "Eocene" "Middle Eocene" "Lutetian" "Cenozoic 2" "Lutetian" "Lutetian" "" 48.6 40.4 44.5 "" "" "lacustrine indet."
"858" 45002 "Fossilworks" "J. Alroy" "Reptilia" NA "" "" "Asiatosuchus" "" "" "" "germanicus" "" "" "" "" "" "" "J. Alroy" "S. Kuemmell" "T. Liebrecht" NA "" 11714 "" NA NA "" "" "" NA "" NA "body (3D)" 11714 "Geiseltal, Mittelkohle, Zone II (Middlecoal, zone II)" "Germany" "Sachsen-Anhalt" "" 51.321944 11.953611 48.34 7.71 "Paleogene" "Eocene" "Middle Eocene" "Lutetian" "Cenozoic 2" "Lutetian" "Lutetian" "" 48.6 40.4 44.5 "" "" "lacustrine indet."
"859" 45098 "PaleoDB" "M. Carrano" "Reptilia" NA "" "" "Brachychampsa" "" "" "" "montana" "" "" "" "" "" "" "M. Carrano" "M. Carrano" "M. Carrano" 2 "specimens" 11749 "" NA NA "" "" "" NA "" NA "body (3D)" 11749 "PTRM V91007, Doaks Butte" "United States" "North Dakota" "Bowman" 45.9488 -103.9617 52.32 -76.97 "Cretaceous" "Late/Upper Cretaceous" "" "Maastrichtian" "Cretaceous 8" "Maastrichtian" "Maastrichtian" "" 69.4 66.7 68.05 "Hell Creek" "" "\"channel\""
"860" 45098 "PaleoDB" "M. Carrano" "Reptilia" NA "" "" "Borealosuchus" "" "" "" "sternbergii" "" "Leidyosuchus" "" "" "" "sternbergi" "M. Carrano" "M. Carrano" "" 26 "specimens" 11749 "" NA NA "" "" "" NA "" NA "body (3D)" 11749 "PTRM V91007, Doaks Butte" "United States" "North Dakota" "Bowman" 45.9488 -103.9617 52.32 -76.97 "Cretaceous" "Late/Upper Cretaceous" "" "Maastrichtian" "Cretaceous 8" "Maastrichtian" "Maastrichtian" "" 69.4 66.7 68.05 "Hell Creek" "" "\"channel\""
"861" 45099 "PaleoDB" "M. Carrano" "Reptilia" NA "" "" "Brachychampsa" "" "" "" "montana" "" "" "" "" "" "" "M. Carrano" "M. Carrano" "M. Carrano" 15 "specimens" 11749 "" NA NA "" "" "" NA "" NA "body (3D)" 11749 "PTRM V89004, Doaks Butte" "United States" "North Dakota" "Bowman" 45.9488 -103.9617 52.32 -76.97 "Cretaceous" "Late/Upper Cretaceous" "" "Maastrichtian" "Cretaceous 8" "Maastrichtian" "Maastrichtian" "" 66.9 66.7 66.8 "Hell Creek" "" "\"channel\""
"862" 45099 "PaleoDB" "M. Carrano" "Reptilia" NA "" "" "Borealosuchus" "" "" "" "sternbergii" "" "Leidyosuchus" "" "" "" "sternbergi" "M. Carrano" "M. Carrano" "M. Carrano" 114 "specimens" 11749 "" NA NA "" "" "" NA "" NA "body (3D)" 11749 "PTRM V89004, Doaks Butte" "United States" "North Dakota" "Bowman" 45.9488 -103.9617 52.32 -76.97 "Cretaceous" "Late/Upper Cretaceous" "" "Maastrichtian" "Cretaceous 8" "Maastrichtian" "Maastrichtian" "" 66.9 66.7 66.8 "Hell Creek" "" "\"channel\""
"864" 45102 "ETE" "M. Carrano" "Reptilia" NA "" "" "Brachychampsa" "" "" "" "montana" "" "" "" "" "" "" "M. Carrano" "M. Carrano" "M. Carrano" 16 "specimens" 11749 "" NA NA "" "" "" NA "" NA "body (3D)" 11749 "PTRM V89003" "United States" "North Dakota" "Bowman" 45.9777 -103.7539 52.31 -76.73 "Cretaceous" "Late/Upper Cretaceous" "" "Maastrichtian" "Cretaceous 8" "Maastrichtian" "Maastrichtian" "" 70.6 66.043 68.3215 "Hell Creek" "" "crevasse splay"
"865" 45102 "ETE" "M. Carrano" "Reptilia" NA "" "" "Borealosuchus" "" "" "" "sternbergii" "" "Leidyosuchus" "" "" "" "sternbergi" "M. Carrano" "M. Carrano" "M. Carrano" 91 "specimens" 11749 "" NA NA "" "" "" NA "" NA "body (3D)" 11749 "PTRM V89003" "United States" "North Dakota" "Bowman" 45.9777 -103.7539 52.31 -76.73 "Cretaceous" "Late/Upper Cretaceous" "" "Maastrichtian" "Cretaceous 8" "Maastrichtian" "Maastrichtian" "" 70.6 66.043 68.3215 "Hell Creek" "" "crevasse splay"
"867" 45109 "ETE" "M. Carrano" "Reptilia" NA "" "" "Borealosuchus" "" "" "" "sternbergii" "" "Leidyosuchus" "" "" "" "sternbergi" "M. Carrano" "M. Carrano" "M. Carrano" 101 "specimens" 11749 "" NA NA "" "" "" NA "" NA "body (3D)" 11749 "PTRM V88018, Mud Buttes" "United States" "North Dakota" "Bowman" 46.264 -103.7669 52.59 -76.6 "Cretaceous" "Late/Upper Cretaceous" "" "Maastrichtian" "Cretaceous 8" "Maastrichtian" "Maastrichtian" "" 66.5 66.3 66.4 "Hell Creek" "" "\"floodplain\""
"868" 45109 "ETE" "M. Carrano" "Reptilia" NA "" "" "Brachychampsa" "" "" "" "montana" "" "" "" "" "" "" "M. Carrano" "M. Carrano" "M. Carrano" 52 "specimens" 11749 "" NA NA "" "" "" NA "" NA "body (3D)" 11749 "PTRM V88018, Mud Buttes" "United States" "North Dakota" "Bowman" 46.264 -103.7669 52.59 -76.6 "Cretaceous" "Late/Upper Cretaceous" "" "Maastrichtian" "Cretaceous 8" "Maastrichtian" "Maastrichtian" "" 66.5 66.3 66.4 "Hell Creek" "" "\"floodplain\""
"870" 45110 "ETE" "M. Carrano" "Reptilia" NA "" "" "Brachychampsa" "" "" "" "montana" "" "" "" "" "" "" "M. Carrano" "M. Carrano" "M. Carrano" 8 "specimens" 11749 "" NA NA "" "" "" NA "" NA "body (3D)" 11749 "PTRM V88019, Mud Buttes" "United States" "North Dakota" "Bowman" 46.264 -103.7669 52.59 -76.6 "Cretaceous" "Late/Upper Cretaceous" "" "Maastrichtian" "Cretaceous 8" "Maastrichtian" "Maastrichtian" "" 66.5 66.3 66.4 "Hell Creek" "" "crevasse splay"
"871" 45110 "ETE" "M. Carrano" "Reptilia" NA "" "" "Borealosuchus" "" "" "" "sternbergii" "" "Leidyosuchus" "" "" "" "sternbergi" "M. Carrano" "M. Carrano" "M. Carrano" 10 "specimens" 11749 "" NA NA "" "" "" NA "" NA "body (3D)" 11749 "PTRM V88019, Mud Buttes" "United States" "North Dakota" "Bowman" 46.264 -103.7669 52.59 -76.6 "Cretaceous" "Late/Upper Cretaceous" "" "Maastrichtian" "Cretaceous 8" "Maastrichtian" "Maastrichtian" "" 66.5 66.3 66.4 "Hell Creek" "" "crevasse splay"
"872" 45111 "ETE" "M. Carrano" "Reptilia" NA "" "" "Brachychampsa" "" "" "" "montana" "" "" "" "" "" "" "M. Carrano" "M. Carrano" "M. Carrano" 39 "specimens" 11749 "" NA NA "" "" "" NA "" NA "body (3D)" 11749 "PTRM V87012, Mud Buttes" "United States" "North Dakota" "Bowman" 46.264 -103.7669 52.59 -76.6 "Cretaceous" "Late/Upper Cretaceous" "" "Maastrichtian" "Cretaceous 8" "Maastrichtian" "Maastrichtian" "" 66.9 66.3 66.6 "Hell Creek" "" "\"floodplain\""
"873" 45111 "ETE" "M. Carrano" "Reptilia" NA "" "" "Borealosuchus" "" "" "" "sternbergii" "" "Leidyosuchus" "" "" "" "sternbergi" "M. Carrano" "M. Carrano" "M. Carrano" 50 "specimens" 11749 "" NA NA "" "" "" NA "" NA "body (3D)" 11749 "PTRM V87012, Mud Buttes" "United States" "North Dakota" "Bowman" 46.264 -103.7669 52.59 -76.6 "Cretaceous" "Late/Upper Cretaceous" "" "Maastrichtian" "Cretaceous 8" "Maastrichtian" "Maastrichtian" "" 66.9 66.3 66.6 "Hell Creek" "" "\"floodplain\""
"875" 45112 "ETE" "M. Carrano" "Reptilia" NA "" "" "Borealosuchus" "" "" "" "sternbergii" "" "Leidyosuchus" "" "" "" "sternbergi" "M. Carrano" "M. Carrano" "M. Carrano" 14 "specimens" 11749 "" NA NA "" "" "" NA "" NA "body (3D)" 11749 "PTRM V88017, Mud Buttes" "United States" "North Dakota" "Bowman" 46.264 -103.7669 52.59 -76.6 "Cretaceous" "Late/Upper Cretaceous" "" "Maastrichtian" "Cretaceous 8" "Maastrichtian" "Maastrichtian" "" 69.4 66.3 67.85 "Hell Creek" "" "\"floodplain\""
"876" 45112 "ETE" "M. Carrano" "Reptilia" NA "" "" "Brachychampsa" "" "" "" "montana" "" "" "" "" "" "" "M. Carrano" "M. Carrano" "M. Carrano" 2 "specimens" 11749 "" NA NA "" "" "" NA "" NA "body (3D)" 11749 "PTRM V88017, Mud Buttes" "United States" "North Dakota" "Bowman" 46.264 -103.7669 52.59 -76.6 "Cretaceous" "Late/Upper Cretaceous" "" "Maastrichtian" "Cretaceous 8" "Maastrichtian" "Maastrichtian" "" 69.4 66.3 67.85 "Hell Creek" "" "\"floodplain\""
"877" 45113 "ETE" "M. Carrano" "Reptilia" NA "" "" "Borealosuchus" "" "" "" "sternbergii" "" "Leidyosuchus" "" "" "" "sternbergi" "M. Carrano" "M. Carrano" "M. Carrano" 1 "specimens" 11749 "" NA NA "" "" "" NA "" NA "body (3D)" 11749 "PTRM V88021, Mud Buttes" "United States" "North Dakota" "Bowman" 46.264 -103.7669 52.59 -76.6 "Cretaceous" "Late/Upper Cretaceous" "" "Maastrichtian" "Cretaceous 8" "Maastrichtian" "Maastrichtian" "" 66.9 66.3 66.6 "Hell Creek" "" "crevasse splay"
"878" 45114 "ETE" "M. Carrano" "Reptilia" NA "" "" "Brachychampsa" "" "" "" "montana" "" "" "" "" "" "" "M. Carrano" "M. Carrano" "" 1 "specimens" 11749 "" NA NA "" "" "" NA "" NA "body (3D)" 11749 "PTRM V88020, Mud Buttes" "United States" "North Dakota" "Bowman" 46.264 -103.7669 52.59 -76.6 "Cretaceous" "Late/Upper Cretaceous" "" "Maastrichtian" "Cretaceous 8" "Maastrichtian" "Maastrichtian" "" 66.9 66.3 66.6 "Hell Creek" "" "\"channel\""
"879" 45114 "ETE" "M. Carrano" "Reptilia" NA "" "" "Borealosuchus" "" "" "" "sternbergii" "" "Leidyosuchus" "" "" "" "sternbergi" "M. Carrano" "M. Carrano" "" 10 "specimens" 11749 "" NA NA "" "" "" NA "" NA "body (3D)" 11749 "PTRM V88020, Mud Buttes" "United States" "North Dakota" "Bowman" 46.264 -103.7669 52.59 -76.6 "Cretaceous" "Late/Upper Cretaceous" "" "Maastrichtian" "Cretaceous 8" "Maastrichtian" "Maastrichtian" "" 66.9 66.3 66.6 "Hell Creek" "" "\"channel\""
"880" 45117 "ETE" "M. Carrano" "Reptilia" NA "" "" "Borealosuchus" "" "" "" "sternbergii" "" "Leidyosuchus" "" "" "" "sternbergi" "M. Carrano" "M. Carrano" "" 5 "specimens" 11749 "" NA NA "" "" "" NA "" NA "body (3D)" 11749 "PTRM V88013, Mud Buttes" "United States" "North Dakota" "Bowman" 46.264 -103.7669 52.59 -76.6 "Cretaceous" "Late/Upper Cretaceous" "" "Maastrichtian" "Cretaceous 8" "Maastrichtian" "Maastrichtian" "" 70.6 66.043 68.3215 "Hell Creek" "" "\"channel\""
"881" 45118 "ETE" "M. Carrano" "Reptilia" NA "" "" "Brachychampsa" "" "" "" "montana" "" "" "" "" "" "" "M. Carrano" "M. Carrano" "" 11 "specimens" 11749 "" NA NA "" "" "" NA "" NA "body (3D)" 11749 "PTRM V88004, Mud Buttes" "United States" "North Dakota" "Bowman" 46.264 -103.7669 52.59 -76.6 "Cretaceous" "Late/Upper Cretaceous" "" "Maastrichtian" "Cretaceous 8" "Maastrichtian" "Maastrichtian" "" 66.9 66.3 66.6 "Hell Creek" "" "\"floodplain\""
"882" 45118 "ETE" "M. Carrano" "Reptilia" NA "" "" "Borealosuchus" "" "" "" "sternbergii" "" "Leidyosuchus" "" "" "" "sternbergi" "M. Carrano" "M. Carrano" "" 12 "specimens" 11749 "" NA NA "" "" "" NA "" NA "body (3D)" 11749 "PTRM V88004, Mud Buttes" "United States" "North Dakota" "Bowman" 46.264 -103.7669 52.59 -76.6 "Cretaceous" "Late/Upper Cretaceous" "" "Maastrichtian" "Cretaceous 8" "Maastrichtian" "Maastrichtian" "" 66.9 66.3 66.6 "Hell Creek" "" "\"floodplain\""
"884" 45119 "ETE" "M. Carrano" "Reptilia" NA "" "" "Brachychampsa" "" "" "" "montana" "" "" "" "" "" "" "M. Carrano" "M. Carrano" "M. Carrano" 1 "specimens" 11749 "" NA NA "" "" "" NA "" NA "body (3D)" 11749 "PTRM V88009, Mud Buttes" "United States" "North Dakota" "Bowman" 46.264 -103.7669 52.59 -76.6 "Cretaceous" "Late/Upper Cretaceous" "" "Maastrichtian" "Cretaceous 8" "Maastrichtian" "Maastrichtian" "" 69.4 66.3 67.85 "Hell Creek" "" "crevasse splay"
"885" 45119 "ETE" "M. Carrano" "Reptilia" NA "" "" "Borealosuchus" "" "" "" "sternbergii" "" "Leidyosuchus" "" "" "" "sternbergi" "M. Carrano" "M. Carrano" "M. Carrano" 2 "specimens" 11749 "" NA NA "" "" "" NA "" NA "body (3D)" 11749 "PTRM V88009, Mud Buttes" "United States" "North Dakota" "Bowman" 46.264 -103.7669 52.59 -76.6 "Cretaceous" "Late/Upper Cretaceous" "" "Maastrichtian" "Cretaceous 8" "Maastrichtian" "Maastrichtian" "" 69.4 66.3 67.85 "Hell Creek" "" "crevasse splay"
"886" 45120 "ETE" "M. Carrano" "Reptilia" NA "" "" "Brachychampsa" "" "" "" "montana" "" "" "" "" "" "" "M. Carrano" "M. Carrano" "M. Carrano" 4 "specimens" 11749 "" NA NA "" "" "" NA "" NA "body (3D)" 11749 "PTRM V88012, Mud Buttes" "United States" "North Dakota" "Bowman" 46.264 -103.7669 52.59 -76.6 "Cretaceous" "Late/Upper Cretaceous" "" "Maastrichtian" "Cretaceous 8" "Maastrichtian" "Maastrichtian" "" 69.4 66.3 67.85 "Hell Creek" "" "\"floodplain\""
"887" 45120 "ETE" "M. Carrano" "Reptilia" NA "" "" "Borealosuchus" "" "" "" "sternbergii" "" "Leidyosuchus" "" "" "" "sternbergi" "M. Carrano" "M. Carrano" "M. Carrano" 9 "specimens" 11749 "" NA NA "" "" "" NA "" NA "body (3D)" 11749 "PTRM V88012, Mud Buttes" "United States" "North Dakota" "Bowman" 46.264 -103.7669 52.59 -76.6 "Cretaceous" "Late/Upper Cretaceous" "" "Maastrichtian" "Cretaceous 8" "Maastrichtian" "Maastrichtian" "" 69.4 66.3 67.85 "Hell Creek" "" "\"floodplain\""
"888" 45122 "ETE" "M. Carrano" "Reptilia" NA "" "" "Brachychampsa" "" "" "" "montana" "" "" "" "" "" "" "M. Carrano" "M. Carrano" "M. Carrano" NA "" 11749 "" NA NA "" "" "" NA "" NA "body (3D)" 11749 "PTRM V97006" "United States" "North Dakota" "Bowman" 46.1803 -103.837 52.52 -76.72 "Cretaceous" "Late/Upper Cretaceous" "" "Maastrichtian" "Cretaceous 8" "Maastrichtian" "Maastrichtian" "" 70.6 66.043 68.3215 "Hell Creek" "" "\"channel\""
"889" 45124 "ETE" "M. Carrano" "Reptilia" NA "" "" "Borealosuchus" "" "" "" "sternbergii" "" "Leidyosuchus" "" "" "" "sternbergi" "M. Carrano" "M. Carrano" "" NA "" 11749 "" NA NA "" "" "" NA "" NA "body (3D)" 11749 "PTRM V93022" "United States" "North Dakota" "Bowman" 46.1369 -103.7954 52.47 -76.7 "Cretaceous" "Late/Upper Cretaceous" "" "Maastrichtian" "Cretaceous 8" "Maastrichtian" "Maastrichtian" "" 70.6 66.043 68.3215 "Hell Creek" "" "crevasse splay"
"890" 45128 "ETE" "M. Carrano" "Reptilia" NA "" "" "Borealosuchus" "" "" "" "sternbergii" "" "Leidyosuchus" "" "" "" "sternbergi" "M. Carrano" "M. Carrano" "M. Carrano" 72 "specimens" 11749 "" NA NA "" "" "" NA "" NA "body (3D)" 11749 "PTRM V92002" "United States" "North Dakota" "Slope" 46.4064 -103.9397 52.76 -76.72 "Cretaceous" "Late/Upper Cretaceous" "" "Maastrichtian" "Cretaceous 8" "Maastrichtian" "Maastrichtian" "" 70.6 66.043 68.3215 "Hell Creek" "" "\"channel\""
"891" 45128 "ETE" "M. Carrano" "Reptilia" NA "" "" "Brachychampsa" "" "" "" "montana" "" "" "" "" "" "" "M. Carrano" "M. Carrano" "M. Carrano" 27 "specimens" 11749 "" NA NA "" "" "" NA "" NA "body (3D)" 11749 "PTRM V92002" "United States" "North Dakota" "Slope" 46.4064 -103.9397 52.76 -76.72 "Cretaceous" "Late/Upper Cretaceous" "" "Maastrichtian" "Cretaceous 8" "Maastrichtian" "Maastrichtian" "" 70.6 66.043 68.3215 "Hell Creek" "" "\"channel\""
"893" 45130 "ETE" "M. Carrano" "Reptilia" NA "" "" "Borealosuchus" "" "" "" "sternbergii" "" "Leidyosuchus" "" "" "" "sternbergi" "M. Carrano" "M. Carrano" "M. Carrano" 10 "specimens" 11749 "" NA NA "" "" "" NA "" NA "body (3D)" 11749 "PTRM V87009, Pretty Butte" "United States" "North Dakota" "Slope" 46.3819 -103.9644 52.74 -76.76 "Cretaceous" "Late/Upper Cretaceous" "" "Maastrichtian" "Cretaceous 8" "Maastrichtian" "Maastrichtian" "" 70.6 66.043 68.3215 "Hell Creek" "" "\"channel\""
"895" 45134 "ETE" "M. Carrano" "Reptilia" NA "" "" "Brachychampsa" "" "" "" "montana" "" "" "" "" "" "" "M. Carrano" "M. Carrano" "" 3 "specimens" 11749 "" NA NA "" "" "" NA "" NA "body (3D)" 11749 "PTRM V96004" "United States" "North Dakota" "Bowman" 46.2092 -103.7746 52.53 -76.64 "Cretaceous" "Late/Upper Cretaceous" "" "Maastrichtian" "Cretaceous 8" "Maastrichtian" "Maastrichtian" "" 70.6 66.043 68.3215 "Hell Creek" "" "\"floodplain\""
"896" 45134 "ETE" "M. Carrano" "Reptilia" NA "" "" "Borealosuchus" "" "" "" "sternbergii" "" "Leidyosuchus" "" "" "" "sternbergi" "M. Carrano" "M. Carrano" "" 2 "specimens" 11749 "" NA NA "" "" "" NA "" NA "body (3D)" 11749 "PTRM V96004" "United States" "North Dakota" "Bowman" 46.2092 -103.7746 52.53 -76.64 "Cretaceous" "Late/Upper Cretaceous" "" "Maastrichtian" "Cretaceous 8" "Maastrichtian" "Maastrichtian" "" 70.6 66.043 68.3215 "Hell Creek" "" "\"floodplain\""
"897" 45136 "ETE" "M. Carrano" "Reptilia" NA "" "" "Brachychampsa" "" "" "" "montana" "" "" "" "" "" "" "M. Carrano" "M. Carrano" "M. Carrano" 3 "specimens" 11749 "" NA NA "" "" "" NA "" NA "body (3D)" 11749 "PTRM V86003, Pretty Butte" "United States" "North Dakota" "Slope" 46.3819 -103.9644 52.74 -76.76 "Cretaceous" "Late/Upper Cretaceous" "" "Maastrichtian" "Cretaceous 8" "Maastrichtian" "Maastrichtian" "" 70.6 66.043 68.3215 "Hell Creek" "" "\"channel\""
"898" 45136 "ETE" "M. Carrano" "Reptilia" NA "" "" "Borealosuchus" "" "" "" "sternbergii" "" "Leidyosuchus" "" "" "" "sternbergi" "M. Carrano" "M. Carrano" "M. Carrano" 12 "specimens" 11749 "" NA NA "" "" "" NA "" NA "body (3D)" 11749 "PTRM V86003, Pretty Butte" "United States" "North Dakota" "Slope" 46.3819 -103.9644 52.74 -76.76 "Cretaceous" "Late/Upper Cretaceous" "" "Maastrichtian" "Cretaceous 8" "Maastrichtian" "Maastrichtian" "" 70.6 66.043 68.3215 "Hell Creek" "" "\"channel\""
"900" 45137 "ETE" "M. Carrano" "Reptilia" NA "" "" "Borealosuchus" "" "" "" "sternbergii" "" "Leidyosuchus" "" "" "" "sternbergi" "M. Carrano" "M. Carrano" "M. Carrano" 11 "specimens" 11749 "" NA NA "" "" "" NA "" NA "body (3D)" 11749 "PTRM V98027, Cannonball Creek" "United States" "North Dakota" "Slope" 46.4498 -104.233 52.86 -77.02 "Cretaceous" "Late/Upper Cretaceous" "" "Maastrichtian" "Cretaceous 8" "Maastrichtian" "Maastrichtian" "" 66.9 66.3 66.6 "Hell Creek" "" "\"channel\""
"902" 45143 "ETE" "M. Carrano" "Reptilia" NA "" "" "Brachychampsa" "" "" "" "montana" "" "" "" "" "" "" "M. Carrano" "M. Carrano" "M. Carrano" 1 "specimens" 11749 "" NA NA "" "" "" NA "" NA "body (3D)" 11749 "PTRM V95020, Cannonball Creek" "United States" "North Dakota" "Slope" 46.4643 -104.233 52.87 -77.01 "Cretaceous" "Late/Upper Cretaceous" "" "Maastrichtian" "Cretaceous 8" "Maastrichtian" "Maastrichtian" "" 69.4 66.7 68.05 "Hell Creek" "" "\"channel\""
"903" 45143 "ETE" "M. Carrano" "Reptilia" NA "" "" "Borealosuchus" "" "" "" "sternbergii" "" "Leidyosuchus" "" "" "" "sternbergi" "M. Carrano" "M. Carrano" "M. Carrano" 3 "specimens" 11749 "" NA NA "" "" "" NA "" NA "body (3D)" 11749 "PTRM V95020, Cannonball Creek" "United States" "North Dakota" "Slope" 46.4643 -104.233 52.87 -77.01 "Cretaceous" "Late/Upper Cretaceous" "" "Maastrichtian" "Cretaceous 8" "Maastrichtian" "Maastrichtian" "" 69.4 66.7 68.05 "Hell Creek" "" "\"channel\""
"904" 45144 "ETE" "M. Carrano" "Reptilia" NA "" "" "Brachychampsa" "" "" "" "montana" "" "" "" "" "" "" "M. Carrano" "M. Carrano" "M. Carrano" 124 "specimens" 11749 "" NA NA "" "" "" NA "" NA "body (3D)" 11749 "PTRM V86002, East Marmarth" "United States" "North Dakota" "Slope" 46.334 -103.8979 52.68 -76.71 "Cretaceous" "Late/Upper Cretaceous" "" "Maastrichtian" "Cretaceous 8" "Maastrichtian" "Maastrichtian" "" 66.9 66.7 66.8 "Hell Creek" "" "\"channel\""
"905" 45144 "ETE" "M. Carrano" "Reptilia" NA "" "" "Borealosuchus" "" "" "" "sternbergii" "" "Leidyosuchus" "" "" "" "sternbergi" "M. Carrano" "M. Carrano" "M. Carrano" 143 "specimens" 11749 "" NA NA "" "" "" NA "" NA "body (3D)" 11749 "PTRM V86002, East Marmarth" "United States" "North Dakota" "Slope" 46.334 -103.8979 52.68 -76.71 "Cretaceous" "Late/Upper Cretaceous" "" "Maastrichtian" "Cretaceous 8" "Maastrichtian" "Maastrichtian" "" 66.9 66.7 66.8 "Hell Creek" "" "\"channel\""
"907" 45145 "ETE" "M. Carrano" "Reptilia" NA "" "" "Brachychampsa" "" "" "" "montana" "" "" "" "" "" "" "M. Carrano" "M. Carrano" "" NA "" 11749 "" NA NA "" "" "" NA "" NA "body (3D)" 11749 "PTRM V87006, East Marmarth" "United States" "North Dakota" "Slope" 46.334 -103.8979 52.68 -76.71 "Cretaceous" "Late/Upper Cretaceous" "" "Maastrichtian" "Cretaceous 8" "Maastrichtian" "Maastrichtian" "" 66.9 66.7 66.8 "Hell Creek" "" "\"channel\""
"908" 45145 "ETE" "M. Carrano" "Reptilia" NA "" "" "Borealosuchus" "" "" "" "sternbergii" "" "Leidyosuchus" "" "" "" "sternbergi" "M. Carrano" "M. Carrano" "" NA "" 11749 "" NA NA "" "" "" NA "" NA "body (3D)" 11749 "PTRM V87006, East Marmarth" "United States" "North Dakota" "Slope" 46.334 -103.8979 52.68 -76.71 "Cretaceous" "Late/Upper Cretaceous" "" "Maastrichtian" "Cretaceous 8" "Maastrichtian" "Maastrichtian" "" 66.9 66.7 66.8 "Hell Creek" "" "\"channel\""
"909" 45193 "ETE" "M. Carrano" "Reptilia" NA "Goniopholididae" "" "Goniopholis" "" "" "" "sp." "" "" "" "" "" "" "M. Carrano" "M. Carrano" "J. Karr" 1 "specimens" 17082 "" NA NA "" "" "" NA "" NA "body (3D)" 55264 "Smokejacks Brickworks" "United Kingdom" "England" "Surrey" 51.13333 0.35 41.43 10.75 "Cretaceous" "Early/Lower Cretaceous" "" "Barremian" "Cretaceous 2" "Barremian" "Early/Lower Barremian" "" 130 125.45 127.725 "Weald Clay" "Upper" "pond"
"910" 45233 "Fossilworks" "J. Alroy" "Reptilia" NA "" "" "Pristichampsus" "" "" "" "sp." "" "Pristichampsus" "" "" "" "rollinatti" "J. Alroy" "J. Wertheim" "" NA "" 11746 "Originally cited in Vilanova 1873" NA NA "" "" "" NA "" NA "body (3D)" 11746 "Sanzoles-general" "Spain" "Zamora" "" 41.433333 -5.566111 38.14 -8.34 "Paleogene" "Eocene" "Middle Eocene" "Lutetian" "Cenozoic 2" "Lutetian" "Lutetian" "" 48.6 40.4 44.5 "" "" "terrestrial indet."
"911" 45238 "Fossilworks" "J. Alroy" "Reptilia" NA "" "" "Leidyosuchus" "" "" "" "canadensis" "" "" "" "" "" "" "J. Alroy" "R. Whatley" "" 7 "specimens" 5929 "" NA NA "" "" "" NA "" NA "body (3D)" 5929 "RTMP BB 25" "Canada" "Alberta" "" 50.736988 -111.494648 58.05 -76.06 "Cretaceous" "Late/Upper Cretaceous" "" "Campanian" "Cretaceous 7" "Campanian" "Late/Upper Campanian" "" 79.2 79 79.1 "Dinosaur Park" "" "channel lag"
"912" 45240 "Fossilworks" "J. Alroy" "Reptilia" NA "" "" "Leidyosuchus" "" "" "" "canadensis" "" "" "" "" "" "" "J. Alroy" "R. Whatley" "R. Whatley" 31 "specimens" 5929 "" NA NA "" "" "" NA "" NA "body (3D)" 5929 "RTMP BB 105" "Canada" "Alberta" "" 50.752383 -111.511538 58.07 -76.07 "Cretaceous" "Late/Upper Cretaceous" "" "Campanian" "Cretaceous 7" "Campanian" "Middle Campanian" "" 79.2 79 79.1 "Oldman" "" "\"channel\""
"914" 45260 "Fossilworks" "J. Alroy" "Reptilia" NA "" "" "Leidyosuchus" "" "" "" "canadensis" "" "" "" "" "" "" "J. Alroy" "R. Whatley" "J. Tennant" 29 "specimens" 5929 "" NA NA "" "" "" NA "" NA "body (3D)" 5929 "RTMP BB 119" "Canada" "Alberta" "" 50.737049 -111.480053 58.05 -76.04 "Cretaceous" "Late/Upper Cretaceous" "" "Campanian" "Cretaceous 7" "Campanian" "Late/Upper Campanian" "" 79.2 79 79.1 "Dinosaur Park" "" "\"channel\""
"915" 45261 "Fossilworks" "J. Alroy" "Reptilia" NA "" "" "Leidyosuchus" "" "" "" "canadensis" "" "" "" "" "" "" "J. Alroy" "R. Whatley" "" 25 "specimens" 5929 "" NA NA "" "" "" NA "" NA "body (3D)" 5929 "RTMP BB 97" "Canada" "Alberta" "" 50.749006 -111.458488 58.05 -76.01 "Cretaceous" "Late/Upper Cretaceous" "" "Campanian" "Cretaceous 7" "Campanian" "Late/Upper Campanian" "" 79.2 79 79.1 "Dinosaur Park" "" "\"channel\""
"916" 45262 "Fossilworks" "J. Alroy" "Reptilia" NA "" "" "Leidyosuchus" "" "" "" "canadensis" "" "" "" "" "" "" "J. Alroy" "R. Whatley" "M. Carrano" 33 "specimens" 5929 "" NA NA "" "" "" NA "" NA "body (3D)" 5929 "Sid's Site, RTMP BB 51" "Canada" "Alberta" "" 50.748342 -111.510076 58.06 -76.07 "Cretaceous" "Late/Upper Cretaceous" "" "Campanian" "Cretaceous 7" "Campanian" "Late/Upper Campanian" "" 79.2 79 79.1 "Dinosaur Park" "" "channel lag"
"917" 45264 "Fossilworks" "J. Alroy" "Reptilia" NA "" "" "Leidyosuchus" "" "" "" "canadensis" "" "" "" "" "" "" "J. Alroy" "R. Whatley" "" 123 "specimens" 5929 "" NA NA "" "" "" NA "" NA "body (3D)" 16643 "RTMP BB 86" "Canada" "Alberta" "" 50.747657 -111.502131 58.06 -76.06 "Cretaceous" "Late/Upper Cretaceous" "" "Campanian" "Cretaceous 7" "Campanian" "Late/Upper Campanian" "" 79.2 79 79.1 "Dinosaur Park" "" "channel lag"
"918" 45299 "ETE" "M. Carrano" "Reptilia" NA "" "" "Brachychampsa" "" "" "" "montana" "" "" "" "" "" "" "M. Carrano" "M. Carrano" "M. Carrano" 8 "specimens" 11749 "" NA NA "" "" "" NA "" NA "body (3D)" 11749 "PTRM V95016, Cannonball Creek" "United States" "North Dakota" "Slope" 46.4643 -104.24 52.87 -77.02 "Cretaceous" "Late/Upper Cretaceous" "" "Maastrichtian" "Cretaceous 8" "Maastrichtian" "Maastrichtian" "" 66.9 66.3 66.6 "Hell Creek" "" "\"channel\""
"919" 45299 "ETE" "M. Carrano" "Reptilia" NA "" "" "Borealosuchus" "" "" "" "sternbergii" "" "Leidyosuchus" "" "" "" "sternbergi" "M. Carrano" "M. Carrano" "M. Carrano" 7 "specimens" 11749 "" NA NA "" "" "" NA "" NA "body (3D)" 11749 "PTRM V95016, Cannonball Creek" "United States" "North Dakota" "Slope" 46.4643 -104.24 52.87 -77.02 "Cretaceous" "Late/Upper Cretaceous" "" "Maastrichtian" "Cretaceous 8" "Maastrichtian" "Maastrichtian" "" 66.9 66.3 66.6 "Hell Creek" "" "\"channel\""
"921" 45309 "ETE" "M. Carrano" "Reptilia" NA "" "" "Brachychampsa" "" "" "" "montana" "" "" "" "" "" "" "M. Carrano" "M. Carrano" "M. Carrano" 1 "specimens" 11749 "" NA NA "" "" "" NA "" NA "body (3D)" 11749 "PTRM V98002, Cannonball Creek" "United States" "North Dakota" "Slope" 46.4643 -104.24 52.87 -77.02 "Cretaceous" "Late/Upper Cretaceous" "" "Maastrichtian" "Cretaceous 8" "Maastrichtian" "Maastrichtian" "" 70.6 66.043 68.3215 "Hell Creek" "" "crevasse splay"
"922" 45313 "ETE" "M. Carrano" "Reptilia" NA "" "" "Brachychampsa" "" "" "" "montana" "" "" "" "" "" "" "M. Carrano" "M. Carrano" "M. Carrano" 1 "specimens" 11749 "" NA NA "" "" "" NA "" NA "body (3D)" 11749 "PTRM V96015, Cannonball Creek" "United States" "North Dakota" "Slope" 46.4643 -104.24 52.87 -77.02 "Cretaceous" "Late/Upper Cretaceous" "" "Maastrichtian" "Cretaceous 8" "Maastrichtian" "Maastrichtian" "" 69.4 66.7 68.05 "Hell Creek" "" "\"floodplain\""
"923" 45313 "ETE" "M. Carrano" "Reptilia" NA "" "" "Borealosuchus" "" "" "" "sternbergii" "" "Leidyosuchus" "" "" "" "sternbergi" "M. Carrano" "M. Carrano" "" 1 "specimens" 11749 "" NA NA "" "" "" NA "" NA "body (3D)" 11749 "PTRM V96015, Cannonball Creek" "United States" "North Dakota" "Slope" 46.4643 -104.24 52.87 -77.02 "Cretaceous" "Late/Upper Cretaceous" "" "Maastrichtian" "Cretaceous 8" "Maastrichtian" "Maastrichtian" "" 69.4 66.7 68.05 "Hell Creek" "" "\"floodplain\""
"924" 45381 "ETE" "M. Carrano" "Reptilia" NA "" "" "Brachychampsa" "" "" "" "montana" "" "" "" "" "" "" "M. Carrano" "M. Carrano" "M. Carrano" 4 "specimens" 11749 "" NA NA "" "" "" NA "" NA "body (3D)" 11749 "PTRM V97024" "United States" "North Dakota" "Slope" 46.3629 -103.8979 52.71 -76.7 "Cretaceous" "Late/Upper Cretaceous" "" "Maastrichtian" "Cretaceous 8" "Maastrichtian" "Maastrichtian" "" 66.9 66.7 66.8 "Hell Creek" "" "\"floodplain\""
"925" 45381 "ETE" "M. Carrano" "Reptilia" NA "" "" "Borealosuchus" "" "" "" "sternbergii" "" "Leidyosuchus" "" "" "" "sternbergi" "M. Carrano" "M. Carrano" "M. Carrano" 7 "specimens" 11749 "" NA NA "" "" "" NA "" NA "body (3D)" 11749 "PTRM V97024" "United States" "North Dakota" "Slope" 46.3629 -103.8979 52.71 -76.7 "Cretaceous" "Late/Upper Cretaceous" "" "Maastrichtian" "Cretaceous 8" "Maastrichtian" "Maastrichtian" "" 66.9 66.7 66.8 "Hell Creek" "" "\"floodplain\""
"927" 45382 "ETE" "M. Carrano" "Reptilia" NA "" "" "Borealosuchus" "" "" "" "sternbergii" "" "Leidyosuchus" "" "" "" "sternbergi" "M. Carrano" "M. Carrano" "M. Carrano" 2 "specimens" 11749 "" NA NA "" "" "" NA "" NA "body (3D)" 11749 "PTRM V98011" "United States" "North Dakota" "Slope" 46.3629 -103.8979 52.71 -76.7 "Cretaceous" "Late/Upper Cretaceous" "" "Maastrichtian" "Cretaceous 8" "Maastrichtian" "Maastrichtian" "" 66.9 66.7 66.8 "Hell Creek" "" "\"channel\""
"928" 45382 "ETE" "M. Carrano" "Reptilia" NA "" "" "Brachychampsa" "" "" "" "montana" "" "" "" "" "" "" "M. Carrano" "M. Carrano" "M. Carrano" 1 "specimens" 11749 "" NA NA "" "" "" NA "" NA "body (3D)" 11749 "PTRM V98011" "United States" "North Dakota" "Slope" 46.3629 -103.8979 52.71 -76.7 "Cretaceous" "Late/Upper Cretaceous" "" "Maastrichtian" "Cretaceous 8" "Maastrichtian" "Maastrichtian" "" 66.9 66.7 66.8 "Hell Creek" "" "\"channel\""
"929" 45386 "ETE" "M. Carrano" "Reptilia" NA "" "" "Borealosuchus" "" "" "" "sternbergii" "" "Leidyosuchus" "" "" "" "sternbergi" "M. Carrano" "M. Carrano" "" 1 "specimens" 11749 "" NA NA "" "" "" NA "" NA "body (3D)" 11749 "PTRM V98020" "United States" "North Dakota" "Slope" 46.3629 -103.8979 52.71 -76.7 "Cretaceous" "Late/Upper Cretaceous" "" "Maastrichtian" "Cretaceous 8" "Maastrichtian" "Maastrichtian" "" 66.9 66.7 66.8 "Hell Creek" "" "\"channel\""
"930" 45388 "ETE" "M. Carrano" "Reptilia" NA "" "" "Borealosuchus" "" "" "" "sternbergii" "" "Leidyosuchus" "" "" "" "sternbergi" "M. Carrano" "M. Carrano" "" 1 "specimens" 11749 "" NA NA "" "" "" NA "" NA "body (3D)" 11749 "PTRM V92029, Doaks Butte" "United States" "South Dakota" "Harding" 45.93903 -103.9461 52.31 -76.95 "Cretaceous" "Late/Upper Cretaceous" "" "Maastrichtian" "Cretaceous 8" "Maastrichtian" "Maastrichtian" "" 69.4 66.7 68.05 "Hell Creek" "" "\"channel\""
"931" 45390 "ETE" "M. Carrano" "Reptilia" NA "" "" "Brachychampsa" "" "" "" "montana" "" "" "" "" "" "" "M. Carrano" "M. Carrano" "M. Carrano" 2 "specimens" 11749 "" NA NA "" "" "" NA "" NA "body (3D)" 11749 "PTRM V92025, Doaks Butte" "United States" "South Dakota" "Harding" 45.93903 -103.9461 52.31 -76.95 "Cretaceous" "Late/Upper Cretaceous" "" "Maastrichtian" "Cretaceous 8" "Maastrichtian" "Maastrichtian" "" 69.4 66.7 68.05 "Hell Creek" "" "\"channel\""
"932" 45390 "ETE" "M. Carrano" "Reptilia" NA "" "" "Borealosuchus" "" "" "" "sternbergii" "" "Leidyosuchus" "" "" "" "sternbergi" "M. Carrano" "M. Carrano" "M. Carrano" 22 "specimens" 11749 "" NA NA "" "" "" NA "" NA "body (3D)" 11749 "PTRM V92025, Doaks Butte" "United States" "South Dakota" "Harding" 45.93903 -103.9461 52.31 -76.95 "Cretaceous" "Late/Upper Cretaceous" "" "Maastrichtian" "Cretaceous 8" "Maastrichtian" "Maastrichtian" "" 69.4 66.7 68.05 "Hell Creek" "" "\"channel\""
"933" 45437 "ETE" "M. Carrano" "Reptilia" NA "" "" "Acynodon" "" "" "" "sp." "" "" "" "" "" "" "M. Carrano" "M. Carrano" "P. Mannion" 1 "specimens" 11838 "" NA NA "" "" "" NA "" NA "body (3D)" 17660 "Blasi 2, Ar�n" "Spain" "Aragon" "Huesca" 42.26667 0.73333 34.29 0.59 "Cretaceous" "Late/Upper Cretaceous" "" "Maastrichtian" "Cretaceous 8" "Maastrichtian" "Late/Upper Maastrichtian" "" 70.6 66.043 68.3215 "Conques" "" "lagoonal/restricted shallow subtidal"
"934" 45437 "ETE" "M. Carrano" "Reptilia" NA "" "" "Arenysuchus" "" "" "" "gascabadiolorum" "" "" "" "" "" "" "P. Mannion" "P. Mannion" "" NA "" 36564 "MPZ 2010/948-951; 4 teeth" NA NA "" "" "" NA "" NA "body (3D)" 17660 "Blasi 2, Ar�n" "Spain" "Aragon" "Huesca" 42.26667 0.73333 34.29 0.59 "Cretaceous" "Late/Upper Cretaceous" "" "Maastrichtian" "Cretaceous 8" "Maastrichtian" "Late/Upper Maastrichtian" "" 70.6 66.043 68.3215 "Conques" "" "lagoonal/restricted shallow subtidal"
"937" 45591 "PaleoDB" "M. Uhen" "Reptilia" NA "" "" "Tomistoma" "" "" "n. sp." "tandoni" "" "" "" "" "" "" "M. Uhen" "M. Uhen" "P. Mannion" 1 "specimens" 11991 "LUVP 11062 - holotype (mandible); paratypes (same individual as holotype): LUVP 11062a (partial skull) and LUVP 11062b (ten vertebrae)" NA NA "" "" "" NA "" NA "body (3D)" 11991 "Nareda" "India" "Kutch" "" 23.652778 68.683333 6.04 61.78 "Paleogene" "Eocene" "Middle Eocene" "Lutetian" "Cenozoic 2" "Lutetian" "Lutetian" "" 48.6 40.4 44.5 "Harudi" "" "marine indet."
"938" 45594 "Fossilworks" "J. Alroy" "Reptilia" NA "Diplocynodontidae" "" "Diplocynodon" "" "" "" "sp." "" "" "" "" "" "" "J. Alroy" "S. Kuemmell" "M. Carrano" NA "" 11994 "" NA NA "" "" "" NA "" NA "not a trace" 11994 "Ziemetshausen 1a" "Germany" "Bayern" "" 48.47 10.55 48.75 9.34 "Neogene" "Miocene" "Middle Miocene" "Serravallian" "Cenozoic 5" "Middle Miocene" "MN 6" "" 13.65 12.75 13.2 "" "" "fluvial-lacustrine indet."
"939" 45597 "Fossilworks" "J. Alroy" "Reptilia" NA "Diplocynodontidae" "" "Diplocynodon" "" "" "" "sp." "" "" "" "" "" "" "J. Alroy" "S. Kuemmell" "M. Carrano" NA "" 11994 "" NA NA "" "" "" NA "" NA "not a trace" 11994 "Unterneul 1a" "Germany" "Bayern" "" 48.441667 11.116667 48.71 9.72 "Neogene" "Miocene" "Middle Miocene" "Langhian" "Cenozoic 5" "Middle Miocene" "MN 5" "" 15.97 13.65 14.81 "" "" "fluvial-lacustrine indet."
"940" 45598 "Fossilworks" "J. Alroy" "Reptilia" NA "Diplocynodontidae" "" "Diplocynodon" "" "" "" "sp." "" "" "" "" "" "" "J. Alroy" "S. Kuemmell" "M. Carrano" NA "" 11994 "" NA NA "" "" "" NA "" NA "not a trace" 11994 "Unterneul 1c" "Germany" "Bayern" "" 48.441667 11.116667 48.71 9.72 "Neogene" "Miocene" "Middle Miocene" "Langhian" "Cenozoic 5" "Middle Miocene" "Langhian" "" 15.97 13.65 14.81 "" "" "fluvial-lacustrine indet."
"941" 45721 "ETE" "M. Carrano" "Reptilia" NA "" "n. gen." "Pinacosuchus" "" "" "n. sp." "mantiensis" "" "" "" "" "" "" "M. Carrano" "M. Carrano" "M. Carrano" 1 "individuals" 14590 "USNM 16592" NA NA "" "" "" NA "" NA "body (3D)" 14585 "South Dragon Canyon, \"lizard locality\"" "United States" "Utah" "Emery" 39.1701 -111.2731 47.19 -87.77 "Cretaceous" "Late/Upper Cretaceous" "" "Maastrichtian" "Cretaceous 8" "Maastrichtian" "Maastrichtian" "" 70.6 66.043 68.3215 "North Horn" "" "terrestrial indet."
"942" 45750 "Fossilworks" "J. Alroy" "Reptilia" NA "" "" "Bergisuchus" "" "" "" "dietrichbergi" "" "" "" "" "" "" "P. Mannion" "P. Mannion" "" NA "" 46516 "GM XVIII-49 (two anterior parts of one left and one right dentary)" NA NA "" "" "" NA "" NA "body (3D)" 11932 "Geiseltal, Ns XVIII, Neumark-S�d, Trichter XVIII" "Germany" "Sachsen-Anhalt" "" 51.321944 11.953611 48.34 7.71 "Paleogene" "Eocene" "Middle Eocene" "Lutetian" "Cenozoic 2" "Lutetian" "Lutetian" "" 48.6 40.4 44.5 "" "" "lacustrine indet."
"943" 45765 "Fossilworks" "J. Alroy" "Reptilia" NA "" "" "Pristichampsus" "" "" "" "sp." "" "Pristichampsus" "" "" "" "rollinatii" "P. Mannion" "P. Mannion" "" NA "" 46516 "GM XXXV-216 (anterior part of a right dentary)" NA NA "" "" "" NA "" NA "body (3D)" 11934 "Geiseltal, Ns XXXV, Neumark-S�d, Trichter" "Germany" "Sachsen-Anhalt" "" 51.321944 11.953611 48.34 7.71 "Paleogene" "Eocene" "Middle Eocene" "Lutetian" "Cenozoic 2" "Lutetian" "Lutetian" "" 48.6 40.4 44.5 "" "" "lacustrine indet."
"957" 45975 "ETE" "M. Carrano" "Reptilia" NA "Goniopholididae" "" "Eutretauranosuchus" "" "" "" "delfsi" "" "" "" "" "" "" "R. Butler" "R. Butler" "" 1 "individuals" 34558 "BYU 17628, complete skull and mandibles" NA NA "" "" "" NA "" NA "body (3D)" 12259 "Dry Mesa Quarry [BYU]" "United States" "Colorado" "Montrose" 38.5831 -108.3972 34.72 -55.42 "Jurassic" "Late/Upper Jurassic" "" "Tithonian" "Jurassic 6" "Portlandian" "Late/Upper Kimmeridgian" "Early/Lower Tithonian" 150.2 150.2 150.2 "Morrison" "Brushy Basin" "\"channel\""
"959" 46097 "PaleoDB" "M. Uhen" "Reptilia" NA "Diplocynodontidae" "" "Diplocynodon" "" "" "" "sp." "" "" "" "" "" "" "J. Alroy" "J. Alroy" "M. Uhen" NA "" 19861 "" NA NA "" "" "" NA "" NA "not a trace" 12298 "Espenhain/Sachsen" "Germany" "" "" 51.193056 12.464167 50.73 8.7 "Paleogene" "Oligocene" "Early/Lower Oligocene" "Rupelian" "Cenozoic 4" "Rupelian" "MP 22" "" 33.9 28.4 31.15 "Bohlen" "" "marine indet."
"960" 46152 "ETE" "M. Carrano" "Reptilia" NA "Paralligatoridae" "n. gen." "Shamosuchus" "" "" "n. sp." "djadochtaensis" "" "" "" "" "" "" "M. Carrano" "M. Carrano" "" 1 "individuals" 13060 "AMNH FR 6412" NA NA "" "" "" NA "" NA "body (3D)" 14566 "Shabarakh Usu (AMNH loc. 12049)" "Mongolia" "Omnogov" "" 44 104 41.73 93.03 "Cretaceous" "Late/Upper Cretaceous" "" "Campanian" "Cretaceous 7" "Campanian" "Late/Upper Campanian" "" 84.9 70.6 77.75 "Djadokhta" "Bayn Dzak" "eolian indet."
"961" 46392 "PaleoDB" "R. Whatley" "Reptilia" NA "" "" "Protosuchus" "" "" "" "richardsoni" "" "Protosuchus" "" "" "" "sp." "R. Butler" "R. Butler" "" 1 "individuals" 12373 "" NA NA "R. Whatley" "R. Whatley" "" 12325 "partial skull and partial postcranial skeleton" NA "body (3D)" 12325 "79/2A Protosuchus locality, UCMP V84245" "United States" "Arizona" "Coconino" 35.783333 -111.116667 15.76 -50.88 "Jurassic" "Early/Lower Jurassic" "" "Hettangian" "Jurassic 1" "Hettangian" "Hettangian" "" 201.6 196.5 199.05 "Moenave" "Dinosaur Canyon" "terrestrial indet."
"962" 46395 "PaleoDB" "R. Whatley" "Reptilia" NA "Goniopholididae" "n. gen." "Calsoyasuchus" "" "" "n. sp." "valliceps" "" "" "" "" "" "" "R. Whatley" "R. Whatley" "R. Butler" 1 "specimens" 12369 "TMM 43631-1 (holotype), partial skull" NA NA "" "" "" NA "" NA "body (3D)" 12369 "TMM 43631-1, \"Calsoyasuchus hill\" (Kayenta Formation)" "United States" "Arizona" "Coconino" 35.793611 -111.106111 19.42 -49.86 "Jurassic" "Early/Lower Jurassic" "" "" "" "" "Sinemurian" "Pliensbachian" 196.5 183 189.75 "Kayenta" "" "\"channel\""
"963" 46439 "ETE" "M. Carrano" "Reptilia" NA "Goniopholididae" "" "Goniopholis" "" "" "" "sp." "" "Crocodylia" "" "" "" "indet." "M. Carrano" "M. Carrano" "" NA "" 53051 "" NA NA "M. Carrano" "M. Carrano" "M. Carrano" 12377 "" NA "body (3D)" 12377 "Cleveland-Lloyd Dinosaur Quarry" "United States" "Utah" "Emery" 39.216667 -110.6875 34.92 -56.28 "Jurassic" "Late/Upper Jurassic" "" "Kimmeridgian" "Jurassic 5" "Kimmeridgian" "Kimmeridgian" "" 155.7 150.8 153.25 "Morrison" "Brushy Basin" "pond"
"964" 46545 "ETE" "M. Carrano" "Reptilia" NA "Goniopholididae" "" "Sunosuchus" "" "" "" "sp." "" "" "" "" "" "" "M. Carrano" "M. Carrano" "M. Carrano" NA "" 17892 "" NA NA "" "" "" NA "" NA "body (3D)" 12416 "FTA-131, Tashkumyr I" "Kyrgyzstan" "Jalalabad" "" 41.338333 72.231389 40.92 76.29 "Jurassic" "Middle Jurassic" "" "Callovian" "Jurassic 5" "Callovian" "Callovian" "" 164.7 161.2 162.95 "Balabansai" "" "fluvial indet."
"965" 46567 "ETE" "M. Carrano" "Reptilia" NA "" "" "Lucasuchus" "" "" "" "hunti" "" "Typothorax" "" "" "" "sp." "R. Butler" "R. Butler" "" 10 "specimens" 14122 "" NA NA "M. Carrano" "M. Carrano" "R. Butler" 12431 "" NA "body (3D)" 12431 "Pomona Terra-cotta (Pomona B)" "United States" "North Carolina" "Chatham" 35.560278 -79.281944 0.53 -17.47 "Triassic" "Late/Upper Triassic" "" "Carnian" "Triassic 3" "Carnian" "Carnian" "" 235 221.5 228.25 "Pekin" "" "terrestrial indet."
"969" 46637 "PaleoDB" "W. Clyde" "Reptilia" NA "Alligatoridae" "" "Allognathosuchus" "" "" "" "sp." "" "" "" "" "" "" "W. Clyde" "W. Clyde" "W. Clyde" NA "specimens" 11717 "" NA NA "" "" "" NA "" NA "not a trace" 11717 "FG-19" "United States" "Wyoming" "" 44.645457 -108.537278 49.44 -91.33 "Paleogene" "Eocene" "Early/Lower Eocene" "Ypresian" "Cenozoic 2" "Ypresian" "Wasatchian" "" 55.3 54.9 55.1 "Willwood" "" "fluvial-lacustrine indet."
"970" 46639 "PaleoDB" "W. Clyde" "Reptilia" NA "Alligatoridae" "" "Allognathosuchus" "" "" "" "sp." "" "" "" "" "" "" "W. Clyde" "W. Clyde" "W. Clyde" NA "specimens" 11717 "" NA NA "" "" "" NA "" NA "not a trace" 11717 "FG-23" "United States" "Wyoming" "" 44.621763 -108.48282 49.41 -91.28 "Paleogene" "Eocene" "Early/Lower Eocene" "Ypresian" "Cenozoic 2" "Ypresian" "Wasatchian" "" 55.2 55.2 55.2 "Willwood" "" "fluvial-lacustrine indet."
"971" 46641 "PaleoDB" "W. Clyde" "Reptilia" NA "Alligatoridae" "" "Allognathosuchus" "" "" "" "sp." "" "" "" "" "" "" "W. Clyde" "W. Clyde" "W. Clyde" NA "specimens" 11717 "" NA NA "" "" "" NA "" NA "not a trace" 11717 "FG-27" "United States" "Wyoming" "" 44.651977 -108.721127 49.47 -91.52 "Paleogene" "Eocene" "Early/Lower Eocene" "Ypresian" "Cenozoic 2" "Ypresian" "Wasatchian" "" 54.7 54.6 54.65 "Willwood" "" "fluvial-lacustrine indet."
"972" 46642 "PaleoDB" "W. Clyde" "Reptilia" NA "Alligatoridae" "" "Allognathosuchus" "" "" "" "sp." "" "" "" "" "" "" "W. Clyde" "W. Clyde" "W. Clyde" NA "specimens" 11717 "" NA NA "" "" "" NA "" NA "not a trace" 11717 "FG-29" "United States" "Wyoming" "" 44.618703 -108.466567 49.4 -91.26 "Paleogene" "Eocene" "Early/Lower Eocene" "Ypresian" "Cenozoic 2" "Ypresian" "Wasatchian" "" 55.2 55.2 55.2 "Willwood" "" "fluvial-lacustrine indet."
"973" 46644 "PaleoDB" "W. Clyde" "Reptilia" NA "Alligatoridae" "" "Allognathosuchus" "" "" "" "sp." "" "" "" "" "" "" "W. Clyde" "W. Clyde" "W. Clyde" NA "specimens" 11717 "" NA NA "" "" "" NA "" NA "not a trace" 11717 "FG-31" "United States" "Wyoming" "" 44.618479 -108.456494 49.4 -91.25 "Paleogene" "Eocene" "Early/Lower Eocene" "Ypresian" "Cenozoic 2" "Ypresian" "Wasatchian" "" 55.2 55.2 55.2 "Willwood" "" "fluvial-lacustrine indet."
"974" 46645 "PaleoDB" "W. Clyde" "Reptilia" NA "Alligatoridae" "" "Allognathosuchus" "" "" "" "heterodon" "" "" "" "" "" "" "W. Clyde" "W. Clyde" "J. Alroy" NA "" 11717 "originally entered as \"Allognathosuchus hadrodon\"" NA NA "" "" "" NA "" NA "body (3D)" 11717 "FG-32" "United States" "Wyoming" "" 44.615191 -108.450336 49.4 -91.24 "Paleogene" "Eocene" "Early/Lower Eocene" "Ypresian" "Cenozoic 2" "Ypresian" "Wasatchian" "" 55.2 55.2 55.2 "Willwood" "" "fluvial-lacustrine indet."
"975" 46646 "PaleoDB" "W. Clyde" "Reptilia" NA "Alligatoridae" "" "Allognathosuchus" "" "" "" "heterodon" "" "" "" "" "" "" "W. Clyde" "W. Clyde" "J. Alroy" NA "" 11717 "originally entered as \"Allognathosuchus hadrodon\"" NA NA "" "" "" NA "" NA "body (3D)" 11717 "FG-33" "United States" "Wyoming" "" 44.613842 -108.450395 49.4 -91.24 "Paleogene" "Eocene" "Early/Lower Eocene" "Ypresian" "Cenozoic 2" "Ypresian" "Wasatchian" "" 55.2 55.2 55.2 "Willwood" "" "fluvial-lacustrine indet."
"976" 46650 "PaleoDB" "W. Clyde" "Reptilia" NA "Alligatoridae" "" "Allognathosuchus" "" "" "" "sp." "" "" "" "" "" "" "W. Clyde" "W. Clyde" "W. Clyde" NA "specimens" 11717 "" NA NA "" "" "" NA "" NA "not a trace" 11717 "FG-40" "United States" "Wyoming" "" 44.609699 -108.328336 49.38 -91.11 "Paleogene" "Eocene" "Early/Lower Eocene" "Ypresian" "Cenozoic 2" "Ypresian" "Wasatchian" "" 55.7 55.7 55.7 "Willwood" "" "fluvial-lacustrine indet."
"977" 46652 "PaleoDB" "W. Clyde" "Reptilia" NA "Alligatoridae" "" "Allognathosuchus" "" "" "" "sp." "" "" "" "" "" "" "W. Clyde" "W. Clyde" "W. Clyde" NA "specimens" 11717 "" NA NA "" "" "" NA "" NA "not a trace" 11717 "FG-43" "United States" "Wyoming" "" 44.60089 -108.3174 49.37 -91.1 "Paleogene" "Eocene" "Early/Lower Eocene" "Ypresian" "Cenozoic 2" "Ypresian" "Wasatchian" "" 55.3 55.3 55.3 "Willwood" "" "fluvial-lacustrine indet."
"978" 46653 "PaleoDB" "W. Clyde" "Reptilia" NA "Alligatoridae" "" "Allognathosuchus" "" "" "" "sp." "" "" "" "" "" "" "W. Clyde" "W. Clyde" "W. Clyde" NA "specimens" 11717 "" NA NA "" "" "" NA "" NA "not a trace" 11717 "FG-47" "United States" "Wyoming" "" 44.693602 -108.355398 50.48 -87.88 "Paleogene" "Paleocene" "" "" "Cenozoic 1" "Thanetian" "Tiffanian" "" 58.2 58.1 58.15 "Fort Union" "" "fluvial-lacustrine indet."
"979" 46659 "PaleoDB" "W. Clyde" "Reptilia" NA "Alligatoridae" "" "Allognathosuchus" "" "" "" "sp." "" "" "" "" "" "" "W. Clyde" "W. Clyde" "W. Clyde" NA "specimens" 11717 "" NA NA "" "" "" NA "" NA "not a trace" 11717 "FG-60" "United States" "Wyoming" "" 44.62299 -108.397053 49.4 -91.18 "Paleogene" "Eocene" "Early/Lower Eocene" "Ypresian" "Cenozoic 2" "Ypresian" "Wasatchian" "" 55.3 54.9 55.1 "Willwood" "" "fluvial-lacustrine indet."
"980" 46661 "PaleoDB" "W. Clyde" "Reptilia" NA "Alligatoridae" "" "Allognathosuchus" "" "" "" "sp." "" "" "" "" "" "" "W. Clyde" "W. Clyde" "W. Clyde" NA "specimens" 11717 "" NA NA "" "" "" NA "" NA "not a trace" 11717 "FG-65" "United States" "Wyoming" "" 44.634174 -108.394032 49.41 -91.18 "Paleogene" "Eocene" "Early/Lower Eocene" "Ypresian" "Cenozoic 2" "Ypresian" "Wasatchian" "" 55.3 54.9 55.1 "Willwood" "" "fluvial-lacustrine indet."
"981" 46663 "PaleoDB" "W. Clyde" "Reptilia" NA "Alligatoridae" "" "Allognathosuchus" "" "" "" "sp." "" "" "" "" "" "" "W. Clyde" "W. Clyde" "W. Clyde" NA "specimens" 11717 "" NA NA "" "" "" NA "" NA "not a trace" 11717 "FG-68" "United States" "Wyoming" "" 44.653511 -108.535045 49.45 -91.32 "Paleogene" "Eocene" "Early/Lower Eocene" "Ypresian" "Cenozoic 2" "Ypresian" "Wasatchian" "" 55.7 54.9 55.3 "Willwood" "" "fluvial-lacustrine indet."
"982" 46672 "PaleoDB" "W. Clyde" "Reptilia" NA "Alligatoridae" "" "Allognathosuchus" "" "" "" "sp." "" "" "" "" "" "" "W. Clyde" "W. Clyde" "W. Clyde" NA "specimens" 11717 "" NA NA "" "" "" NA "" NA "not a trace" 11717 "FG-83" "United States" "Wyoming" "" 44.590394 -108.408588 49.37 -91.21 "Paleogene" "Eocene" "Early/Lower Eocene" "Ypresian" "Cenozoic 2" "Ypresian" "Wasatchian" "" 55.1 54.9 55 "Willwood" "" "fluvial-lacustrine indet."
"983" 46676 "PaleoDB" "W. Clyde" "Reptilia" NA "Alligatoridae" "" "Allognathosuchus" "" "" "" "sp." "" "" "" "" "" "" "W. Clyde" "W. Clyde" "W. Clyde" NA "specimens" 11717 "" NA NA "" "" "" NA "" NA "not a trace" 11717 "FG-98" "United States" "Wyoming" "" 44.669517 -108.444169 49.97 -89.62 "Paleogene" "Paleocene" "Late/Upper Paleocene" "Thanetian" "Cenozoic 1" "Thanetian" "Cf3" "" 56.8 55.8 56.3 "Fort Union" "" "fluvial-lacustrine indet."
"984" 46682 "PaleoDB" "W. Clyde" "Reptilia" NA "Alligatoridae" "" "Allognathosuchus" "" "" "" "sp." "" "" "" "" "" "" "W. Clyde" "W. Clyde" "W. Clyde" NA "specimens" 11717 "" NA NA "" "" "" NA "" NA "not a trace" 11717 "MP-16" "United States" "Wyoming" "" 44.517524 -108.574761 49.32 -91.4 "Paleogene" "Eocene" "Early/Lower Eocene" "Ypresian" "Cenozoic 2" "Ypresian" "Wasatchian" "" 54.2 54.2 54.2 "Willwood" "" "fluvial-lacustrine indet."
"985" 46683 "PaleoDB" "W. Clyde" "Reptilia" NA "Alligatoridae" "" "Allognathosuchus" "" "" "" "sp." "" "" "" "" "" "" "W. Clyde" "W. Clyde" "W. Clyde" NA "specimens" 11717 "" NA NA "" "" "" NA "" NA "not a trace" 11717 "MP-18" "United States" "Wyoming" "" 44.515488 -108.584911 49.32 -91.42 "Paleogene" "Eocene" "Early/Lower Eocene" "Ypresian" "Cenozoic 2" "Ypresian" "Wasatchian" "" 54.2 54.2 54.2 "Willwood" "" "fluvial-lacustrine indet."
"986" 46685 "PaleoDB" "W. Clyde" "Reptilia" NA "Alligatoridae" "" "Allognathosuchus" "" "" "" "sp." "" "" "" "" "" "" "W. Clyde" "W. Clyde" "W. Clyde" NA "specimens" 11717 "" NA NA "" "" "" NA "" NA "not a trace" 11717 "MP-20" "United States" "Wyoming" "" 44.650508 -108.902782 49.49 -91.72 "Paleogene" "Eocene" "Early/Lower Eocene" "Ypresian" "Cenozoic 2" "Ypresian" "Wasatchian" "" 54.9 54.9 54.9 "Willwood" "" "fluvial-lacustrine indet."
"987" 46688 "PaleoDB" "W. Clyde" "Reptilia" NA "Alligatoridae" "" "Allognathosuchus" "" "" "" "sp." "" "" "" "" "" "" "W. Clyde" "W. Clyde" "W. Clyde" NA "specimens" 11717 "" NA NA "" "" "" NA "" NA "not a trace" 11717 "MP-25" "United States" "Wyoming" "" 44.631208 -108.881416 49.47 -91.7 "Paleogene" "Eocene" "Early/Lower Eocene" "Ypresian" "Cenozoic 2" "Ypresian" "Wasatchian" "" 54.9 54.8 54.85 "Willwood" "" "fluvial-lacustrine indet."
"988" 46689 "PaleoDB" "W. Clyde" "Reptilia" NA "Alligatoridae" "" "Allognathosuchus" "" "" "" "sp." "" "" "" "" "" "" "W. Clyde" "W. Clyde" "W. Clyde" NA "specimens" 11717 "" NA NA "" "" "" NA "" NA "not a trace" 11717 "MP-26" "United States" "Wyoming" "" 44.631196 -108.880786 49.47 -91.7 "Paleogene" "Eocene" "Early/Lower Eocene" "Ypresian" "Cenozoic 2" "Ypresian" "Wasatchian" "" 54.9 54.2 54.55 "Willwood" "" "fluvial-lacustrine indet."
"989" 46690 "PaleoDB" "W. Clyde" "Reptilia" NA "Alligatoridae" "" "Allognathosuchus" "" "" "" "sp." "" "" "" "" "" "" "W. Clyde" "W. Clyde" "W. Clyde" NA "specimens" 11717 "" NA NA "" "" "" NA "" NA "not a trace" 11717 "MP-27" "United States" "Wyoming" "" 44.661869 -108.675961 49.47 -91.47 "Paleogene" "Eocene" "Early/Lower Eocene" "Ypresian" "Cenozoic 2" "Ypresian" "Wasatchian" "" 55.1 54.8 54.95 "Willwood" "" "fluvial-lacustrine indet."
"990" 46694 "PaleoDB" "W. Clyde" "Reptilia" NA "Alligatoridae" "" "Allognathosuchus" "" "" "" "sp." "" "" "" "" "" "" "W. Clyde" "W. Clyde" "W. Clyde" NA "specimens" 11717 "" NA NA "" "" "" NA "" NA "not a trace" 11717 "MP-35" "United States" "Wyoming" "" 44.646134 -108.885286 49.48 -91.7 "Paleogene" "Eocene" "Early/Lower Eocene" "Ypresian" "Cenozoic 2" "Ypresian" "Wasatchian" "" 54.9 54.9 54.9 "Willwood" "" "fluvial-lacustrine indet."
"991" 46720 "PaleoDB" "W. Clyde" "Reptilia" NA "Alligatoridae" "" "Allognathosuchus" "" "" "" "sp." "" "" "" "" "" "" "W. Clyde" "W. Clyde" "W. Clyde" NA "specimens" 11717 "" NA NA "" "" "" NA "" NA "not a trace" 11717 "MP-126" "United States" "Wyoming" "" 44.573666 -108.72167 49.39 -91.55 "Paleogene" "Eocene" "Early/Lower Eocene" "Ypresian" "Cenozoic 2" "Ypresian" "Wasatchian" "" 54.2 54.2 54.2 "Willwood" "" "fluvial-lacustrine indet."
"992" 46721 "PaleoDB" "W. Clyde" "Reptilia" NA "Alligatoridae" "" "Allognathosuchus" "" "" "" "sp." "" "" "" "" "" "" "W. Clyde" "W. Clyde" "W. Clyde" NA "specimens" 11717 "" NA NA "" "" "" NA "" NA "not a trace" 11717 "MP-130" "United States" "Wyoming" "" 44.632447 -108.899777 49.47 -91.72 "Paleogene" "Eocene" "Early/Lower Eocene" "Ypresian" "Cenozoic 2" "Ypresian" "Wasatchian" "" 54.9 54.8 54.85 "Willwood" "" "fluvial-lacustrine indet."
"993" 46728 "PaleoDB" "W. Clyde" "Reptilia" NA "Alligatoridae" "" "Allognathosuchus" "" "" "" "sp." "" "" "" "" "" "" "W. Clyde" "W. Clyde" "W. Clyde" NA "specimens" 11717 "" NA NA "" "" "" NA "" NA "not a trace" 11717 "MP-139" "United States" "Wyoming" "" 44.523391 -108.648634 49.33 -91.48 "Paleogene" "Eocene" "Early/Lower Eocene" "Ypresian" "Cenozoic 2" "Ypresian" "Wasatchian" "" 54.1 54 54.05 "Willwood" "" "fluvial-lacustrine indet."
"994" 46731 "PaleoDB" "W. Clyde" "Reptilia" NA "Alligatoridae" "" "Allognathosuchus" "" "" "" "sp." "" "" "" "" "" "" "W. Clyde" "W. Clyde" "W. Clyde" NA "specimens" 11717 "" NA NA "" "" "" NA "" NA "not a trace" 11717 "MP-143" "United States" "Wyoming" "" 44.556191 -108.654489 49.36 -91.48 "Paleogene" "Eocene" "Early/Lower Eocene" "Ypresian" "Cenozoic 2" "Ypresian" "Wasatchian" "" 54.2 54.2 54.2 "Willwood" "" "fluvial-lacustrine indet."
"995" 46732 "PaleoDB" "W. Clyde" "Reptilia" NA "Alligatoridae" "" "Allognathosuchus" "" "" "" "sp." "" "" "" "" "" "" "W. Clyde" "W. Clyde" "W. Clyde" NA "specimens" 11717 "" NA NA "" "" "" NA "" NA "not a trace" 11717 "MP-146" "United States" "Wyoming" "" 44.567691 -108.575824 49.37 -91.39 "Paleogene" "Eocene" "Early/Lower Eocene" "Ypresian" "Cenozoic 2" "Ypresian" "Wasatchian" "" 54.3 54.2 54.25 "Willwood" "" "fluvial-lacustrine indet."
"996" 46733 "PaleoDB" "W. Clyde" "Reptilia" NA "Alligatoridae" "" "Allognathosuchus" "" "" "" "sp." "" "" "" "" "" "" "W. Clyde" "W. Clyde" "W. Clyde" NA "specimens" 11717 "" NA NA "" "" "" NA "" NA "not a trace" 11717 "MP-147" "United States" "Wyoming" "" 44.584316 -108.582943 49.38 -91.39 "Paleogene" "Eocene" "Early/Lower Eocene" "Ypresian" "Cenozoic 2" "Ypresian" "Wasatchian" "" 54.3 54.2 54.25 "Willwood" "" "fluvial-lacustrine indet."
"997" 46734 "PaleoDB" "W. Clyde" "Reptilia" NA "Alligatoridae" "" "Allognathosuchus" "" "" "" "sp." "" "" "" "" "" "" "W. Clyde" "W. Clyde" "W. Clyde" NA "specimens" 11717 "" NA NA "" "" "" NA "" NA "not a trace" 11717 "MP-150" "United States" "Wyoming" "" 44.504674 -108.671023 49.32 -91.51 "Paleogene" "Eocene" "Early/Lower Eocene" "Ypresian" "Cenozoic 2" "Ypresian" "Wasatchian" "" 54.1 53.4 53.75 "Willwood" "" "fluvial-lacustrine indet."
"998" 46736 "PaleoDB" "W. Clyde" "Reptilia" NA "Alligatoridae" "" "Allognathosuchus" "" "" "" "sp." "" "" "" "" "" "" "W. Clyde" "W. Clyde" "W. Clyde" NA "specimens" 11717 "" NA NA "" "" "" NA "" NA "not a trace" 11717 "MP-154" "United States" "Wyoming" "" 44.532724 -108.673555 49.34 -91.51 "Paleogene" "Eocene" "Early/Lower Eocene" "Ypresian" "Cenozoic 2" "Ypresian" "Wasatchian" "" 54.1 54 54.05 "Willwood" "" "fluvial-lacustrine indet."
"999" 46739 "PaleoDB" "W. Clyde" "Reptilia" NA "Alligatoridae" "" "Allognathosuchus" "" "" "" "sp." "" "" "" "" "" "" "W. Clyde" "W. Clyde" "W. Clyde" NA "specimens" 11717 "" NA NA "" "" "" NA "" NA "not a trace" 11717 "MP-157" "United States" "Wyoming" "" 44.56678 -108.550047 49.36 -91.36 "Paleogene" "Eocene" "Early/Lower Eocene" "Ypresian" "Cenozoic 2" "Ypresian" "Wasatchian" "" 54.3 54.2 54.25 "Willwood" "" "fluvial-lacustrine indet."
"1000" 46753 "PaleoDB" "W. Clyde" "Reptilia" NA "Alligatoridae" "" "Allognathosuchus" "" "" "" "sp." "" "" "" "" "" "" "W. Clyde" "W. Clyde" "W. Clyde" NA "specimens" 11717 "" NA NA "" "" "" NA "" NA "not a trace" 11717 "MP-179" "United States" "Wyoming" "" 44.590049 -108.633096 49.4 -91.45 "Paleogene" "Eocene" "Early/Lower Eocene" "Ypresian" "Cenozoic 2" "Ypresian" "Wasatchian" "" 54.3 54.2 54.25 "Willwood" "" "fluvial-lacustrine indet."
"1001" 46759 "PaleoDB" "W. Clyde" "Reptilia" NA "Alligatoridae" "" "Allognathosuchus" "" "" "" "sp." "" "" "" "" "" "" "W. Clyde" "W. Clyde" "W. Clyde" NA "specimens" 11717 "" NA NA "" "" "" NA "" NA "not a trace" 11717 "MP-185" "United States" "Wyoming" "" 44.596813 -108.786281 49.42 -91.61 "Paleogene" "Eocene" "Early/Lower Eocene" "Ypresian" "Cenozoic 2" "Ypresian" "Wasatchian" "" 54.5 54.4 54.45 "Willwood" "" "fluvial-lacustrine indet."
"1002" 46760 "PaleoDB" "W. Clyde" "Reptilia" NA "Alligatoridae" "" "Allognathosuchus" "" "" "" "sp." "" "" "" "" "" "" "W. Clyde" "W. Clyde" "W. Clyde" NA "specimens" 11717 "" NA NA "" "" "" NA "" NA "not a trace" 11717 "MP-186" "United States" "Wyoming" "" 44.588301 -108.783707 49.41 -91.61 "Paleogene" "Eocene" "Early/Lower Eocene" "Ypresian" "Cenozoic 2" "Ypresian" "Wasatchian" "" 54.4 54.4 54.4 "Willwood" "" "fluvial-lacustrine indet."
"1003" 46768 "PaleoDB" "W. Clyde" "Reptilia" NA "Alligatoridae" "" "Allognathosuchus" "" "" "" "sp." "" "" "" "" "" "" "W. Clyde" "W. Clyde" "W. Clyde" NA "specimens" 11717 "" NA NA "" "" "" NA "" NA "not a trace" 11717 "MP-197" "United States" "Wyoming" "" 44.670318 -108.797865 49.5 -91.6 "Paleogene" "Eocene" "Early/Lower Eocene" "Ypresian" "Cenozoic 2" "Ypresian" "Wasatchian" "" 55.1 54.8 54.95 "Willwood" "" "fluvial-lacustrine indet."
"1004" 46769 "PaleoDB" "W. Clyde" "Reptilia" NA "Alligatoridae" "" "Allognathosuchus" "" "" "" "sp." "" "" "" "" "" "" "W. Clyde" "W. Clyde" "W. Clyde" NA "specimens" 11717 "" NA NA "" "" "" NA "" NA "not a trace" 11717 "MP-198" "United States" "Wyoming" "" 44.671865 -108.836411 49.5 -91.64 "Paleogene" "Eocene" "Early/Lower Eocene" "Ypresian" "Cenozoic 2" "Ypresian" "Wasatchian" "" 55.1 55.1 55.1 "Willwood" "" "fluvial-lacustrine indet."
"1005" 46771 "PaleoDB" "W. Clyde" "Reptilia" NA "Alligatoridae" "" "Allognathosuchus" "" "" "" "sp." "" "" "" "" "" "" "W. Clyde" "W. Clyde" "W. Clyde" NA "specimens" 11717 "" NA NA "" "" "" NA "" NA "not a trace" 11717 "MP-200" "United States" "Wyoming" "" 44.653435 -108.7584 49.47 -91.56 "Paleogene" "Eocene" "Early/Lower Eocene" "Ypresian" "Cenozoic 2" "Ypresian" "Wasatchian" "" 54.7 54.7 54.7 "Willwood" "" "fluvial-lacustrine indet."
"1006" 46772 "PaleoDB" "W. Clyde" "Reptilia" NA "Alligatoridae" "" "Allognathosuchus" "" "" "" "sp." "" "" "" "" "" "" "W. Clyde" "W. Clyde" "W. Clyde" NA "specimens" 11717 "" NA NA "" "" "" NA "" NA "not a trace" 11717 "MP-202" "United States" "Wyoming" "" 44.639094 -108.855407 49.47 -91.67 "Paleogene" "Eocene" "Early/Lower Eocene" "Ypresian" "Cenozoic 2" "Ypresian" "Wasatchian" "" 54.8 54.8 54.8 "Willwood" "" "fluvial-lacustrine indet."
"1007" 46777 "PaleoDB" "W. Clyde" "Reptilia" NA "Alligatoridae" "" "Allognathosuchus" "" "" "" "sp." "" "" "" "" "" "" "W. Clyde" "W. Clyde" "W. Clyde" NA "specimens" 11717 "" NA NA "" "" "" NA "" NA "not a trace" 11717 "MP-207" "United States" "Wyoming" "" 44.643866 -108.752464 49.46 -91.56 "Paleogene" "Eocene" "Early/Lower Eocene" "Ypresian" "Cenozoic 2" "Ypresian" "Wasatchian" "" 54.5 54.4 54.45 "Willwood" "" "fluvial-lacustrine indet."
"1008" 46780 "PaleoDB" "W. Clyde" "Reptilia" NA "Alligatoridae" "" "Allognathosuchus" "" "" "" "sp." "" "" "" "" "" "" "W. Clyde" "W. Clyde" "W. Clyde" NA "specimens" 11717 "" NA NA "" "" "" NA "" NA "not a trace" 11717 "MP-211" "United States" "Wyoming" "" 44.664842 -108.794036 49.49 -91.6 "Paleogene" "Eocene" "Early/Lower Eocene" "Ypresian" "Cenozoic 2" "Ypresian" "Wasatchian" "" 55.1 54.8 54.95 "Willwood" "" "fluvial-lacustrine indet."
[truncated: 681,950 more chars]
