# Supplementary material for: Climate constrains the evolutionary history and biodiversity of crocodylians
Source: Nat Commun. 2015 Sep 24;6:8438. doi: 10.1038/ncomms9438 (PMC4598718; doi:10.1038/ncomms9438)
Supplement: Supplementary Data 2 — Marine pseudosuchian data [file ncomms9438-s3.txt]

,collection_no,source_database,collection.authorizer,class_name,order_name,family_name,occurrence.genus_reso,occurrence.genus_name,occurrence.subgenus_reso,occurrence.subgenus_name,occurrence.species_reso,occurrence.species_name,original.genus_reso,original.genus_name,original.subgenus_reso,original.subgenus_name,original.species_reso,original.species_name,occurrence.authorizer,occurrence.enterer,occurrence.modifier,abund_value,abund_unit,occurrence.reference_no,comments,plant_organ,plant_organ2,original.authorizer,original.enterer,original.modifier,original.reference_no,comments.1,plant_organ.1,preservation,collection.reference_no,collection_name,country,state,county,latdec,lngdec,paleolatdec,paleolngdec,period,epoch,subepoch,stage,X10_my_bin,FR2_bin,max_interval,min_interval,ma_max,ma_min,ma_mid,formation,member,environment
1,3113,PaleoDB,M. Patzkowsky,Reptilia,NA,,,Thoracosaurus,,,,neocesariensis,,,,,,,M. Patzkowsky,K. Layou,,NA,,140,,NA,NA,,,,NA,,NA,body (3D),140,Vincentown Formation, NJ,United States,New Jersey,,39.971944,-74.683333,40.08,-55.4,Paleogene,Paleocene,Late/Upper Paleocene,Thanetian,Cenozoic 1,Thanetian,Thanetian,,58.7,55.8,57.25,Vincentown,,
3,10239,PaleoDB,W. Kiessling,Reptilia,NA,,,Thoracosaurus,,,n. sp.,isorhynchus,,,,,,,P. Mannion,P. Mannion,P. Mannion,NA,,37219,,NA,NA,,,,NA,,NA,body (3D),3809,Mont Aime,France,,,48.5,3,42.47,0.93,Paleogene,Paleocene,,,Cenozoic 1,,Danian,Thanetian,66.043,55.8,60.9215,Mont Aime,,coastal indet.
4,10239,PaleoDB,W. Kiessling,Reptilia,NA,,,Thoracosaurus,,,,macrorhynchus,,,,,,,P. Mannion,P. Mannion,,NA,,37219,Mentioned by Swinton (1938),NA,NA,,,,NA,,NA,body (3D),3809,Mont Aime,France,,,48.5,3,42.47,0.93,Paleogene,Paleocene,,,Cenozoic 1,,Danian,Thanetian,66.043,55.8,60.9215,Mont Aime,,coastal indet.
13,13065,PaleoDB,M. Uhen,Reptilia,NA,Crocodylidae,,Thecachampsa,,,,lusitanica,,Tomistoma,,,,lusitanica,P. Mannion,P. Mannion,,NA,,46482,MNHN.LBE.300: anterior portion of snout; MNHN.LBE.301: posterior portion of snout; MNHN.LBE.302: fragment of anterior part of snout,NA,NA,,,,NA,,NA,body (3D),8337,Gebel Zelten site 6412,Libya,,,28,20.5,26.96,19.18,Neogene,Miocene,Early/Lower Miocene,,Cenozoic 5,Lower Miocene,Early/Lower Miocene,,23.03,15.97,19.5,Maradah,,marine indet.
15,13079,PaleoDB,M. Uhen,Reptilia,NA,,,Piscogavialis,,,,jugaliperforatus,,,,,,,M. Uhen,M. Uhen,M. Uhen,NA,,18990,,NA,NA,,,,NA,,NA,not a trace,11891,Sud-Sacaco West (SAS) horizon),Peru,,,-15.580833,-74.719722,-15.84,-73.34,Neogene,Miocene,Late/Upper Miocene,Messinian,Cenozoic 6,Upper Miocene,Messinian,,6.35,5.47,5.91,Pisco,,foreshore
61,13626,Fossilworks,J. Alroy,Reptilia,NA,Gavialidae,,Rhamphostomopsis,,,n. sp.,neogaeus,,Rhamphostomopsis,,,n. sp.,intermedius,P. Mannion,P. Mannion,P. Mannion,NA,,46739,MACN 6122 - type,NA,NA,,,,NA,,NA,body (3D),6134,Barrancas del Rio Parana,Argentina,Entre Rios,,-33.716667,-59.25,-33.84,-56.79,Neogene,Miocene,Late/Upper Miocene,Tortonian,Cenozoic 6,Upper Miocene,Tortonian,,11.608,7.246,9.427,Entrerriana,,marginal marine indet.
147,14610,Fossilworks,J. Alroy,Reptilia,NA,,,Thoracosaurus,,,,neocesariensis,,,,,,,M. Carrano,M. Carrano,M. Carrano,3,specimens,11749,,NA,NA,,,,NA,,NA,body (3D),1984,PTRM V92067,United States,North Dakota,Bowman,46.1,-103.3,52.2,-76.75,Cretaceous,Late/Upper Cretaceous,,Maastrichtian,Cretaceous 8,Maastrichtian,Lancian,,66.9,66.7,66.8,Hell Creek,,crevasse splay
191,15074,Fossilworks,J. Alroy,Reptilia,NA,Dyrosauridae,,Hyposaurus,,,,sp.,,,,,,,P. Mannion,P. Mannion,,NA,,37282,SCSM 83.78.10 (amphiplatyan caudal centrum),NA,NA,,,,NA,,NA,body (3D),3052,St. Stephen,United States,South Carolina,Berkeley,33.433333,-80.1,34.57,-63.43,Paleogene,Paleocene,Late/Upper Paleocene,Thanetian,Cenozoic 1,Thanetian,Clarkforkian,,56.8,55.8,56.3,Williamsburg,,coastal indet.
193,15074,Fossilworks,J. Alroy,Reptilia,NA,,,Thoracosaurus,,,,sp.,,,,,,,P. Mannion,P. Mannion,,NA,,37282,ChMP V3091 and PV4101 (two partial maxillae), ChMP V4047 (section of a right dentary), ChMP V3475 and SMMP 84.11.1 (5 teeth), and ChM PV4052 (scute),NA,NA,,,,NA,,NA,not a trace,3052,St. Stephen,United States,South Carolina,Berkeley,33.433333,-80.1,34.57,-63.43,Paleogene,Paleocene,Late/Upper Paleocene,Thanetian,Cenozoic 1,Thanetian,Clarkforkian,,56.8,55.8,56.3,Williamsburg,,coastal indet.
228,15595,Fossilworks,J. Alroy,Reptilia,NA,,,Eosuchus,,,,lerichei,,,,,,,J. Alroy,J. Alroy,M. Uhen,NA,,812,,NA,NA,,,,NA,,NA,body (3D),2961,Fisher/Sullivan Site,United States,Virginia,Stafford,38.3,-77.4,38.78,-61.02,Paleogene,Eocene,Early/Lower Eocene,Ypresian,Cenozoic 2,Ypresian,Wasatchian,,55.8,50.3,53.05,Nanjemoy,Potapaco,terrestrial indet.
229,15595,Fossilworks,J. Alroy,Reptilia,NA,,,Thoracosaurus,,,,neocesariensis,,,,,,,J. Alroy,J. Alroy,M. Uhen,NA,,812,,NA,NA,,,,NA,,NA,body (3D),2961,Fisher/Sullivan Site,United States,Virginia,Stafford,38.3,-77.4,38.78,-61.02,Paleogene,Eocene,Early/Lower Eocene,Ypresian,Cenozoic 2,Ypresian,Wasatchian,,55.8,50.3,53.05,Nanjemoy,Potapaco,terrestrial indet.
316,18539,Fossilworks,J. Alroy,Reptilia,NA,,,Gavialosuchus,,,,sp.,,,,,,,J. Alroy,J. Alroy,,NA,,18119,,NA,NA,,,,NA,,NA,body (3D),2367,Haile V/XIXA,United States,Florida,Alachua,29.683333,-82.566667,29.86,-80.89,Neogene,,,,Cenozoic 6,,early Early Hemphillian,late Early Hemphillian,10.3,4.9,7.6,,,fluvial indet.
317,18550,Fossilworks,J. Alroy,Reptilia,NA,Crocodylidae,,Thecachampsa,,,,antiqua,,,,,,,P. Mannion,P. Mannion,,NA,,18134,USNM specimens,NA,NA,,,,NA,,NA,body (3D),3383,Lee Creek Mine,United States,North Carolina,Beaufort,35.4,-76.8,35.53,-75.05,Neogene,Miocene,Late/Upper Miocene,Messinian,Cenozoic 6,Upper Miocene,Hemphillian,,6.5,6.4,6.45,Yorktown,basal,terrestrial indet.
319,18554,Fossilworks,J. Alroy,Reptilia,NA,Crocodylidae,,Thecachampsa,,,cf.,antiqua,,Gavialosuchus,,,cf.,americanus,J. Alroy,J. Alroy,M. Uhen,NA,,3581,,NA,NA,,,,NA,,NA,body (3D),3581,Love Bone Bed,United States,Florida,Alachua,29.55,-82.516667,29.8,-80.04,Neogene,Miocene,Middle Miocene,Serravallian,Cenozoic 5,Middle Miocene,Late/Upper Clarendonian,,11.5,11.5,11.5,Alachua,,marginal marine indet.
324,18587,Fossilworks,J. Alroy,Reptilia,NA,Crocodylidae,,Thecachampsa,,,,antiqua,,Thecachampsa,,,,sericodon,M. Uhen,M. Uhen,M. Uhen,NA,,12635,,NA,NA,,,,NA,,NA,body (3D),3383,Shiloh Marl,United States,New Jersey,Cumberland,39.3,-75.2,39.46,-71.88,Neogene,Miocene,Middle Miocene,Langhian,Cenozoic 5,Middle Miocene,Langhian,,15.97,13.65,14.81,Kirkwood,Alloway Clay,marginal marine indet.
328,18663,Fossilworks,J. Alroy,Reptilia,NA,,,Gavialosuchus,,,,sp.,,,,,,,J. Alroy,J. Alroy,P. Mannion,NA,,742,SUMG V-2247, anterior tooth; V-2517, five teeth,NA,NA,,,,NA,,NA,body (3D),933,Toledo Bend,United States,Texas,Newton,31,-93.4,31.6,-88.94,Neogene,Miocene,Early/Lower Miocene,Aquitanian,Cenozoic 5,Lower Miocene,Aquitanian,,21.9,21.9,21.9,Fleming,upper Carnahan Bayou,coarse channel fill
457,22241,ETE,A. Behrensmeyer,Reptilia,NA,,,Eogavialis,,,,andrewsi,,,,,,,A. Behrensmeyer,S. Cote,S. Cote,2,specimens,8636,,NA,NA,,,,NA,,NA,body (3D),8636,Lothagam-Lower Nawata Mb.,Kenya,,,2.9,36.05,2.45,35.09,Neogene,Miocene,Late/Upper Miocene,Tortonian,Cenozoic 6,Upper Miocene,Tortonian,,11.608,7.246,9.427,Nawata,Lower Nawata,fluvial indet.
561,24521,ETE,A. Rees,Reptilia,NA,Metriorhynchidae,,Cricosaurus,,,,elegans,,,,,,,P. Mannion,J. Tennant,,NA,,43156,NHM 43005,NA,NA,,,,NA,,NA,body (3D),6888,Solnhofen,Germany,Franconia,,48.9,11,40.12,19.14,Jurassic,Late/Upper Jurassic,,Tithonian,Jurassic 6,Portlandian,Tithonian,,150.8,145.5,148.15,,,terrestrial indet.
562,24521,ETE,A. Rees,Reptilia,NA,Metriorhynchidae,,Geosaurus,,,,giganteus,,,,,,,P. Mannion,J. Tennant,,NA,,43156,NHM 37016–37020,NA,NA,,,,NA,,NA,body (3D),6888,Solnhofen,Germany,Franconia,,48.9,11,40.12,19.14,Jurassic,Late/Upper Jurassic,,Tithonian,Jurassic 6,Portlandian,Tithonian,,150.8,145.5,148.15,,,terrestrial indet.
567,24563,ETE,A. Rees,Reptilia,NA,Teleosauridae,,Machimosaurus,,,,hugii,,,,,,,M. Carrano,M. Carrano,R. Benson,1,individuals,42756,Fragments of the snout, part of the frontal, the left postorbital, the pterygoids left and the occiput, also two dorsal vertebrae, two sacral vertebrae, a tail vertebrae, ribs, left fibula, and some armor plates; found in 1961,NA,NA,,,,NA,,NA,body (3D),6907,Guimarota,Portugal,Leiria,,39.7,-8.8,33.73,1.88,Jurassic,Late/Upper Jurassic,,Kimmeridgian,Jurassic 5,Kimmeridgian,Kimmeridgian,,155.7,150.8,153.25,Alcobaça,,lagoonal
591,26795,PaleoDB,M. Carrano,Reptilia,NA,Metriorhynchidae,,Geosaurus,,,,sp.,,,,,,,P. Mannion,J. Tennant,J. Tennant,NA,,47454,NHMUK PV R36638, isolated tooth,NA,NA,,,,NA,,NA,body (3D),7423,Smallmouth Sands (BMNH),United Kingdom,England,Dorset,50.592448,-2.465735,41.26,7.6,Jurassic,Late/Upper Jurassic,,Kimmeridgian,Jurassic 5,Kimmeridgian,Late/Upper Kimmeridgian,,155.7,150.8,153.25,Kimmeridge Clay,Lower,marine indet.
592,26795,PaleoDB,M. Carrano,Reptilia,NA,Teleosauridae,,Machimosaurus,,,,sp.,,Steneosaurus,,,,manselii,P. Mannion,P. Mannion,,NA,,46832,,NA,NA,P. Mannion,P. Mannion,J. Tennant,38668,NHMUK PV R1774 (tooth),NA,body (3D),7423,Smallmouth Sands (BMNH),United Kingdom,England,Dorset,50.592448,-2.465735,41.26,7.6,Jurassic,Late/Upper Jurassic,,Kimmeridgian,Jurassic 5,Kimmeridgian,Late/Upper Kimmeridgian,,155.7,150.8,153.25,Kimmeridge Clay,Lower,marine indet.
593,26819,PaleoDB,W. Kiessling,Reptilia,NA,Dyrosauridae,,Hyposaurus,,,,rogersii,,,,,,,W. Kiessling,W. Kiessling,M. Carrano,NA,,29473,,NA,NA,,,,NA,,NA,body (3D),29473,Inversand Company marl pit, Sewell, MFL,United States,New Jersey,Gloucester,39.783333,-75.166667,40.16,-51.83,,,,,,,Late/Upper Maastrichtian,Early/Lower Paleocene,70.6,61.7,66.15,Hornerstown,,shallow subtidal indet.
598,26819,PaleoDB,W. Kiessling,Reptilia,NA,,,Thoracosaurus,,,,neocesariensis,,Thoracosaurus,,,,sp.,M. Carrano,M. Carrano,M. Carrano,1,specimens,54671,NJSM 11885,NA,NA,W. Kiessling,W. Kiessling,M. Carrano,29473,Thoracosaurus neocesariensis in ref 7438,NA,not a trace,29473,Inversand Company marl pit, Sewell, MFL,United States,New Jersey,Gloucester,39.783333,-75.166667,40.16,-51.83,,,,,,,Late/Upper Maastrichtian,Early/Lower Paleocene,70.6,61.7,66.15,Hornerstown,,shallow subtidal indet.
599,26820,PaleoDB,W. Kiessling,Reptilia,NA,Dyrosauridae,,Hyposaurus,,,,rogersii,,,,,,,W. Kiessling,W. Kiessling,,NA,,7438,,NA,NA,,,,NA,,NA,body (3D),7438,Inversand Pit, Sewell (middle Hornerstown),United States,New Jersey,Gloucester,39.783333,-75.166667,40.11,-52.86,Paleogene,Paleocene,Early/Lower Paleocene,Danian,Cenozoic 1,Danian,Danian,,66.043,61.7,63.8715,Hornerstown,,shallow subtidal indet.
606,27014,PaleoDB,M. Carrano,Reptilia,NA,,,Thoracosaurus,,,,sp.,,,,,,,M. Carrano,M. Carrano,,54,specimens,49398,ITV/Ns/Cr-326 to 380,NA,NA,,,,NA,,NA,not a trace,9847,Naskal microvertebrate site,India,Andhra Pradesh,Rangareddi,17.216667,77.866667,-29.28,58.39,Cretaceous,Late/Upper Cretaceous,,Maastrichtian,Cretaceous 8,Maastrichtian,Maastrichtian,,70.6,66.043,68.3215,Intertrappean Beds,,fluvial-lacustrine indet.
608,27249,Fossilworks,J. Alroy,Reptilia,NA,Metriorhynchidae,,Cricosaurus,,,n. sp.,vignaudi,,Geosaurus,,,n. sp.,vignaudi,J. Alroy,J. Alroy,J. Tennant,NA,,7525,UANL-FCT-R1 (holotype, skull and mandible, axis, atlas, 3 cervical vertebrae),NA,NA,,,,NA,,NA,body (3D),7525,Mazatepec (Geosaurus vignaudi Site),Mexico,Puebla,,20,-97.416667,15.04,-49.74,Jurassic,Late/Upper Jurassic,,Tithonian,Jurassic 6,Portlandian,Tithonian,,150.8,145.5,148.15,Pimienta,,offshore indet.
619,27563,Fossilworks,J. Alroy,Reptilia,NA,,,Thoracosaurus,,,,neocesariensis,,,,,,,J. Alroy,J. Alroy,M. Carrano,4,specimens,773,USNM 336478, 387368; Foniger coll.,NA,NA,,,,NA,,NA,body (3D),773,Severn Formation Locality B (Landover),United States,Maryland,Prince George's,38.909377,-76.845969,39.77,-52.23,Cretaceous,Late/Upper Cretaceous,,Maastrichtian,Cretaceous 8,Maastrichtian,Maastrichtian,,70.6,66.043,68.3215,Severn,,coastal indet.
620,27564,Fossilworks,J. Alroy,Reptilia,NA,,,Thoracosaurus,,,,neocesariensis,,,,,,,J. Alroy,J. Alroy,,NA,,773,,NA,NA,,,,NA,,NA,body (3D),773,Severn Formation Locality C (Hampton Mall Shopping Center),United States,Maryland,Prince George's,38.887879,-76.848476,39.75,-52.24,Cretaceous,Late/Upper Cretaceous,,Maastrichtian,Cretaceous 8,Maastrichtian,Maastrichtian,,70.6,66.043,68.3215,Severn,,coastal indet.
621,27565,Fossilworks,J. Alroy,Reptilia,NA,,,Thoracosaurus,,,,neocesariensis,,,,,,,J. Alroy,J. Alroy,,NA,,773,,NA,NA,,,,NA,,NA,body (3D),773,Severn Formation Locality D (US Route 50),United States,Maryland,Prince George's,38.948832,-76.818512,39.8,-52.19,Cretaceous,Late/Upper Cretaceous,,Maastrichtian,Cretaceous 8,Maastrichtian,Maastrichtian,,70.6,66.043,68.3215,Severn,,coastal indet.
639,28368,Fossilworks,J. Alroy,Reptilia,NA,,,Gavialosuchus,,,,antiquus,,,,,,,M. Uhen,M. Uhen,M. Uhen,1,specimens,24251,,NA,NA,,,,NA,,NA,body (3D),7804,Horsehead Cliffs, Zone 12-13,United States,Virginia,Westmoreland,38.170556,-76.870833,38.36,-73.58,Neogene,Miocene,Middle Miocene,Langhian,Cenozoic 5,Middle Miocene,Langhian,,15.97,13.65,14.81,Calvert,Plum Point,estuary/bay
658,28506,PaleoDB,M. Carrano,Reptilia,NA,Teleosauridae,,Steneosaurus,,,,bollensis,,,,,,,R. Benson,R. Benson,,NA,,42779,,NA,NA,,,,NA,,NA,body (3D),7866,Mistelgau station brick pit,Germany,Bayern,,49.916667,11.466667,39.37,19.11,Jurassic,Early/Lower Jurassic,,Toarcian,Jurassic 3,Toarcian,Early/Lower Toarcian,,183,182,182.5,Posidonia Shale,Lias Epsilon 2,marine indet.
663,29012,PaleoDB,C. Labandeira,Reptilia,NA,Metriorhynchidae,,Geosaurus,,,,giganteus,,,,,,,R. Benson,R. Benson,R. Benson,2,specimens,42559,BMNH 37016, tooth crown lacking apex, base, and root; BMNH 37020, skull and mandible embedded within lithographic limestone, only visible in left lateral view,NA,NA,,,,NA,,NA,body (3D),32121,Solnhofen,Germany,Bavaria,,48.9,11.17,40.13,19.27,Jurassic,Late/Upper Jurassic,,Tithonian,Jurassic 6,Portlandian,Early/Lower Tithonian,,150.8,145.5,148.15,Solnhofen,Upper,lagoonal/restricted shallow subtidal
715,35132,Fossilworks,J. Alroy,Reptilia,NA,,n. gen.,Maroccosuchus,,,n. sp.,zennaroi,cf.,Crocodilus,,,,indet.,P. Mannion,P. Mannion,P. Mannion,1,individuals,50043,IRSNB R408 - holotype (skull, mandible and partial postcranial skeleton),NA,NA,J. Alroy,R. Whatley,P. Mannion,9459,,NA,body (3D),9459,Sidi Daoui,Morocco,Oued Zem,,32.866667,-6.566667,27.01,-8.21,Paleogene,Eocene,Early/Lower Eocene,Ypresian,Cenozoic 2,Ypresian,Ypresian,,55.8,48.6,52.2,,,terrestrial indet.
716,35262,PaleoDB,M. Carrano,Reptilia,NA,Teleosauridae,,Steneosaurus,,,,priscus,,,,,,,M. Carrano,M. Carrano,,NA,,53639,,NA,NA,,,,NA,,NA,body (3D),9478,Canjuers-Les Bessons quarry (micronatum biozone),France,Provence-Alpes-Côte d'Azur,Var,43.705021,6.37315,34.73,15.55,Jurassic,Late/Upper Jurassic,,Tithonian,Jurassic 6,Portlandian,Early/Lower Tithonian,,150.8,145.5,148.15,,,lagoonal
721,35289,Fossilworks,J. Alroy,Reptilia,NA,,,Thoracosaurus,,,,neocesariensis,,,,,,,J. Alroy,E. Leckey,M. Uhen,NA,,9505,,NA,NA,,,,NA,,NA,body (3D),9505,Hannahatchee Creek ‘‘longwalk’’ outcrop,United States,Georgia,Stewart,32.164167,-85.026667,34.04,-56.7,Cretaceous,Late/Upper Cretaceous,,Campanian,Cretaceous 7,Campanian,Campanian,,84.9,70.6,77.75,Blufftown,,transition zone/lower shoreface
727,35972,PaleoDB,M. Carrano,Reptilia,NA,Metriorhynchidae,,Aggiosaurus,,,,sp.,n. gen.,Reptilia,,,n. sp.,indet.,M. Carrano,M. Carrano,M. Carrano,1,specimens,9664,,NA,NA,M. Carrano,M. Carrano,M. Carrano,55039,,NA,body (3D),55039,Cap d’Aggio-La Turbie,France,Alpes-Maritimes,,43.75,7.4,34.77,16.71,Jurassic,Late/Upper Jurassic,,Oxfordian,Jurassic 5,Oxfordian,Late/Upper Oxfordian,,161.2,155.7,158.45,,,reef, buildup or bioherm
729,35986,PaleoDB,E. Fara,Reptilia,NA,Crocodylidae,,Thecachampsa,,,,lusitanica,,Gavialosuchus,,,n. sp.,americana,P. Mannion,P. Mannion,,NA,,49992,Type (skull and mandible),NA,NA,P. Mannion,P. Mannion,,47646,Type of Gavialosuchus americana lusitanica,NA,body (3D),12513,Quinta da Farinheira, Lisbon,Portugal,Lisbon Province,Lisbon City,38.716667,-9.116667,38.78,-10.38,Neogene,Miocene,Middle Miocene,Langhian,Cenozoic 5,Middle Miocene,Langhian,,15.97,13.65,14.81,,,terrestrial indet.
747,36393,Fossilworks,J. Alroy,Reptilia,NA,,,Eoneustes,,,,gaudryi,,Teleidosaurus,,,,gaudryi,J. Alroy,R. Whatley,,NA,,9743,,NA,NA,,,,NA,,NA,body (3D),9743,Saint-Seine-l'Abbaye (Côte-d'Or),France,Bourgogne,Côte-d'Or,47.5,4.783333,37.54,14.66,Jurassic,Middle Jurassic,,Bathonian,Jurassic 4,Bathonian,Early/Lower Bathonian,,167.7,164.7,166.2,Dalle nacrée,,shallow subtidal indet.
748,36394,Fossilworks,J. Alroy,Reptilia,NA,Teleosauridae,,Steneosaurus,,,,larteti,,,,,,,J. Alroy,R. Whatley,,1,individuals,9743,,NA,NA,,,,NA,,NA,body (3D),9743,Talant (Côte-d'Or),France,Bourgogne,Côte-d'Or,47.339722,5.024444,37.39,14.89,Jurassic,Middle Jurassic,,Bathonian,Jurassic 4,Bathonian,Late/Upper Bathonian,,167.7,164.7,166.2,Comblanchien,,shallow subtidal indet.
749,36449,Fossilworks,J. Alroy,Reptilia,NA,,?,Thoracosaurus,,,,sp.,,,,,,,J. Alroy,E. Leckey,R. Benson,NA,,9765,isolated teeth,NA,NA,,,,NA,,NA,not a trace,9765,Hogback South, MNA Locality A,United States,New Mexico,San Juan,36.486111,-108.486111,43.83,-79.79,Cretaceous,Late/Upper Cretaceous,,Campanian,Cretaceous 7,Campanian,Late/Upper Campanian,,84.9,70.6,77.75,Fruitland,,terrestrial indet.
751,36451,Fossilworks,J. Alroy,Reptilia,NA,Teleosauridae,,Steneosaurus,,,,sp.,,,,,,,J. Alroy,R. Whatley,,4,specimens,9743,,NA,NA,,,,NA,,NA,body (3D),9743,Combe à la Serpent (Côte-d'Or),France,Bourgogne,Côte-d'Or,47.339722,5.024444,37.79,14.64,Jurassic,Middle Jurassic,,Callovian,Jurassic 5,Callovian,Early/Lower Callovian,,164.7,161.2,162.95,,,shallow subtidal indet.
752,36453,Fossilworks,J. Alroy,Reptilia,NA,Teleosauridae,,Steneosaurus,,,,sp.,,,,,,,J. Alroy,R. Whatley,,NA,,9743,1 or 2 skeletons in several blocks,NA,NA,,,,NA,,NA,body (3D),9743,Etrochey Callovian vertebrate layer (Côte-d'Or),France,Bourgogne,Côte-d'Or,47.85,4.55,38.27,14.18,Jurassic,Middle Jurassic,,Callovian,Jurassic 5,Callovian,Early/Lower Callovian,,164.7,161.2,162.95,,,carbonate indet.
755,36568,Fossilworks,J. Alroy,Reptilia,NA,Metriorhynchidae,,Metriorhynchus,,,,sp.,,,,,,,J. Alroy,R. Whatley,,3,specimens,9743,,NA,NA,,,,NA,,NA,body (3D),9743,Etrochey Oxfordian vertebrate layer (Côte-d'Or),France,Bourgogne,Côte-d'Or,47.85,4.55,38.71,13.87,Jurassic,Late/Upper Jurassic,,Oxfordian,Jurassic 5,Oxfordian,Middle Oxfordian,,161.2,155.7,158.45,,,shallow subtidal indet.
756,36568,Fossilworks,J. Alroy,Reptilia,NA,Teleosauridae,,Steneosaurus,,,,heberti,,,,,,,J. Alroy,R. Whatley,,1,specimens,9743,,NA,NA,,,,NA,,NA,body (3D),9743,Etrochey Oxfordian vertebrate layer (Côte-d'Or),France,Bourgogne,Côte-d'Or,47.85,4.55,38.71,13.87,Jurassic,Late/Upper Jurassic,,Oxfordian,Jurassic 5,Oxfordian,Middle Oxfordian,,161.2,155.7,158.45,,,shallow subtidal indet.
757,36568,Fossilworks,J. Alroy,Reptilia,NA,Teleosauridae,,Steneosaurus,,,cf.,intermedius,,,,,,,J. Alroy,R. Whatley,,1,specimens,9743,,NA,NA,,,,NA,,NA,body (3D),9743,Etrochey Oxfordian vertebrate layer (Côte-d'Or),France,Bourgogne,Côte-d'Or,47.85,4.55,38.71,13.87,Jurassic,Late/Upper Jurassic,,Oxfordian,Jurassic 5,Oxfordian,Middle Oxfordian,,161.2,155.7,158.45,,,shallow subtidal indet.
758,36626,PaleoDB,E. Fara,Reptilia,NA,Crocodylidae,,Thecachampsa,,,,antiqua,,Gavialosuchus,,,,americanus,E. Fara,E. Fara,,NA,,9820,G. americanus lustanicus,NA,NA,,,,NA,,NA,body (3D),9820,Level C1, Quarry Correio Mor, Lisbon,Portugal,Lisbon Province,Lisbon,38.716667,-9.116667,38.68,-10.6,Neogene,Miocene,Early/Lower Miocene,Burdigalian,Cenozoic 5,Lower Miocene,Burdigalian,,20.43,15.97,18.2,,,estuary/bay
759,36628,PaleoDB,E. Fara,Reptilia,NA,Crocodylidae,,Thecachampsa,,,,antiqua,,Gavialosuchus,,,,americanus,E. Fara,E. Fara,,NA,,9820,G. americanus lusitanicus,NA,NA,,,,NA,,NA,body (3D),9820,Level C4, Quarry Quinta do Narigao, Lisbon,Portugal,Lisbon province,lisbon city,38.716667,-9.116667,38.68,-10.6,Neogene,Miocene,Early/Lower Miocene,Burdigalian,Cenozoic 5,Lower Miocene,Burdigalian,,20.43,15.97,18.2,,,estuary/bay
761,36631,PaleoDB,E. Fara,Reptilia,NA,Crocodylidae,,Thecachampsa,,,,antiqua,,Gavialosuchus,,,,americanus,E. Fara,E. Fara,,NA,,9820,G. americanus lusitanicus,NA,NA,,,,NA,,NA,body (3D),9820,Level C1, Quarry Quinta da Noiva, Lisbon,Portugal,Lisbon province,lisbon city,38.716667,-9.116667,38.68,-10.6,Neogene,Miocene,Early/Lower Miocene,Burdigalian,Cenozoic 5,Lower Miocene,Burdigalian,,20.43,15.97,18.2,,,estuary/bay
763,36632,PaleoDB,E. Fara,Reptilia,NA,Crocodylidae,,Thecachampsa,,,,antiqua,,Gavialosuchus,,,,americanus,E. Fara,E. Fara,,NA,,9820,G. americanus lusitanicus,NA,NA,,,,NA,,NA,body (3D),9820,Quarry Torre da Musgueira, Lisbonne,Portugal,Lisbon Province,Lisbon city,38.716667,-9.116667,38.68,-10.6,Neogene,Miocene,Early/Lower Miocene,Burdigalian,Cenozoic 5,Lower Miocene,Burdigalian,,20.43,15.97,18.2,,,estuary/bay
772,37596,ETE,E. Fara,Reptilia,NA,,,Peipehsuchus,,,,sp.,,,,,,,E. Fara,E. Fara,R. Butler,NA,,10054,,NA,NA,,,,NA,,NA,body (3D),10054,Locality FTA-30, Sarykamyshsay, Naryn River, Fergana, near Tashkumyr,Kyrgyzstan,Jalalabad,,41.334444,72.245833,40.92,76.29,Jurassic,Middle Jurassic,,Callovian,Jurassic 5,Callovian,Callovian,,164.7,161.2,162.95,Balabansai,,lagoonal
774,37597,PaleoDB,E. Fara,Reptilia,NA,,,Peipehsuchus,,,,sp.,,,,,,,E. Fara,E. Fara,,NA,,10054,,NA,NA,,,,NA,,NA,body (3D),10054,Locality FBX 7, Uurusay Valley, Naryn River, Fergana, near Tashkumyr,Kyrgyzstan,Jalal-Abad Region, north to the Osh region,,41.25,72.166667,40.82,76.28,Jurassic,Middle Jurassic,,Callovian,Jurassic 5,Callovian,Callovian,,164.7,161.2,162.95,Balabansai,,lagoonal
781,38639,PaleoDB,M. Aberhan,Reptilia,NA,Teleosauridae,,Steneosaurus,,,n. sp.,bollensis,,Mystriosaurus,,,n. sp.,egertoni,R. Benson,R. Benson,R. Benson,1,individuals,42779,Hessian Landesmuseum Darmstadt and in the collection of the Castle Bayreuth: bones and osteoderms of one individual first reported by Kaup (1841) and Münster (1843),NA,NA,,,,NA,,NA,body (3D),10359,South-Germany, Berg bei Neumarkt,Germany,,,49.3,11.45,38.87,20.26,Jurassic,Early/Lower Jurassic,,Toarcian,Jurassic 3,Toarcian,Late/Upper Toarcian,,180.1,175.6,177.85,,,marine indet.
782,38639,PaleoDB,M. Aberhan,Reptilia,NA,Teleosauridae,,Steneosaurus,,,n. sp.,bollensis,,Mystriosaurus,,,n. sp.,speciosus,R. Benson,R. Benson,,1,specimens,42779,4 associated fragments of a maxilla, destroyed specimen from the Münster collection of the Munich Museum,NA,NA,,,,NA,,NA,body (3D),10359,South-Germany, Berg bei Neumarkt,Germany,,,49.3,11.45,38.87,20.26,Jurassic,Early/Lower Jurassic,,Toarcian,Jurassic 3,Toarcian,Late/Upper Toarcian,,180.1,175.6,177.85,,,marine indet.
783,38639,PaleoDB,M. Aberhan,Reptilia,NA,Teleosauridae,,Steneosaurus,,,n. sp.,bollensis,,Mystriosaurus,,,n. sp.,tenuirostris,R. Benson,R. Benson,,1,specimens,42779,Maxillary fragment, destroyed specimen from the Münster collection of the Munich Museum,NA,NA,,,,NA,,NA,body (3D),10359,South-Germany, Berg bei Neumarkt,Germany,,,49.3,11.45,38.87,20.26,Jurassic,Early/Lower Jurassic,,Toarcian,Jurassic 3,Toarcian,Late/Upper Toarcian,,180.1,175.6,177.85,,,marine indet.
844,41817,PaleoDB,W. Kiessling,Reptilia,NA,Metriorhynchidae,,Cricosaurus,,,,suevicus,,Geosaurus,,,,suevicus,R. Butler,R. Butler,R. Butler,4,specimens,33234,Tübingen, three specimens. SMNS 9808,NA,NA,,,,NA,,NA,body (3D),11187,Nusplingen quarry,Germany,Baden Württemberg,,48.116667,9.1,39.23,17.64,Jurassic,Late/Upper Jurassic,,Kimmeridgian,Jurassic 5,Kimmeridgian,Late/Upper Kimmeridgian,,155.7,150.8,153.25,Nusplingen Limestone,,open shallow subtidal
845,41817,PaleoDB,W. Kiessling,Reptilia,NA,Metriorhynchidae,?,Geosaurus,,,,sp.,,,,,,,R. Butler,R. Butler,J. Tennant,1,specimens,33234,SMNS 80480, SMNS 81834,NA,NA,,,,NA,,NA,body (3D),11187,Nusplingen quarry,Germany,Baden Württemberg,,48.116667,9.1,39.23,17.64,Jurassic,Late/Upper Jurassic,,Kimmeridgian,Jurassic 5,Kimmeridgian,Late/Upper Kimmeridgian,,155.7,150.8,153.25,Nusplingen Limestone,,open shallow subtidal
846,41817,PaleoDB,W. Kiessling,Reptilia,NA,Metriorhynchidae,,Dakosaurus,,,,sp.,,,,,,,R. Butler,R. Butler,,1,specimens,33234,Tübingen specimen,NA,NA,,,,NA,,NA,body (3D),11187,Nusplingen quarry,Germany,Baden Württemberg,,48.116667,9.1,39.23,17.64,Jurassic,Late/Upper Jurassic,,Kimmeridgian,Jurassic 5,Kimmeridgian,Late/Upper Kimmeridgian,,155.7,150.8,153.25,Nusplingen Limestone,,open shallow subtidal
847,41817,PaleoDB,W. Kiessling,Reptilia,NA,Metriorhynchidae,,Dakosaurus,,,,maximus,,,,,,,R. Benson,R. Benson,,1,specimens,43071,SMNS 81793: isolated tooth,NA,NA,,,,NA,,NA,body (3D),11187,Nusplingen quarry,Germany,Baden Württemberg,,48.116667,9.1,39.23,17.64,Jurassic,Late/Upper Jurassic,,Kimmeridgian,Jurassic 5,Kimmeridgian,Late/Upper Kimmeridgian,,155.7,150.8,153.25,Nusplingen Limestone,,open shallow subtidal
848,41817,PaleoDB,W. Kiessling,Reptilia,NA,Metriorhynchidae,,Cricosaurus,,,,suevicus,,,,,,,P. Mannion,J. Tennant,,NA,,43156,SMNS 3808, SMNS 90513,NA,NA,,,,NA,,NA,body (3D),11187,Nusplingen quarry,Germany,Baden Württemberg,,48.116667,9.1,39.23,17.64,Jurassic,Late/Upper Jurassic,,Kimmeridgian,Jurassic 5,Kimmeridgian,Late/Upper Kimmeridgian,,155.7,150.8,153.25,Nusplingen Limestone,,open shallow subtidal
851,42332,PaleoDB,W. Kiessling,Reptilia,NA,Teleosauridae,,Teleosaurus,,,,cadomensis,,,,,,,P. Mannion,J. Tennant,,NA,,50075,,NA,NA,,,,NA,,NA,body (3D),11186,Stonesfield, Oxfordshire,United Kingdom,England,Oxfordshire,51.85,-1.416667,41.33,9.01,Jurassic,Middle Jurassic,,Bathonian,Jurassic 4,Bathonian,Bathonian,,167.7,164.7,166.2,White Limestone,,shallow subtidal indet.
852,43063,PaleoDB,A. Hendy,Reptilia,NA,,,Siquisiquesuchus,,,,venezuelensis,,Tomistominae,,,,indet.,P. Mannion,P. Mannion,,1,specimens,46522,MBLUZ 5054 (partial skull), MBLUZ-P-4685 (partial skull), MBLUZ-P-5051 (right femur), MBLUZ-P-5052 (proximal end of right humerus) and MBLUZ-P-5053 (partial right tibia),NA,NA,M. Uhen,M. Uhen,J. Carrillo,23774,,NA,body (3D),11413,Cerro La Cruz (Castillo Formation), Lara,Venezuela,Falcon,,10.366667,-70.05,9.51,-66.34,Neogene,Miocene,Early/Lower Miocene,Burdigalian,Cenozoic 5,Lower Miocene,Early/Lower Miocene,,19.27,17.21,18.24,Castillo,,shallow subtidal indet.
863,45099,PaleoDB,M. Carrano,Reptilia,NA,,,Thoracosaurus,,,,neocesariensis,,,,,,,M. Carrano,M. Carrano,M. Carrano,5,specimens,11749,,NA,NA,,,,NA,,NA,body (3D),11749,PTRM V89004, Doaks Butte,United States,North Dakota,Bowman,45.9488,-103.9617,52.32,-76.97,Cretaceous,Late/Upper Cretaceous,,Maastrichtian,Cretaceous 8,Maastrichtian,Maastrichtian,,66.9,66.7,66.8,Hell Creek,,"channel"
866,45102,ETE,M. Carrano,Reptilia,NA,,,Thoracosaurus,,,,neocesariensis,,,,,,,M. Carrano,M. Carrano,M. Carrano,3,specimens,11749,,NA,NA,,,,NA,,NA,body (3D),11749,PTRM V89003,United States,North Dakota,Bowman,45.9777,-103.7539,52.31,-76.73,Cretaceous,Late/Upper Cretaceous,,Maastrichtian,Cretaceous 8,Maastrichtian,Maastrichtian,,70.6,66.043,68.3215,Hell Creek,,crevasse splay
869,45109,ETE,M. Carrano,Reptilia,NA,,,Thoracosaurus,,,,neocesariensis,,,,,,,M. Carrano,M. Carrano,,7,specimens,11749,,NA,NA,,,,NA,,NA,body (3D),11749,PTRM V88018, Mud Buttes,United States,North Dakota,Bowman,46.264,-103.7669,52.59,-76.6,Cretaceous,Late/Upper Cretaceous,,Maastrichtian,Cretaceous 8,Maastrichtian,Maastrichtian,,66.5,66.3,66.4,Hell Creek,,"floodplain"
874,45111,ETE,M. Carrano,Reptilia,NA,,,Thoracosaurus,,,,neocesariensis,,,,,,,M. Carrano,M. Carrano,M. Carrano,3,specimens,11749,,NA,NA,,,,NA,,NA,body (3D),11749,PTRM V87012, Mud Buttes,United States,North Dakota,Bowman,46.264,-103.7669,52.59,-76.6,Cretaceous,Late/Upper Cretaceous,,Maastrichtian,Cretaceous 8,Maastrichtian,Maastrichtian,,66.9,66.3,66.6,Hell Creek,,"floodplain"
883,45118,ETE,M. Carrano,Reptilia,NA,,,Thoracosaurus,,,,neocesariensis,,,,,,,M. Carrano,M. Carrano,,1,specimens,11749,,NA,NA,,,,NA,,NA,body (3D),11749,PTRM V88004, Mud Buttes,United States,North Dakota,Bowman,46.264,-103.7669,52.59,-76.6,Cretaceous,Late/Upper Cretaceous,,Maastrichtian,Cretaceous 8,Maastrichtian,Maastrichtian,,66.9,66.3,66.6,Hell Creek,,"floodplain"
892,45128,ETE,M. Carrano,Reptilia,NA,,,Thoracosaurus,,,,neocesariensis,,,,,,,M. Carrano,M. Carrano,M. Carrano,15,specimens,11749,,NA,NA,,,,NA,,NA,body (3D),11749,PTRM V92002,United States,North Dakota,Slope,46.4064,-103.9397,52.76,-76.72,Cretaceous,Late/Upper Cretaceous,,Maastrichtian,Cretaceous 8,Maastrichtian,Maastrichtian,,70.6,66.043,68.3215,Hell Creek,,"channel"
894,45130,ETE,M. Carrano,Reptilia,NA,,,Thoracosaurus,,,,neocesariensis,,,,,,,M. Carrano,M. Carrano,M. Carrano,1,specimens,11749,,NA,NA,,,,NA,,NA,body (3D),11749,PTRM V87009, Pretty Butte,United States,North Dakota,Slope,46.3819,-103.9644,52.74,-76.76,Cretaceous,Late/Upper Cretaceous,,Maastrichtian,Cretaceous 8,Maastrichtian,Maastrichtian,,70.6,66.043,68.3215,Hell Creek,,"channel"
899,45136,ETE,M. Carrano,Reptilia,NA,,,Thoracosaurus,,,,neocesariensis,,,,,,,M. Carrano,M. Carrano,M. Carrano,2,specimens,11749,,NA,NA,,,,NA,,NA,body (3D),11749,PTRM V86003, Pretty Butte,United States,North Dakota,Slope,46.3819,-103.9644,52.74,-76.76,Cretaceous,Late/Upper Cretaceous,,Maastrichtian,Cretaceous 8,Maastrichtian,Maastrichtian,,70.6,66.043,68.3215,Hell Creek,,"channel"
901,45137,ETE,M. Carrano,Reptilia,NA,,,Thoracosaurus,,,,neocesariensis,,,,,,,M. Carrano,M. Carrano,M. Carrano,1,specimens,11749,,NA,NA,,,,NA,,NA,body (3D),11749,PTRM V98027, Cannonball Creek,United States,North Dakota,Slope,46.4498,-104.233,52.86,-77.02,Cretaceous,Late/Upper Cretaceous,,Maastrichtian,Cretaceous 8,Maastrichtian,Maastrichtian,,66.9,66.3,66.6,Hell Creek,,"channel"
906,45144,ETE,M. Carrano,Reptilia,NA,,,Thoracosaurus,,,,neocesariensis,,,,,,,M. Carrano,M. Carrano,M. Carrano,9,specimens,11749,,NA,NA,,,,NA,,NA,body (3D),11749,PTRM V86002, East Marmarth,United States,North Dakota,Slope,46.334,-103.8979,52.68,-76.71,Cretaceous,Late/Upper Cretaceous,,Maastrichtian,Cretaceous 8,Maastrichtian,Maastrichtian,,66.9,66.7,66.8,Hell Creek,,"channel"
920,45299,ETE,M. Carrano,Reptilia,NA,,,Thoracosaurus,,,,neocesariensis,,,,,,,M. Carrano,M. Carrano,M. Carrano,3,specimens,11749,,NA,NA,,,,NA,,NA,body (3D),11749,PTRM V95016, Cannonball Creek,United States,North Dakota,Slope,46.4643,-104.24,52.87,-77.02,Cretaceous,Late/Upper Cretaceous,,Maastrichtian,Cretaceous 8,Maastrichtian,Maastrichtian,,66.9,66.3,66.6,Hell Creek,,"channel"
926,45381,ETE,M. Carrano,Reptilia,NA,,,Thoracosaurus,,,,neocesariensis,,,,,,,M. Carrano,M. Carrano,M. Carrano,4,specimens,11749,,NA,NA,,,,NA,,NA,body (3D),11749,PTRM V97024,United States,North Dakota,Slope,46.3629,-103.8979,52.71,-76.7,Cretaceous,Late/Upper Cretaceous,,Maastrichtian,Cretaceous 8,Maastrichtian,Maastrichtian,,66.9,66.7,66.8,Hell Creek,,"floodplain"
935,45452,PaleoDB,M. Uhen,Reptilia,NA,Crocodylidae,,Thecachampsa,,,n. sp.,antiqua,,Tomistoma,,,n. sp.,americana,J. Alroy,J. Alroy,P. Mannion,NA,,46386,Florida State Geological Survey 3657 - type (anterior portion of skull); referred specimen - 2372 (fragment of lower jaw); "Miocene" specimens collected before 1921 by the Amalgamated Phosphate Company and reposited with the AMNH, FGS, USNM, and MCZ,NA,NA,,,,NA,,NA,body (3D),2613,Amalgamated Phosphate Company Mine,United States,Florida,Polk,27.753,-81.98,28.01,-79.34,Neogene,Miocene,Middle Miocene,Serravallian,Cenozoic 5,Middle Miocene,Serravallian,,13.65,11.608,12.629,Bone Valley,lower,lagoonal
936,45469,PaleoDB,M. Uhen,Reptilia,NA,Crocodylidae,n. gen.,Thecachampsa,,,n. sp.,magnidens,n. gen.,Megalodelphis,,,n. sp.,magnidens,M. Uhen,M. Uhen,P. Mannion,NA,,12596,MCZ 17883 - holotype (partial mandibular ramus with four teeth); referred specimen: MCZ 17880 (rostral fragment),NA,NA,,,,NA,,NA,body (3D),2613,American Agricultural Chemical Company Mine,United States,Florida,Polk,27.835,-81.971389,28.09,-79.33,Neogene,Miocene,Middle Miocene,Serravallian,Cenozoic 5,Middle Miocene,Serravallian,,13.65,11.608,12.629,Bone Valley,lower,lagoonal
944,45777,PaleoDB,M. Uhen,Reptilia,NA,,,Gavialosuchus,,,,sp.,,,,,,,M. Uhen,M. Uhen,,NA,,15424,,NA,NA,,,,NA,,NA,body (3D),12126,Chandler Bridge Creek (Ashley Fm.),United States,South Carolina,Dorchester,32.967222,-80.151667,32.87,-73.59,Paleogene,Oligocene,Early/Lower Oligocene,Rupelian,Cenozoic 4,Rupelian,Rupelian,,33.9,28.4,31.15,Ashley,,marine indet.
945,45844,ETE,M. Carrano,Reptilia,NA,,cf.,Thoracosaurus,,,,sp.,,,,,,,M. Carrano,M. Carrano,R. Benson,1,specimens,1129,,NA,NA,,,,NA,,NA,not a trace,46718,Dino Ray UW V-79033,United States,Wyoming,Sweetwater,41.5683,-108.6486,48.87,-84.51,Cretaceous,Late/Upper Cretaceous,,Maastrichtian,Cretaceous 8,Maastrichtian,Lancian,,70.6,66.043,68.3215,Lance,,terrestrial indet.
946,45932,ETE,M. Carrano,Reptilia,NA,Teleosauridae,,Steneosaurus,,,cf.,subulidens,,,,,,,M. Carrano,K. Maguire,M. Carrano,24,specimens,25218,,NA,NA,,,,NA,,NA,body (3D),12235,New Park Quarry,United Kingdom,England,Gloucestershire,51.951667,-1.745,41.57,8.67,Jurassic,Middle Jurassic,,Bathonian,Jurassic 4,Bathonian,Late/Upper Bathonian,,167.7,164.7,166.2,Chipping Norton Limestone,Hook Norton,marine indet.
947,45932,ETE,M. Carrano,Reptilia,NA,Teleosauridae,,Teleosaurus,,,,sp.,,,,,,,M. Carrano,K. Maguire,M. Carrano,NA,,10557,,NA,NA,,,,NA,,NA,body (3D),12235,New Park Quarry,United Kingdom,England,Gloucestershire,51.951667,-1.745,41.57,8.67,Jurassic,Middle Jurassic,,Bathonian,Jurassic 4,Bathonian,Late/Upper Bathonian,,167.7,164.7,166.2,Chipping Norton Limestone,Hook Norton,marine indet.
948,45959,ETE,M. Carrano,Reptilia,NA,Teleosauridae,,Steneosaurus,,,,sp.,,,,,,,M. Carrano,M. Carrano,,1,individuals,12258,,NA,NA,,,,NA,,NA,body (3D),12258,Tissenfelt,Morocco,Boulemane,,33.45,-4.419,28.32,-2.06,Jurassic,Middle Jurassic,,Bathonian,Jurassic 4,Bathonian,Middle Bathonian,Late/Upper Bathonian,167.7,164.7,166.2,El Mers,,marginal marine indet.
949,45966,ETE,M. Carrano,Reptilia,NA,Teleosauridae,,Steneosaurus,,,,sp.,,,,,,,M. Carrano,M. Carrano,,1,individuals,12258,,NA,NA,,,,NA,,NA,body (3D),12258,Oued Tamemecht,Morocco,Boulemane,,33.43,-4.397,28.29,-2.06,Jurassic,Middle Jurassic,,Bathonian,Jurassic 4,Bathonian,Middle Bathonian,Late/Upper Bathonian,167.7,164.7,166.2,El Mers,,marginal marine indet.
950,45967,ETE,M. Carrano,Reptilia,NA,Teleosauridae,,Steneosaurus,,,,sp.,,,,,,,M. Carrano,M. Carrano,,1,individuals,12258,,NA,NA,,,,NA,,NA,body (3D),12258,Tirardine,Morocco,Boulemane,,33.436,-4.359,28.28,-2.02,Jurassic,Middle Jurassic,,Bathonian,Jurassic 4,Bathonian,Middle Bathonian,Late/Upper Bathonian,167.7,164.7,166.2,El Mers,,marginal marine indet.
951,45968,ETE,M. Carrano,Reptilia,NA,Teleosauridae,,Steneosaurus,,,,sp.,,,,,,,M. Carrano,M. Carrano,,2,specimens,12258,,NA,NA,,,,NA,,NA,body (3D),12258,Bou Iferaoun,Morocco,Boulemane,,33.415,-4.376,28.27,-2.05,Jurassic,Middle Jurassic,,Bathonian,Jurassic 4,Bathonian,Middle Bathonian,Late/Upper Bathonian,167.7,164.7,166.2,El Mers,,marginal marine indet.
952,45969,ETE,M. Carrano,Reptilia,NA,Teleosauridae,,Steneosaurus,,,,sp.,,,,,,,M. Carrano,M. Carrano,,1,individuals,12258,skull,NA,NA,,,,NA,,NA,body (3D),12258,Bou Iferaoun,Morocco,Boulemane,,33.415,-4.381,28.27,-2.05,Jurassic,Middle Jurassic,,Bathonian,Jurassic 4,Bathonian,Middle Bathonian,Late/Upper Bathonian,167.7,164.7,166.2,El Mers,,marginal marine indet.
953,45970,ETE,M. Carrano,Reptilia,NA,Teleosauridae,,Steneosaurus,,,,sp.,,,,,,,M. Carrano,M. Carrano,,NA,,12258,,NA,NA,,,,NA,,NA,body (3D),12258,Tamguert r'Tane,Morocco,Boulemane,,33.479,-4.326,28.3,-1.97,Jurassic,Middle Jurassic,,Bathonian,Jurassic 4,Bathonian,Middle Bathonian,Late/Upper Bathonian,167.7,164.7,166.2,El Mers,,marginal marine indet.
954,45971,ETE,M. Carrano,Reptilia,NA,Teleosauridae,,Steneosaurus,,,,sp.,,,,,,,M. Carrano,M. Carrano,,NA,,12258,,NA,NA,,,,NA,,NA,body (3D),12258,Botane 2,Morocco,Boulemane,,33.475,-4.461,28.36,-2.08,Jurassic,Middle Jurassic,,Bathonian,Jurassic 4,Bathonian,Middle Bathonian,Late/Upper Bathonian,167.7,164.7,166.2,El Mers,,marginal marine indet.
955,45972,ETE,M. Carrano,Reptilia,NA,Teleosauridae,,Steneosaurus,,,,sp.,,,,,,,M. Carrano,M. Carrano,,1,individuals,12258,,NA,NA,,,,NA,,NA,body (3D),12258,Djmila,Morocco,Boulemane,,33.489,-4.4506,28.36,-2.07,Jurassic,Middle Jurassic,,Bathonian,Jurassic 4,Bathonian,Middle Bathonian,Late/Upper Bathonian,167.7,164.7,166.2,El Mers,,marginal marine indet.
956,45974,ETE,M. Carrano,Reptilia,NA,Teleosauridae,,Steneosaurus,,,,sp.,,,,,,,M. Carrano,M. Carrano,,1,individuals,12258,,NA,NA,,,,NA,,NA,body (3D),12258,Darak,Morocco,Boulemane,,33.422,-4.454,28.31,-2.11,Jurassic,Middle Jurassic,,Bathonian,Jurassic 4,Bathonian,Middle Bathonian,Late/Upper Bathonian,167.7,164.7,166.2,El Mers,,marginal marine indet.
958,46084,PaleoDB,M. Uhen,Reptilia,NA,,n. gen.,Piscogavialis,,,n. sp.,jugaliperforatus,,,,,,,M. Uhen,M. Uhen,P. Mannion,NA,,28038,SMNK 1282 PAL - holotype (skull, mandible and postcranial material),NA,NA,,,,NA,,NA,not a trace,12182,Montemar,Peru,,,-15.576944,-74.746389,-15.83,-73.37,Neogene,Miocene,Late/Upper Miocene,Messinian,Cenozoic 6,Upper Miocene,Messinian,,7.246,5.332,6.289,Pisco,,paralic indet.
1040,47362,ETE,M. Carrano,Reptilia,NA,Metriorhynchidae,n. gen.,Tyrannoneustes,,,n. sp.,lythrodectikos,,,,,,,R. Benson,R. Benson,,1,specimens,44183,GLAHM V972, holotype partial skeleton,NA,NA,,,,NA,,NA,body (3D),14154,Fletton brick pit, Peterborough,United Kingdom,England,Cambridgeshire,52.552069,-0.241701,42.71,9.66,Jurassic,Middle Jurassic,,Callovian,Jurassic 5,Callovian,Middle Callovian,,164.7,161.2,162.95,Oxford Clay,Peterborough,marine indet.
1067,48077,PaleoDB,J. Head,Reptilia,NA,Dyrosauridae,,Dyrosaurus,,,,sp.,,,,,,,J. Head,J. Head,M. Uhen,NA,,12869,,NA,NA,,,,NA,,NA,body (3D),12869,Gebel Rascal (Dor-et-Talha),Libya,,,25.75,18.5,21.56,14.69,Paleogene,Eocene,Late/Upper Eocene,Priabonian,Cenozoic 3,Priabonian,Priabonian,,37.2,33.9,35.55,,,marine indet.
1068,48097,PaleoDB,J. Head,Reptilia,NA,Dyrosauridae,n. gen.,Tilemsisuchus,,,n. sp.,lavocati,,,,,,,P. Mannion,P. Mannion,,NA,,50047,MNHN Tgm 500 - holotype (mandible),NA,NA,,,,NA,,NA,body (3D),12884,Butte de Tamaguilelt,Mali,,,18.995,0.6125,12.29,-3.8,Paleogene,Eocene,Early/Lower Eocene,Ypresian,Cenozoic 2,Ypresian,Ypresian,,55.8,48.6,52.2,,,marine indet.
1071,48159,PaleoDB,M. Uhen,Reptilia,NA,,,Megadontosuchus,,,n. sp.,arduini,,Crocodylus,,,n. sp.,arduini,M. Uhen,M. Uhen,P. Mannion,NA,,12903,MGPD 1Z - lectotype (a nearly complete skull with lower jaws); Referred material: MGPD 5Z (skull lacking the anterior part of the rostrum), MGPD 4Z (anterior part of the rostrum belonging to specimen MGPD 5Z), MGPD 6Z (fragment of a right mandibular ramus, lacking retroarticular process), MGPD 8Z (nearly complete mandibular ramus [probably these remains belong to the original type series]), MGPD 24Z (cervical vertebra) and MGPD 25Z (dorsal vertebra) - see Piras et al. 2007,NA,NA,,,,NA,,NA,body (3D),12903,Monte Duello,Italy,Verona,Roncà,45.8125,11.289167,40.1,9.44,Paleogene,Eocene,Middle Eocene,,,,Middle Eocene,,48.6,37.2,42.9,,,marine indet.
1084,48466,Fossilworks,J. Alroy,Reptilia,NA,Teleosauridae,?,Steneosaurus,,,,sp.,,,,,,,J. Alroy,S. Kuemmell,,NA,,12952,,NA,NA,,,,NA,,NA,body (3D),12952,Altdorf, close to Nürnberg, 2. Laibsteinlage,Germany,Franken,,49.533333,11.35,39.08,20.12,Jurassic,Early/Lower Jurassic,,Toarcian,Jurassic 3,Toarcian,Toarcian,,183,175.6,179.3,,,terrestrial indet.
1090,48570,ETE,M. Carrano,Reptilia,NA,Dyrosauridae,,Hyposaurus,,,,rogersii,,Hyposaurus,,,,natator,P. Mannion,P. Mannion,P. Mannion,NA,,39525,Hyposaurus natator oweni n. subsp. - YPM 753 - type (part of the mandible, several dorso-lumbar vertebrae, a complete right pelvis, a few caudals, and some limb elements). Also included in the type material is an anterior lower jaw fragment of a second individual (Norell and Storrs 2003),NA,NA,,,,NA,,NA,body (3D),15621,West Jersey Marl Company's Pit, Barnsboro,United States,New Jersey,Gloucestershire,39.732778,-75.160278,40.16,-50.81,Cretaceous,Late/Upper Cretaceous,,Maastrichtian,Cretaceous 8,Maastrichtian,Late/Upper Maastrichtian,,70.6,66.043,68.3215,New Egypt,,terrestrial indet.
1103,48856,ETE,M. Carrano,Reptilia,NA,Metriorhynchidae,,Metriorhynchus,,,,superciliosum,,Teleosaurus,,,,superciliosus,P. Mannion,J. Tennant,,NA,,50392,,NA,NA,,,,NA,,NA,body (3D),30246,Cap de la Hève, Bléville,France,Haute-Normandie,Seine-Maritime,49.5167,0.1,40.25,9.84,Jurassic,Late/Upper Jurassic,,Kimmeridgian,Jurassic 5,Kimmeridgian,Early/Lower Kimmeridgian,,155.7,150.8,153.25,Marnes à Deltoideum delta,,marine indet.
1104,48856,ETE,M. Carrano,Reptilia,NA,Teleosauridae,,Teleosaurus,,,,cadomensis,,,,,,,P. Mannion,J. Tennant,,NA,,50392,,NA,NA,,,,NA,,NA,body (3D),30246,Cap de la Hève, Bléville,France,Haute-Normandie,Seine-Maritime,49.5167,0.1,40.25,9.84,Jurassic,Late/Upper Jurassic,,Kimmeridgian,Jurassic 5,Kimmeridgian,Early/Lower Kimmeridgian,,155.7,150.8,153.25,Marnes à Deltoideum delta,,marine indet.
1105,48856,ETE,M. Carrano,Reptilia,NA,Teleosauridae,,Teleosaurus,,,,temporalis,,,,,,,P. Mannion,J. Tennant,,NA,,50392,,NA,NA,,,,NA,,NA,body (3D),30246,Cap de la Hève, Bléville,France,Haute-Normandie,Seine-Maritime,49.5167,0.1,40.25,9.84,Jurassic,Late/Upper Jurassic,,Kimmeridgian,Jurassic 5,Kimmeridgian,Early/Lower Kimmeridgian,,155.7,150.8,153.25,Marnes à Deltoideum delta,,marine indet.
1116,49102,PaleoDB,M. Uhen,Reptilia,NA,,,Gavialosuchus,,,,sp.,,,,,,,M. Uhen,M. Uhen,T. Liebrecht,NA,,23602,,NA,NA,,,,NA,,NA,body (3D),13125,Eggingen-Mittelhart 3,Germany,Baden-Württemberg,City of Ulm,48.351389,9.858333,48.59,8.37,Neogene,Miocene,Early/Lower Miocene,Burdigalian,Cenozoic 5,Lower Miocene,MN 4,,16.9,15.97,16.435,Brackwater Molasse,Grimmelfinger Schichten,estuary/bay
1118,49339,ETE,M. Carrano,Reptilia,NA,Metriorhynchidae,,Metriorhynchus,,,n. sp.,geoffroyii,,,,,,,P. Mannion,J. Tennant,,NA,,42555,,NA,NA,,,,NA,,NA,body (3D),30114,Vaches Noires cliffs, near Honfleur,France,Basse-Normandie,,49.4167,0.2333,40.08,10.08,Jurassic,,,,Jurassic 5,,Late/Upper Callovian,Early/Lower Oxfordian,164.7,155.7,160.2,,,marine indet.
1119,49339,ETE,M. Carrano,,NA,,,Steneosaurus,,,n. sp.,rostrominor,,Crocodylia,,,informal,indet. 1,M. Carrano,M. Carrano,M. Carrano,NA,,13172,,NA,NA,M. Carrano,M. Carrano,J. Tennant,30114,Cuvier's short-snouted form,NA,body (3D),30114,Vaches Noires cliffs, near Honfleur,France,Basse-Normandie,,49.4167,0.2333,40.08,10.08,Jurassic,,,,Jurassic 5,,Late/Upper Callovian,Early/Lower Oxfordian,164.7,155.7,160.2,,,marine indet.
1133,49653,ETE,M. Carrano,Reptilia,NA,Teleosauridae,,Machimosaurus,,,,hugii,?,Dacosaurus,,,,sp.,M. Carrano,M. Carrano,M. Carrano,3,specimens,30215,,NA,NA,M. Carrano,M. Carrano,M. Carrano,52718,NMNB MH 352, 354, 355,NA,body (3D),30622,Basse Montagne Quarry, Moutier,Switzerland,Bern,,47.288611,7.377222,38.31,16.26,Jurassic,Late/Upper Jurassic,,Kimmeridgian,Jurassic 5,Kimmeridgian,Early/Lower Kimmeridgian,,155.7,150.8,153.25,Reuchenette,,lacustrine - small
1148,51911,ETE,M. Carrano,Reptilia,NA,,,Thoracosaurus,,,,bahiensis,,,,,,,P. Mannion,P. Mannion,,NA,,39499,Teeth,NA,NA,,,,NA,,NA,body (3D),13837,Fort Montserrate, Bahia,Brazil,Bahia,,-12.9833,-38.5167,-13.62,-6.12,Cretaceous,Early/Lower Cretaceous,,Aptian,Cretaceous 3,Aptian,Aptian,,125.45,112.6,119.025,,,terrestrial indet.
1151,51912,ETE,M. Carrano,Reptilia,NA,,,Thoracosaurus,,,n. sp.,bahiensis,,Crocodylia,,,,indet.,P. Mannion,P. Mannion,P. Mannion,NA,,39499,Teeth,NA,NA,M. Carrano,M. Carrano,P. Mannion,13837,,NA,body (3D),13837,Plantaforma, Bahia,Brazil,Bahia,,-12.9833,-38.5167,-13.62,-6.12,Cretaceous,Early/Lower Cretaceous,,Aptian,Cretaceous 3,Aptian,Aptian,,125.45,112.6,119.025,,,terrestrial indet.
1172,52504,ETE,M. Carrano,Reptilia,NA,,,Thoracosaurus,,,n. sp.,neocesariensis,,Thoracosaurus,,,n. sp.,mullicensis,P. Mannion,P. Mannion,M. Carrano,1,individuals,46726,YPM 283 - type (fragmentary skeleton),NA,NA,,,,NA,,NA,body (3D),43456,Mullica Hill,United States,New Jersey,Gloucester,39.7392804,-75.2240718,39.45,-46.42,Cretaceous,Late/Upper Cretaceous,,,,,Late/Upper Campanian,Maastrichtian,84.9,66.043,75.4715,Navesink,,terrestrial indet.
1174,52509,ETE,M. Carrano,Reptilia,NA,Teleosauridae,,Steneosaurus,,,,megistorhynchus,,,,,,,P. Mannion,J. Tennant,J. Tennant,NA,,50075,OUJM J 1414,NA,NA,,,,NA,,NA,body (3D),19872,Enslow Bridge (OUM),United Kingdom,England,Oxfordshire,51.860949,-1.301525,41.5,9.05,Jurassic,Middle Jurassic,,Bathonian,Jurassic 4,Bathonian,Late/Upper Bathonian,,167.7,164.7,166.2,Forest Marble,,terrestrial indet.
1175,52509,ETE,M. Carrano,Reptilia,NA,Teleosauridae,,Steneosaurus,,,n. sp.,heberti,,Steneosaurus,,,n. sp.,meretrix,P. Mannion,J. Tennant,,NA,,50075,OUZM 1639/1, skull,NA,NA,,,,NA,,NA,body (3D),19872,Enslow Bridge (OUM),United Kingdom,England,Oxfordshire,51.860949,-1.301525,41.5,9.05,Jurassic,Middle Jurassic,,Bathonian,Jurassic 4,Bathonian,Late/Upper Bathonian,,167.7,164.7,166.2,Forest Marble,,terrestrial indet.
1176,52546,ETE,M. Carrano,Reptilia,NA,Teleosauridae,,Teleosaurus,,,,cadomensis,,,,,,,P. Mannion,J. Tennant,,NA,,50075,,NA,NA,,,,NA,,NA,body (3D),14142,Sarsden, Chipping Norton,United Kingdom,England,Oxfordshire,51.908611,-1.58,41.53,8.81,Jurassic,Middle Jurassic,,Bathonian,Jurassic 4,Bathonian,Early/Lower Bathonian,,167.7,164.7,166.2,Sharp's Hill,,marine indet.
1177,52633,ETE,M. Carrano,Reptilia,NA,Metriorhynchidae,cf.,Tyrannoneustes,,,,sp.,,Dakosaurus,,,,maximus,M. Carrano,M. Carrano,M. Carrano,3,specimens,44183,,NA,NA,R. Benson,R. Benson,R. Benson,14142,NHMUK-PV OR 32643, 32644, 32648: isolated teeth,NA,body (3D),14142,Vaches Noires (BMNH),France,Basse-Normandie,Calvados,49.31667,0,39.49,10.18,Jurassic,Middle Jurassic,,Callovian,Jurassic 5,Callovian,Late/Upper Callovian,,164.7,161.2,162.95,Marnes de Dives,,marine indet.
1253,53039,ETE,M. Carrano,Reptilia,NA,Metriorhynchidae,,Cricosaurus,,,,elegans,,,,,,,P. Mannion,J. Tennant,,NA,,43156,NHM 37006,NA,NA,,,,NA,,NA,body (3D),23683,Workerszell, Eichstätt,Germany,Bayern,,48.93333,11.15,40.16,19.27,Jurassic,Late/Upper Jurassic,,Tithonian,Jurassic 6,Portlandian,Tithonian,,150.8,145.5,148.15,Solnhofen,,lagoonal/restricted shallow subtidal
1264,53967,ETE,M. Carrano,Reptilia,NA,Teleosauridae,,Machimosaurus,,,,hugii,,Machimosaurus,,,,interruptus,M. Carrano,M. Carrano,,NA,,42894,,NA,NA,,,,NA,,NA,not a trace,42894,Mont Rouge, Wimille (UJ),France,Nord-Pas-de-Calais,Pas-de-Calais,50.7667,1.6333,41.6,11.02,Jurassic,Late/Upper Jurassic,,Tithonian,Jurassic 6,Portlandian,Tithonian,,150.8,145.5,148.15,Mont-Lambert,,marine indet.
1270,54082,ETE,M. Carrano,Reptilia,NA,Dyrosauridae,,Dyrosaurus,,,,sp.,,,,,,,M. Carrano,M. Carrano,,1,specimens,14609,skull,NA,NA,,,,NA,,NA,body (3D),14609,Kharga Oasis,Egypt,Al Wadi al Jadid,,25.25,30.58333,8.47,26.27,Cretaceous,Late/Upper Cretaceous,,Campanian,Cretaceous 7,Campanian,Campanian,,84.9,70.6,77.75,Quseir,,paralic indet.
1271,55250,PaleoDB,J. Head,Reptilia,NA,,,Maroccosuchus,,,,zennaroi,,Crocodilus,,,,spenceri,J. Alroy,J. Alroy,,NA,,30859,,NA,NA,J. Head,J. Head,J. Head,14719,,NA,body (3D),14719,Bou Jniba- Khouribga,Morocco,,,32.89,-6.906667,27.08,-8.52,Paleogene,Eocene,Early/Lower Eocene,Ypresian,Cenozoic 2,Ypresian,Ypresian,,55.8,48.6,52.2,,,shallow subtidal indet.
1281,55396,PaleoDB,M. Uhen,Reptilia,NA,Crocodylidae,,Thecachampsa,,,,antiqua,,Thecachampsa,,,,contusor,M. Uhen,M. Uhen,,NA,,12189,,NA,NA,,,,NA,,NA,body (3D),12189,James T. Thomas estate,United States,Maryland,Charles,38.5412,-76.7308,38.74,-73.44,Neogene,Miocene,Middle Miocene,Langhian,Cenozoic 5,Middle Miocene,Langhian,,14.9,14.8,14.85,Calvert,Calvert Beach,marine indet.
1282,55396,PaleoDB,M. Uhen,Reptilia,NA,Crocodylidae,,Thecachampsa,,,,antiqua,,Thecachampsa,,,,sericodon,M. Uhen,M. Uhen,,NA,,12189,,NA,NA,,,,NA,,NA,body (3D),12189,James T. Thomas estate,United States,Maryland,Charles,38.5412,-76.7308,38.74,-73.44,Neogene,Miocene,Middle Miocene,Langhian,Cenozoic 5,Middle Miocene,Langhian,,14.9,14.8,14.85,Calvert,Calvert Beach,marine indet.
1327,57120,ETE,M. Carrano,Reptilia,NA,Teleosauridae,,Steneosaurus,,,,brevidens,,,,,,,M. Carrano,K. Maguire,K. Maguire,NA,,15587,,NA,NA,,,,NA,,NA,body (3D),10557,Huntsman's Quarry,United Kingdom,England,Gloucestershire,51.20406,-3.247459,40.75,7.52,Jurassic,Middle Jurassic,,Bathonian,Jurassic 4,Bathonian,Middle Bathonian,,167.7,164.7,166.2,Cotswold Slate,Eyford,offshore shelf
1328,57120,ETE,M. Carrano,Reptilia,NA,Teleosauridae,,Teleosaurus,,,,sublidens,,,,,,,M. Carrano,K. Maguire,,NA,,15587,,NA,NA,,,,NA,,NA,body (3D),10557,Huntsman's Quarry,United Kingdom,England,Gloucestershire,51.20406,-3.247459,40.75,7.52,Jurassic,Middle Jurassic,,Bathonian,Jurassic 4,Bathonian,Middle Bathonian,,167.7,164.7,166.2,Cotswold Slate,Eyford,offshore shelf
1329,57120,ETE,M. Carrano,Reptilia,NA,Teleosauridae,,Steneosaurus,,,,sp.,,,,,,,M. Carrano,K. Maguire,K. Maguire,NA,,15587,,NA,NA,,,,NA,,NA,body (3D),10557,Huntsman's Quarry,United Kingdom,England,Gloucestershire,51.20406,-3.247459,40.75,7.52,Jurassic,Middle Jurassic,,Bathonian,Jurassic 4,Bathonian,Middle Bathonian,,167.7,164.7,166.2,Cotswold Slate,Eyford,offshore shelf
1330,57120,ETE,M. Carrano,Reptilia,NA,Teleosauridae,,Teleosaurus,,,,sp.,,,,,,,M. Carrano,K. Maguire,,NA,,15587,,NA,NA,,,,NA,,NA,body (3D),10557,Huntsman's Quarry,United Kingdom,England,Gloucestershire,51.20406,-3.247459,40.75,7.52,Jurassic,Middle Jurassic,,Bathonian,Jurassic 4,Bathonian,Middle Bathonian,,167.7,164.7,166.2,Cotswold Slate,Eyford,offshore shelf
1331,57140,ETE,M. Carrano,Reptilia,NA,Teleosauridae,,Steneosaurus,,,,sp.,,,,,,,M. Carrano,K. Maguire,R. Butler,NA,,10557,,NA,NA,,,,NA,,NA,body (3D),10557,Eyford Hill Quarry,United Kingdom,England,Gloucestershire,51.9,-1.833333,41.51,8.61,Jurassic,Middle Jurassic,,Bathonian,Jurassic 4,Bathonian,Middle Bathonian,,167.7,164.7,166.2,Cotswold Slate,,marine indet.
1332,57140,ETE,M. Carrano,Reptilia,NA,Teleosauridae,,Teleosaurus,,,,sp.,,,,,,,M. Carrano,K. Maguire,R. Butler,NA,,10557,,NA,NA,,,,NA,,NA,body (3D),10557,Eyford Hill Quarry,United Kingdom,England,Gloucestershire,51.9,-1.833333,41.51,8.61,Jurassic,Middle Jurassic,,Bathonian,Jurassic 4,Bathonian,Middle Bathonian,,167.7,164.7,166.2,Cotswold Slate,,marine indet.
1353,57700,PaleoDB,M. Uhen,Reptilia,NA,Crocodylidae,,Thecachampsa,,,,sp.,,,,,,,M. Uhen,M. Uhen,M. Uhen,NA,,15522,,NA,NA,,,,NA,,NA,body (3D),15522,Carmel Church Quarry,United States,Virginia,Caroline,37.927222,-77.514444,38.13,-74.24,Neogene,Miocene,Middle Miocene,Langhian,Cenozoic 5,Middle Miocene,Langhian,,15.97,13.65,14.81,Calvert,Plum Point,coastal indet.
1354,57782,PaleoDB,M. Uhen,Reptilia,NA,Crocodylidae,,Thecachampsa,,,?,antiqua,,Thecachampsa,,,?,sericodon,M. Uhen,M. Uhen,M. Uhen,NA,,17218,,NA,NA,,,,NA,,NA,body (3D),33100,Patuxent River, near,United States,Maryland,Charles,38.542778,-76.704167,38.73,-73.41,Neogene,Miocene,Middle Miocene,Langhian,Cenozoic 5,Middle Miocene,Langhian,,15.97,13.65,14.81,Calvert,Calvert Beach,coastal indet.
1355,57782,PaleoDB,M. Uhen,Reptilia,NA,Crocodylidae,,Thecachampsa,,,?,antiqua,,Thecachampsa,,,?,contusor,M. Uhen,M. Uhen,M. Uhen,NA,,17218,,NA,NA,,,,NA,,NA,body (3D),33100,Patuxent River, near,United States,Maryland,Charles,38.542778,-76.704167,38.73,-73.41,Neogene,Miocene,Middle Miocene,Langhian,Cenozoic 5,Middle Miocene,Langhian,,15.97,13.65,14.81,Calvert,Calvert Beach,coastal indet.
1358,57916,ETE,M. Carrano,Reptilia,NA,,,Thoracosaurus,,,,sp.,,,,,,,M. Carrano,K. Maguire,M. Carrano,2,specimens,1580,MAPS 1231 (teeth), 1205 (bones),NA,NA,,,,NA,,NA,not a trace,1580,Big Brook (Wenonah/Mt. Laurel),United States,New Jersey,Monmouth,40.26,-74.274167,40.5,-49.24,Cretaceous,Late/Upper Cretaceous,,Maastrichtian,Cretaceous 8,Maastrichtian,Maastrichtian,,70.6,66.043,68.3215,Wenonah/Mount Laurel,,marginal marine indet.
1372,58095,ETE,M. Carrano,Reptilia,NA,Metriorhynchidae,,Dakosaurus,,,,sp.,,,,,,,M. Carrano,K. Maguire,M. Carrano,NA,,15587,,NA,NA,,,,NA,,NA,body (3D),55303,Wicklesham Pit, Faringdon,United Kingdom,England,Oxfordshire,51.646744,-1.57938,40.99,8.38,Cretaceous,Early/Lower Cretaceous,,Aptian,Cretaceous 3,Aptian,Late/Upper Aptian,,122.46,112.6,117.53,Faringdon Sand,,reef, buildup or bioherm
1377,58604,PaleoDB,L. Villier,Reptilia,NA,Metriorhynchidae,,Rhacheosaurus,,,,gracilis,,,,,,,P. Mannion,J. Tennant,,NA,,43156,,NA,NA,,,,NA,,NA,body (3D),16641,Echinodermata, Zandt, Plattenkalk, Solnhofen Area,Germany,Bavaria,,48.916667,11.5,40.17,19.55,Jurassic,Late/Upper Jurassic,,Tithonian,Jurassic 6,Portlandian,Early/Lower Tithonian,,150.8,145.5,148.15,Solnhofen Platenkalk,,lagoonal/restricted shallow subtidal
1387,59175,ETE,M. Carrano,Reptilia,NA,Metriorhynchidae,,Dakosaurus,,,,maximus,,,,,,,P. Mannion,J. Tennant,,NA,,43156,,NA,NA,,,,NA,,NA,body (3D),27128,Stark Quarry, Schamhaupten,Germany,Bayern,Eichstätt,48.918257,11.584697,40.17,19.69,Jurassic,Late/Upper Jurassic,,Kimmeridgian,Jurassic 5,Kimmeridgian,Late/Upper Kimmeridgian,,155.7,150.8,153.25,Painten,,lagoonal/restricted shallow subtidal
1390,59357,ETE,M. Carrano,Reptilia,NA,Teleosauridae,,Teleosaurus,,,,geoffroyi,,,,,,,M. Carrano,M. Carrano,M. Carrano,1,specimens,50075,OUM J 1421: Part of the symphysis and rami of the lower jaw,NA,NA,,,,NA,,NA,body (3D),17007,Stonesfield Slate quarries,United Kingdom,England,Oxfordshire,51.851944,-1.432222,41.49,8.94,Jurassic,Middle Jurassic,,Bathonian,Jurassic 4,Bathonian,Middle Bathonian,,167.7,164.7,166.2,Taynton Limestone,Stonesfield Slates,marginal marine indet.
1397,59690,ETE,M. Carrano,Reptilia,NA,Dyrosauridae,,Dyrosaurus,,,,sp.,,,,,,,M. Carrano,M. Carrano,,1,specimens,17113,,NA,NA,,,,NA,,NA,body (3D),15703,5 km from Timimoun,Algeria,Adrar,,29.25,0.25,15.41,0.36,Cretaceous,Early/Lower Cretaceous,,Albian,Cretaceous 4,Albian,Albian,,112.6,99.7,106.15,Continental Intercalaire,,terrestrial indet.
1407,60443,PaleoDB,M. Uhen,Reptilia,NA,,,Gavialosuchus,,,,carolinensis,,,,,,,P. Mannion,P. Mannion,,NA,,46645,SCSM 90.93 (skull and skeleton),NA,NA,,,,NA,,NA,body (3D),17344,Crowfield Lake,United States,South Carolina,Berkeley,33.8185,-80.57542,33.93,-75.09,Paleogene,Oligocene,Late/Upper Oligocene,Chattian,Cenozoic 4,Chattian,Chattian,,28.4,23.03,25.715,Chandler Bridge,1,lagoonal/restricted shallow subtidal
1409,60599,PaleoDB,M. Carrano,Reptilia,NA,Dyrosauridae,,Dyrosaurus,,,,phosphaticus,,,,,,,M. Carrano,M. Carrano,,NA,,17417,,NA,NA,,,,NA,,NA,body (3D),17417,Sciarauna-el-Ghibli,Egypt,,,25.2,32.7,11.27,27.17,Cretaceous,Late/Upper Cretaceous,,Maastrichtian,Cretaceous 8,Maastrichtian,Maastrichtian,,70.6,66.043,68.3215,Duwi,,marine indet.
1410,60599,PaleoDB,M. Carrano,Reptilia,NA,Dyrosauridae,cf.,Phosphatosaurus,,,,sp.,,Goniopholididae,,,,indet.,P. Mannion,P. Mannion,,NA,,37245,,NA,NA,M. Carrano,M. Carrano,M. Carrano,17417,,NA,body (3D),17417,Sciarauna-el-Ghibli,Egypt,,,25.2,32.7,11.27,27.17,Cretaceous,Late/Upper Cretaceous,,Maastrichtian,Cretaceous 8,Maastrichtian,Maastrichtian,,70.6,66.043,68.3215,Duwi,,marine indet.
1411,60607,ETE,M. Carrano,Reptilia,NA,Dyrosauridae,,Dyrosaurus,,,,phosphaticus,,,,,,,M. Carrano,M. Carrano,J. Tennant,NA,,17417,,NA,NA,,,,NA,,NA,body (3D),17417,Kosseir-el-Khadim,Egypt,,,26.1,34.283056,12.04,28.71,Cretaceous,Late/Upper Cretaceous,,Maastrichtian,Cretaceous 8,Maastrichtian,Maastrichtian,,70.6,66.043,68.3215,Duwi,,marine indet.
1412,60607,ETE,M. Carrano,Reptilia,NA,Dyrosauridae,cf.,Phosphatosaurus,,,,sp.,,Goniopholididae,,,,indet.,P. Mannion,P. Mannion,,NA,,37245,,NA,NA,M. Carrano,M. Carrano,J. Tennant,17417,,NA,body (3D),17417,Kosseir-el-Khadim,Egypt,,,26.1,34.283056,12.04,28.71,Cretaceous,Late/Upper Cretaceous,,Maastrichtian,Cretaceous 8,Maastrichtian,Maastrichtian,,70.6,66.043,68.3215,Duwi,,marine indet.
1413,60608,ETE,M. Carrano,Reptilia,NA,Dyrosauridae,,Dyrosaurus,,,,phosphaticus,,,,,,,M. Carrano,M. Carrano,,NA,,17417,,NA,NA,,,,NA,,NA,body (3D),17417,Gebel Duwi,Egypt,,,26.1,34.1,12.05,28.54,Cretaceous,Late/Upper Cretaceous,,Maastrichtian,Cretaceous 8,Maastrichtian,Maastrichtian,,70.6,66.043,68.3215,Duwi,,marine indet.
1414,60608,ETE,M. Carrano,Reptilia,NA,Dyrosauridae,cf.,Phosphatosaurus,,,,sp.,,Goniopholididae,,,,indet.,P. Mannion,P. Mannion,,NA,,37245,,NA,NA,M. Carrano,M. Carrano,,17417,,NA,body (3D),17417,Gebel Duwi,Egypt,,,26.1,34.1,12.05,28.54,Cretaceous,Late/Upper Cretaceous,,Maastrichtian,Cretaceous 8,Maastrichtian,Maastrichtian,,70.6,66.043,68.3215,Duwi,,marine indet.
1456,63519,PaleoDB,C. Bell,Reptilia,NA,Crocodylidae,,Thecachampsa,,,,sp.,,,,,,,C. Bell,C. Bell,,NA,,18258,,NA,NA,,,,NA,,NA,body (3D),18258,South East of 'Cerro los Chivatos',Venezuela,Falcón,,11.995,-70.111111,11.47,-67.56,Neogene,Miocene,Middle Miocene,,Cenozoic 5,Middle Miocene,Middle Miocene,,15.97,11.608,13.789,Socorro,Upper,terrestrial indet.
1466,65031,PaleoDB,M. Carrano,Reptilia,NA,Teleosauridae,,Steneosaurus,,,,sp.,,,,,,,M. Carrano,M. Carrano,,1,specimens,19135,tooth,NA,NA,,,,NA,,NA,body (3D),19135,Hydrequent,France,Nord-Pas-de-Calais,Pas-de-Calais,50.88414,1.743249,40.56,11.73,Jurassic,Middle Jurassic,,Bathonian,Jurassic 4,Bathonian,Bathonian,,167.7,164.7,166.2,,,marine indet.
1467,65031,PaleoDB,M. Carrano,Reptilia,NA,Teleosauridae,,Steneosaurus,,,,sp.,,Machimosaurus,,,,bathonicus,M. Carrano,M. Carrano,,NA,,46850,,NA,NA,,,,NA,,NA,not a trace,19135,Hydrequent,France,Nord-Pas-de-Calais,Pas-de-Calais,50.88414,1.743249,40.56,11.73,Jurassic,Middle Jurassic,,Bathonian,Jurassic 4,Bathonian,Bathonian,,167.7,164.7,166.2,,,marine indet.
1468,65033,ETE,M. Carrano,Reptilia,NA,Teleosauridae,,Steneosaurus,,,,rudis,,,,,,,M. Carrano,M. Carrano,M. Carrano,2,specimens,19135,vertebra, scute,NA,NA,,,,NA,,NA,not a trace,19135,Moulin-Wibert,France,Nord-Pas-de-Calais,Pas-de-Calais,50.769722,1.611667,41.53,11.08,Jurassic,Late/Upper Jurassic,,Kimmeridgian,Jurassic 5,Kimmeridgian,Kimmeridgian,,155.7,150.8,153.25,,,marginal marine indet.
1469,65033,ETE,M. Carrano,Reptilia,NA,Teleosauridae,,Steneosaurus,,,,morinicus,,,,,,,M. Carrano,M. Carrano,,1,specimens,19135,,NA,NA,,,,NA,,NA,body (3D),19135,Moulin-Wibert,France,Nord-Pas-de-Calais,Pas-de-Calais,50.769722,1.611667,41.53,11.08,Jurassic,Late/Upper Jurassic,,Kimmeridgian,Jurassic 5,Kimmeridgian,Kimmeridgian,,155.7,150.8,153.25,,,marginal marine indet.
1470,65034,ETE,M. Carrano,Reptilia,NA,Teleosauridae,,Steneosaurus,,,,rudis,,,,,,,M. Carrano,M. Carrano,,NA,,19135,,NA,NA,,,,NA,,NA,not a trace,19135,Châtillon (Tith),France,Pas-de-Calais,,50.723333,1.589167,41.55,10.98,Jurassic,Late/Upper Jurassic,,Tithonian,Jurassic 6,Portlandian,Tithonian,,150.8,145.5,148.15,,,marine indet.
1473,65181,PaleoDB,M. Uhen,Reptilia,NA,,n. gen.,Gavialosuchus,,,n. sp.,eggenbergensis,,,,,,,M. Uhen,M. Uhen,P. Mannion,NA,,50050,Holotype - skull,NA,NA,,,,NA,,NA,body (3D),18790,Eggenburg,Austria,,,48.643056,15.810833,47.83,15.31,Neogene,Miocene,Early/Lower Miocene,Burdigalian,Cenozoic 5,Lower Miocene,Burdigalian,,20.43,15.97,18.2,Burgeschleinitz,,marine indet.
1480,65943,PaleoDB,M. Uhen,Reptilia,NA,Crocodylidae,,Thecachampsa,,,,lusitanica,,Tomistoma,,,,lusitanica,P. Mannion,P. Mannion,,NA,,49992,Skull, 2 vertebrae, part of the right femur and left tibia,NA,NA,,,,NA,,NA,body (3D),18869,Quinta dos Duroes,Portugal,,,38.675,-9.154722,38.81,-9.94,Neogene,Miocene,Late/Upper Miocene,Tortonian,Cenozoic 6,Upper Miocene,Tortonian,,11.608,7.246,9.427,,,marine indet.
1483,65960,PaleoDB,M. Uhen,Reptilia,NA,,,Eogavialis,,,n. sp.,gavialoides,,Tomistoma,,,n. sp.,gavialoides,M. Uhen,M. Uhen,P. Mannion,NA,,46727,,NA,NA,,,,NA,,NA,body (3D),11955,NNW of Birket Qarun,Egypt,Fayum,,29.641938,30.575406,26.27,27.32,Paleogene,Oligocene,Early/Lower Oligocene,Rupelian,Cenozoic 4,Rupelian,Rupelian,,33.9,28.4,31.15,Gebel Qatrani,,fluvial indet.
1484,67107,ETE,M. Carrano,Reptilia,NA,Metriorhynchidae,,Metriorhynchus,,,,sp.,,,,,,,M. Carrano,M. Carrano,,1,specimens,19135,atlas,NA,NA,,,,NA,,NA,body (3D),19135,Châtillon (Kimm),France,Nord-Pas-de-Calais,Pas-de-Calais,50.723333,1.589167,41.51,11.02,Jurassic,Late/Upper Jurassic,,Kimmeridgian,Jurassic 5,Kimmeridgian,Late/Upper Kimmeridgian,,155.7,150.8,153.25,,,marine indet.
1485,67107,ETE,M. Carrano,Reptilia,NA,Metriorhynchidae,,Metriorhynchus,,,n. sp.,littoreus,,,,,,,M. Carrano,M. Carrano,,1,individuals,19135,,NA,NA,,,,NA,,NA,body (3D),19135,Châtillon (Kimm),France,Nord-Pas-de-Calais,Pas-de-Calais,50.723333,1.589167,41.51,11.02,Jurassic,Late/Upper Jurassic,,Kimmeridgian,Jurassic 5,Kimmeridgian,Late/Upper Kimmeridgian,,155.7,150.8,153.25,,,marine indet.
1486,67107,ETE,M. Carrano,Reptilia,NA,Teleosauridae,,Machimosaurus,,,,hugii,,,,,,,M. Carrano,M. Carrano,,3,specimens,19135,teeth,NA,NA,,,,NA,,NA,body (3D),19135,Châtillon (Kimm),France,Nord-Pas-de-Calais,Pas-de-Calais,50.723333,1.589167,41.51,11.02,Jurassic,Late/Upper Jurassic,,Kimmeridgian,Jurassic 5,Kimmeridgian,Late/Upper Kimmeridgian,,155.7,150.8,153.25,,,marine indet.
1487,67107,ETE,M. Carrano,Reptilia,NA,Teleosauridae,,Machimosaurus,,,,hugii,,Machimosaurus,,,,interruptus,M. Carrano,M. Carrano,,NA,,19135,,NA,NA,,,,NA,,NA,not a trace,19135,Châtillon (Kimm),France,Nord-Pas-de-Calais,Pas-de-Calais,50.723333,1.589167,41.51,11.02,Jurassic,Late/Upper Jurassic,,Kimmeridgian,Jurassic 5,Kimmeridgian,Late/Upper Kimmeridgian,,155.7,150.8,153.25,,,marine indet.
1488,67107,ETE,M. Carrano,Reptilia,NA,Teleosauridae,,Machimosaurus,,,,hugii,,Machimosaurus,,,,ferox,M. Carrano,M. Carrano,,1,specimens,19135, tooth,NA,NA,,,,NA,,NA,not a trace,19135,Châtillon (Kimm),France,Nord-Pas-de-Calais,Pas-de-Calais,50.723333,1.589167,41.51,11.02,Jurassic,Late/Upper Jurassic,,Kimmeridgian,Jurassic 5,Kimmeridgian,Late/Upper Kimmeridgian,,155.7,150.8,153.25,,,marine indet.
1489,67107,ETE,M. Carrano,Reptilia,NA,Teleosauridae,,Haematosaurus,,,,lanceolatus,,,,,,,M. Carrano,M. Carrano,,1,specimens,19135,tooth,NA,NA,,,,NA,,NA,not a trace,19135,Châtillon (Kimm),France,Nord-Pas-de-Calais,Pas-de-Calais,50.723333,1.589167,41.51,11.02,Jurassic,Late/Upper Jurassic,,Kimmeridgian,Jurassic 5,Kimmeridgian,Late/Upper Kimmeridgian,,155.7,150.8,153.25,,,marine indet.
1495,67698,ETE,M. Carrano,Reptilia,NA,Teleosauridae,,Steneosaurus,,,,sp.,,,,,,,M. Carrano,M. Carrano,,3,specimens,19329,,NA,NA,,,,NA,,NA,body (3D),19329,Wallücke Quarry,Germany,Nordrhein-Westfalen,,52.275198,8.75613,42.94,17.14,Jurassic,Middle Jurassic,,Callovian,Jurassic 5,Callovian,Middle Callovian,,164.7,161.2,162.95,,,marine indet.
1496,67698,ETE,M. Carrano,Reptilia,NA,Metriorhynchidae,,Metriorhynchus,,,,sp.,,,,,,,M. Carrano,M. Carrano,,2,specimens,19329,,NA,NA,,,,NA,,NA,body (3D),19329,Wallücke Quarry,Germany,Nordrhein-Westfalen,,52.275198,8.75613,42.94,17.14,Jurassic,Middle Jurassic,,Callovian,Jurassic 5,Callovian,Middle Callovian,,164.7,161.2,162.95,,,marine indet.
1517,68272,Fossilworks,J. Alroy,Reptilia,NA,Metriorhynchidae,,Cricosaurus,,,,macrospondylus,,Enaliosuchus,,,,macrospondylus,J. Alroy,J. Alroy,P. Mannion,NA,,19644,Collection Clement, Reserve Naturelle Geologique de Haute Provence, Digne les Bains, no. 990201 - partial skeleton,NA,NA,,,,NA,,NA,body (3D),19644,Rabassier near Barret-le-Bas,France,Provence-Alpes-Côte d'Azur,Hautes-Alpes,44.266667,5.733333,35.24,14.85,Cretaceous,Early/Lower Cretaceous,,Valanginian,Cretaceous 1,Valanginian,Early/Lower Valanginian,,140.2,136.4,138.3,,,offshore indet.
1518,68316,Fossilworks,J. Alroy,Reptilia,NA,Teleosauridae,,Steneosaurus,,,,sp.,,,,,,,J. Alroy,J. Alroy,R. Butler,NA,,19652,,NA,NA,,,,NA,,NA,body (3D),19652,Place Thiers,France,Lorraine,Meurthe-et-Moselle,48.683333,6.2,37.36,15.24,Jurassic,Early/Lower Jurassic,,Toarcian,Jurassic 3,Toarcian,Early/Lower Toarcian,,183,182,182.5,,,marine indet.
1531,68795,PaleoDB,D. Croft,Reptilia,NA,,,Gavialosuchus,,,,sp.,,,,,,,D. Croft,D. Weinstein,,NA,,19694,,NA,NA,,,,NA,,NA,body (3D),19694,Cobija, Pando, Bolivia,Bolivia,Pando,,-11.2,-68.77,-11.45,-66.99,Neogene,Miocene,Late/Upper Miocene,,Cenozoic 6,Upper Miocene,Late/Upper Miocene,,11.608,5.332,8.47,,,terrestrial indet.
1559,70827,PaleoDB,M. Uhen,Reptilia,NA,,,Gavialosuchus,,,,antiquus,,,,,,,M. Uhen,M. Uhen,,1,specimens,24251,,NA,NA,,,,NA,,NA,body (3D),23697,Parker Creek, south, Zone 13,United States,Maryland,Calvert,38.530833,-76.516389,38.72,-73.22,Neogene,Miocene,Middle Miocene,Langhian,Cenozoic 5,Middle Miocene,Langhian,,15.97,13.65,14.81,Calvert,Plum Point,estuary/bay
1560,70996,ETE,M. Carrano,Reptilia,NA,Metriorhynchidae,,Dakosaurus,,,,sp.,,,,,,,M. Carrano,M. Carrano,R. Benson,1,specimens,23793,tooth,NA,NA,,,,NA,,NA,body (3D),23793,Chawley brick pit, Cumnor (e),United Kingdom,England,Oxfordshire,51.735278,-1.313611,42.42,8.53,Jurassic,Late/Upper Jurassic,,Kimmeridgian,Jurassic 5,Kimmeridgian,Late/Upper Kimmeridgian,,155.7,150.8,153.25,Kimmeridge Clay,Lower,marine indet.
1564,71793,ETE,M. Carrano,Reptilia,NA,,n. gen.,Peipehsuchus,,,n. sp.,teleorhinus,,Gavialidae,,,,indet.,R. Benson,R. Benson,,NA,,42515,,NA,NA,M. Carrano,M. Carrano,,15531,rostrum, teeth,NA,not a trace,15531,Tsochiehtze,China,Sichuan,,29.735564,106.548343,28.65,111.26,Cretaceous,Early/Lower Cretaceous,,,,,Early/Lower Cretaceous,,145.5,99.7,122.6,Tzeliuching,,terrestrial indet.
1565,71819,PaleoDB,M. Uhen,Reptilia,NA,,,Gavialosuchus,,,,antiquus,,,,,,,M. Uhen,M. Uhen,M. Uhen,NA,,24251,,NA,NA,,,,NA,,NA,body (3D),24251,Rocky Point, Zone 19,United States,Maryland,Calvert,38.413889,-76.415556,38.59,-73.55,Neogene,Miocene,Middle Miocene,Serravallian,Cenozoic 5,Middle Miocene,Serravallian,,12.8,11.7,12.25,Choptank,Boston Cliffs,coastal indet.
1573,72049,Fossilworks,J. Alroy,Reptilia,NA,Metriorhynchidae,,Dakosaurus,,,n. sp.,andiniensis,,,,,,,J. Alroy,J. Alroy,P. Mannion,NA,,24390,MHNSR PV 344 - holotype (rostrum),NA,NA,,,,NA,,NA,body (3D),24390,Catan Lil,Argentina,Mendoza,,-36.3,-69.5,-34.34,-32.2,Jurassic,Late/Upper Jurassic,,Tithonian,Jurassic 6,Portlandian,Tithonian,,150.8,145.5,148.15,Vaca Muerta,,offshore indet.
1574,72050,Fossilworks,J. Alroy,Reptilia,NA,Metriorhynchidae,,Dakosaurus,,,,andiniensis,,,,,,,J. Alroy,J. Alroy,P. Mannion,NA,,24390,MOZ 6146P (skull with articulated lower jaws and fragmentary postcranial remains),NA,NA,,,,NA,,NA,body (3D),24390,Pampa Tril (upper Tithonian levels),Argentina,Mendoza,,-37.3,-69.8,-35.36,-32.27,Jurassic,Late/Upper Jurassic,,Tithonian,Jurassic 6,Portlandian,Tithonian,,150.8,145.5,148.15,Vaca Muerta,,offshore indet.
1575,72051,Fossilworks,J. Alroy,Reptilia,NA,Metriorhynchidae,,Dakosaurus,,,,andiniensis,,,,,,,J. Alroy,J. Alroy,P. Mannion,NA,,24390,MOZ 6140P (anterior mandibular fragment),NA,NA,,,,NA,,NA,body (3D),24390,Pampa Tril (Berriasian levels),Argentina,Mendoza,,-37.3,-69.8,-36.02,-32.55,Cretaceous,Early/Lower Cretaceous,,Berriasian,Cretaceous 1,Berriasian,Berriasian,,145.5,140.2,142.85,Vaca Muerta,,offshore indet.
1590,74069,PaleoDB,W. Kiessling,Reptilia,NA,Metriorhynchidae,,Dakosaurus,,,,maximus,,,,,,,R. Benson,R. Benson,R. Benson,1,specimens,43071,SMNS 10819a, b: broken and dorsoventrally compressed skull from Sontheim an der Brenz, Baden-Württemberg, Germany,NA,NA,,,,NA,,NA,body (3D),24855,Sontheim an der Brenz, Swabian Alb,Germany,,,48.55,10.283333,39.73,18.61,Jurassic,Late/Upper Jurassic,,Kimmeridgian,Jurassic 5,Kimmeridgian,Late/Upper Kimmeridgian,,155.7,150.8,153.25,,,deep subtidal indet.
1605,74835,ETE,M. Carrano,Reptilia,NA,Teleosauridae,,Steneosaurus,,,cf.,subulidens,,,,,,,M. Carrano,M. Carrano,M. Carrano,NA,,25218,,NA,NA,,,,NA,,NA,body (3D),25218,Oakham Quarry,United Kingdom,England,Gloucestershire,51.979805,-1.646641,41.6,8.75,Jurassic,Middle Jurassic,,Bathonian,Jurassic 4,Bathonian,Late/Upper Bathonian,,167.7,164.7,166.2,Chipping Norton Limestone,Hook Norton,carbonate indet.
1606,74916,ETE,M. Carrano,Reptilia,NA,Teleosauridae,,Machimosaurus,,,,hugii,,,,,,,M. Carrano,M. Carrano,R. Butler,NA,,25267,,NA,NA,,,,NA,,NA,body (3D),25267,Cordebugle, Lisieux,France,Basse-Normandie,Calvados,49.113899,0.380022,39.8,10.2,Jurassic,Late/Upper Jurassic,,Oxfordian,Jurassic 5,Oxfordian,Late/Upper Oxfordian,,161.2,155.7,158.45,Sables de Glos,,coarse channel fill
1607,74916,ETE,M. Carrano,Reptilia,NA,Teleosauridae,,Steneosaurus,,,,jugleri,,,,,,,M. Carrano,M. Carrano,R. Butler,NA,,25267,,NA,NA,,,,NA,,NA,body (3D),25267,Cordebugle, Lisieux,France,Basse-Normandie,Calvados,49.113899,0.380022,39.8,10.2,Jurassic,Late/Upper Jurassic,,Oxfordian,Jurassic 5,Oxfordian,Late/Upper Oxfordian,,161.2,155.7,158.45,Sables de Glos,,coarse channel fill
1608,75233,ETE,M. Carrano,Reptilia,NA,Dyrosauridae,,Dyrosaurus,,,,sp.,,,,,,,M. Carrano,M. Carrano,M. Carrano,4,specimens,25402,,NA,NA,,,,NA,,NA,body (3D),25402,Mantass,Niger,Tahoua,,16.98333,4.316667,9.8,-0.54,Paleogene,Eocene,Early/Lower Eocene,Ypresian,Cenozoic 2,Ypresian,Early/Lower Eocene,,55.8,48.6,52.2,,,marine indet.
1646,77353,ETE,M. Carrano,Reptilia,NA,Dyrosauridae,n. gen.,Chenanisuchus,,,n. sp.,lateroculi,,,,,,,M. Carrano,S. Miller,M. Uhen,1,individuals,26180,OCP DEK-GE 61,NA,NA,,,,NA,,NA,not a trace,26180,Sidi Chennane,Morocco,Beni Mellal,,32.683333,-6.716667,25.98,-8.21,Paleogene,Paleocene,Late/Upper Paleocene,Thanetian,Cenozoic 1,Thanetian,Thanetian,,58.7,55.8,57.25,,,marine indet.
1672,79651,ETE,M. Carrano,Reptilia,NA,Metriorhynchidae,,Geosaurus,,,,araucaniensis,,,,,,,P. Mannion,J. Tennant,J. Tennant,NA,,45364,Several specimens (skulls),NA,NA,,,,NA,,NA,body (3D),26761,Cerro Lotena,Argentina,Neuquén,Zapala,-39.194444,-69.6675,-37.3,-31.77,Jurassic,Late/Upper Jurassic,,Tithonian,Jurassic 6,Portlandian,Early/Lower Tithonian,,150.8,145.5,148.15,Vaca Muerta,,marine indet.
1673,79651,ETE,M. Carrano,Reptilia,NA,Metriorhynchidae,,Metriorhynchus,,,,sp.,,,,,,,P. Mannion,J. Tennant,,NA,,46429,,NA,NA,,,,NA,,NA,body (3D),26761,Cerro Lotena,Argentina,Neuquén,Zapala,-39.194444,-69.6675,-37.3,-31.77,Jurassic,Late/Upper Jurassic,,Tithonian,Jurassic 6,Portlandian,Early/Lower Tithonian,,150.8,145.5,148.15,Vaca Muerta,,marine indet.
1674,79651,ETE,M. Carrano,Reptilia,NA,Metriorhynchidae,,Cricosaurus,,,n. sp.,araucanensis,,,,,,,P. Mannion,J. Tennant,,NA,,46882,Holotype (MLP 72-IV-7-1) comprises: five postaxial cervical vertebrae, 16 dorsal vertebrae, two sacral and four caudal vertebrae, ribs, gastralia, haemal arches, incomplete pectoral girdle and forelimbs, and incomplete pelvic girdle and hind limbs,NA,NA,,,,NA,,NA,body (3D),26761,Cerro Lotena,Argentina,Neuquén,Zapala,-39.194444,-69.6675,-37.3,-31.77,Jurassic,Late/Upper Jurassic,,Tithonian,Jurassic 6,Portlandian,Early/Lower Tithonian,,150.8,145.5,148.15,Vaca Muerta,,marine indet.
1675,79651,ETE,M. Carrano,Reptilia,NA,Metriorhynchidae,,Cricosaurus,,,,sp.,,,,,,,P. Mannion,J. Tennant,,NA,,46882,MLP 86-XI-10-8, posterior region of the vertebral column, the second sacral vertebra and 20 caudal vertebrae,NA,NA,,,,NA,,NA,body (3D),26761,Cerro Lotena,Argentina,Neuquén,Zapala,-39.194444,-69.6675,-37.3,-31.77,Jurassic,Late/Upper Jurassic,,Tithonian,Jurassic 6,Portlandian,Early/Lower Tithonian,,150.8,145.5,148.15,Vaca Muerta,,marine indet.
1676,79652,ETE,M. Carrano,Reptilia,NA,Metriorhynchidae,,Geosaurus,,,,sp.,,,,,,,P. Mannion,J. Tennant,J. Tennant,NA,,45364,Skull,NA,NA,,,,NA,,NA,body (3D),26761,Los Catutos,Argentina,Neuquén,,-38.83333,-70.2,-37.02,-32.36,Jurassic,Late/Upper Jurassic,,Tithonian,Jurassic 6,Portlandian,Early/Lower Tithonian,,150.8,145.5,148.15,Vaca Muerta,Las Catutos,terrestrial indet.
1682,79700,PaleoDB,M. Uhen,Reptilia,NA,,,Eogavialis,,,n. sp.,africanum,,Tomistoma,,,n. sp.,africanum,M. Uhen,M. Uhen,P. Mannion,NA,,26772,,NA,NA,,,,NA,,NA,body (3D),26772,Beadnell Section,Egypt,,,29.616,30.692,24.93,26.62,Paleogene,Eocene,Late/Upper Eocene,Priabonian,Cenozoic 3,Priabonian,Priabonian,,37.2,33.9,35.55,Qasr el-Sagha,,coastal indet.
1684,79757,PaleoDB,M. Uhen,Reptilia,NA,,,Gavialosuchus,,,,americanus,,,,,,,P. Mannion,P. Mannion,,NA,,46627,ChM 35.208.176 (dorsal plate),NA,NA,,,,NA,,NA,body (3D),26822,Edisto Beach,United States,South Carolina,Charleston,32.479444,-80.334722,32.48,-80.33,Quaternary,Pleistocene,,,Cenozoic 6,Pleistocene,Rancholabrean,,0.3,0.012,0.156,,,marine indet.
1692,82229,ETE,M. Carrano,Reptilia,NA,Dyrosauridae,n. gen.,Sokotosuchus,,,n. sp.,ianwilsoni,,,,,,,M. Carrano,M. Carrano,,1,individuals,36674,Univ. of Ife, Nat. Hist. Mus. P.1,NA,NA,,,,NA,,NA,body (3D),36674,Gilbedi Hills, Rima River,Nigeria,Sokoto,,13.572599,5.672668,3.58,0.08,Cretaceous,Late/Upper Cretaceous,,Maastrichtian,Cretaceous 8,Maastrichtian,Late/Upper Maastrichtian,,70.6,66.043,68.3215,Dukamaje,,terrestrial indet.
1702,83313,PaleoDB,M. Uhen,Reptilia,NA,Dyrosauridae,,Dyrosaurus,,,n. sp.,maghribensis,,,,,,,P. Mannion,P. Mannion,P. Mannion,NA,,46490,OCP DEK-GE 255 (a nearly complete specimen, with skull, mandible, and postcranial material); Referred specimens: OCP DEK-GE 36, OCP DEK-GE 43, OCP DEK-GE 78, OCP DEK-GE 88, OCP DEK-GE 252, OCP DEK-GE 253, OCP DEK-GE 254, OCP DEK-GE 255, OCP DEK-GE 256, OCP DEK-GE 257, OCP DEK-GE 258, OCP DEK-GE 259, OCP DEK-GE 263, OCP DEK-GE 362, OCP DEK-GE 323, IRSNB R146, Rhin. Coll. phosphate 1 - not stated whether the referred specimens are from the same locality as type specimen,NA,NA,,,,NA,,NA,body (3D),27976,Mrah Iaresh,Morocco,,,32.866667,-6.566667,27.01,-8.21,Paleogene,Eocene,Early/Lower Eocene,Ypresian,Cenozoic 2,Ypresian,Ypresian,,55.8,48.6,52.2,,,marine indet.
1703,83314,PaleoDB,M. Uhen,Reptilia,NA,Dyrosauridae,,Hyposaurus,,,,sp.,,,,,,,P. Mannion,P. Mannion,,NA,,24372,MNHN TGE 4338,NA,NA,,,,NA,,NA,body (3D),37366,Samit, north of In Fargas,Mali,,,16.741944,0.769167,8.65,-4.17,Paleogene,Paleocene,,,Cenozoic 1,,Paleocene,,66.043,55.8,60.9215,Teberemt,,marine indet.
1734,84045,PaleoDB,M. Uhen,Reptilia,NA,Crocodylidae,,Thecachampsa,,,n. sp.,marylandica,,,,,,,M. Uhen,M. Uhen,,1,specimens,41194,,NA,NA,,,,NA,,NA,body (3D),41194,Clifton Beach,United States,Maryland,Charles,38.414167,-77.2625,39,-58.37,Paleogene,Paleocene,Late/Upper Paleocene,Thanetian,Cenozoic 1,Thanetian,Thanetian,,58.7,55.8,57.25,Aquia,,marine indet.
1735,84045,PaleoDB,M. Uhen,Reptilia,NA,Crocodylidae,,Thecachampsa,,,?,antiqua,,Thecachampsa,,,?,sericodon,M. Uhen,M. Uhen,,NA,,41356,,NA,NA,,,,NA,,NA,body (3D),41194,Clifton Beach,United States,Maryland,Charles,38.414167,-77.2625,39,-58.37,Paleogene,Paleocene,Late/Upper Paleocene,Thanetian,Cenozoic 1,Thanetian,Thanetian,,58.7,55.8,57.25,Aquia,,marine indet.
1736,84048,PaleoDB,M. Uhen,Reptilia,NA,Crocodylidae,,Thecachampsa,,,,antiqua,,Thecachampsa,,,,contusor,M. Uhen,M. Uhen,,NA,,41356,,NA,NA,,,,NA,,NA,body (3D),28099,Aquia Creek,United States,Virginia,,38.501111,-77.590833,38.55,-65.3,Paleogene,Eocene,,,,,Eocene,,55.8,33.9,44.85,Aquia,,marine indet.
1775,86755,PaleoDB,W. Kiessling,Reptilia,NA,,,Thoracosaurus,,,n. sp.,borissiaki,,,,,,,P. Mannion,P. Mannion,,NA,,39421,TsNIGRi c. 3373 no. 709 - type (well preserved partial skull). Originally described as T. macrorhynchus (Borisyak 1913) before being referred to T. scanius (Steel 1973),NA,NA,,,,NA,,NA,body (3D),29186,Inkerman, Crimea,Ukraine,,,44.6,33.6,16.09,45.64,Cretaceous,Late/Upper Cretaceous,,Maastrichtian,Cretaceous 8,Maastrichtian,Early/Lower Maastrichtian,,70.6,66.043,68.3215,,,marine indet.
1779,87902,ETE,M. Carrano,Reptilia,NA,Dyrosauridae,,Hyposaurus,,,n. sp.,rogersii,,Hyposaurus,,,n. sp.,ferox,P. Mannion,P. Mannion,,NA,,39527,YPM 2794 - type (two teeth),NA,NA,,,,NA,,NA,body (3D),29790,Pemberton Marl Company pit (Hornerstown),United States,New Jersey,Burlington,39.97286,-74.677012,40.29,-50.26,Cretaceous,Late/Upper Cretaceous,,Maastrichtian,Cretaceous 8,Maastrichtian,Late/Upper Maastrichtian,,70.6,66.043,68.3215,Hornerstown,,marginal marine indet.
1780,87903,ETE,M. Carrano,Reptilia,NA,Dyrosauridae,,Hyposaurus,,,n. sp.,rogersii,,Hyposaurus,,,n. sp.,natator,P. Mannion,P. Mannion,P. Mannion,NA,,39525,YPM 985 - type (partial skeleton comprising the skull and jaws, limb bones, pelvis, shoulder, 33 vertebrae, and fragments of ribs); YPM 380 - "heautotype" (incomplete mandible and fragmentary postcrania),NA,NA,,,,NA,,NA,body (3D),29790,Cream Ridge Marl Company pit (Hornerstbown Fm.),United States,New Jersey,Monmouth,40.133328,-74.514938,40.41,-50.04,Cretaceous,Late/Upper Cretaceous,,Maastrichtian,Cretaceous 8,Maastrichtian,Late/Upper Maastrichtian,,70.6,66.043,68.3215,Hornerstown,,marginal marine indet.
1784,88034,ETE,M. Carrano,Reptilia,NA,,,Thoracosaurus,,,,sp.,,,,,,,P. Mannion,P. Mannion,M. Carrano,2,specimens,46726,YPM 280 (lower jaws) and YPM 281 (lower jaws),NA,NA,,,,NA,,NA,not a trace,12243,Hornerstown area (Hornerstown Fm.) (PROXY),United States,New Jersey,Monmouth,40.116667,-74.55,40.4,-50.08,Cretaceous,Late/Upper Cretaceous,,Maastrichtian,Cretaceous 8,Maastrichtian,Late/Upper Maastrichtian,,70.6,66.043,68.3215,Hornerstown,,marginal marine indet.
1785,88034,ETE,M. Carrano,Reptilia,NA,,,Thoracosaurus,,,n. sp.,neocesariensis,,Thoracosaurus,,,n. sp.,meirsanus,M. Carrano,M. Carrano,M. Carrano,1,specimens,46726,YPM 404,NA,NA,,,,NA,,NA,body (3D),12243,Hornerstown area (Hornerstown Fm.) (PROXY),United States,New Jersey,Monmouth,40.116667,-74.55,40.4,-50.08,Cretaceous,Late/Upper Cretaceous,,Maastrichtian,Cretaceous 8,Maastrichtian,Late/Upper Maastrichtian,,70.6,66.043,68.3215,Hornerstown,,marginal marine indet.
1786,88034,ETE,M. Carrano,Reptilia,NA,Dyrosauridae,,Hyposaurus,,,,rogersii,,,,,,,M. Carrano,M. Carrano,M. Carrano,NA,,27976,,NA,NA,,,,NA,,NA,body (3D),12243,Hornerstown area (Hornerstown Fm.) (PROXY),United States,New Jersey,Monmouth,40.116667,-74.55,40.4,-50.08,Cretaceous,Late/Upper Cretaceous,,Maastrichtian,Cretaceous 8,Maastrichtian,Late/Upper Maastrichtian,,70.6,66.043,68.3215,Hornerstown,,marginal marine indet.
1787,88049,PaleoDB,R. Butler,Reptilia,NA,,n. gen.,Qianosuchus,,,n. sp.,mixtus,,,,,,,R. Butler,R. Butler,R. Butler,3,individuals,29581,IVPP V13899 (holotype), complete skeleton; IVPP V14300 (paratype), incomplete skeleton; NMNS 000408/F003877, incomplete skull,NA,NA,,,,NA,,NA,not a trace,29581,Xinmin, Panxian County (IVPP),China,Guizhou,Panxian,25.7,104.471389,11.66,93.82,Triassic,Middle Triassic,,Anisian,Triassic 2,Anisian,Anisian,,247.2,242,244.6,Guanling,,lagoonal/restricted shallow subtidal
1794,89120,ETE,M. Carrano,Reptilia,NA,Metriorhynchidae,,Dakosaurus,,,,maximus,,,,,,,R. Benson,R. Benson,,8,specimens,43071,NHMUK PV OR33186, NHMUK PV OR35766, NHMUK PV OR35835, NHMUK PV OR35836, NHMUK PV OR35837, SMNS 51494, SMNS 55420, SMNS 80148: isolated teeth from Schnaitheim,NA,NA,,,,NA,,NA,body (3D),22077,Schnaitheim,Germany,Baden-Württemberg,,48.7,10.16667,39.87,18.5,Jurassic,Late/Upper Jurassic,,Kimmeridgian,Jurassic 5,Kimmeridgian,Late/Upper Kimmeridgian,,155.7,150.8,153.25,Mergelstätten,,marine indet.
1795,89120,ETE,M. Carrano,Reptilia,NA,Metriorhynchidae,cf.,Geosaurus,,,,sp.,,,,,,,P. Mannion,J. Tennant,J. Tennant,NA,,43156,SMNS 51494,NA,NA,,,,NA,,NA,body (3D),22077,Schnaitheim,Germany,Baden-Württemberg,,48.7,10.16667,39.87,18.5,Jurassic,Late/Upper Jurassic,,Kimmeridgian,Jurassic 5,Kimmeridgian,Late/Upper Kimmeridgian,,155.7,150.8,153.25,Mergelstätten,,marine indet.
1796,89120,ETE,M. Carrano,Reptilia,NA,Metriorhynchidae,,Dakosaurus,,,,maximus,,Megalosaurus,,,n. sp.,sp.,M. Carrano,M. Carrano,,NA,,12997,,NA,NA,M. Carrano,M. Carrano,J. Tennant,22077,teeth,NA,body (3D),22077,Schnaitheim,Germany,Baden-Württemberg,,48.7,10.16667,39.87,18.5,Jurassic,Late/Upper Jurassic,,Kimmeridgian,Jurassic 5,Kimmeridgian,Late/Upper Kimmeridgian,,155.7,150.8,153.25,Mergelstätten,,marine indet.
1812,90436,PaleoDB,W. Kiessling,Reptilia,NA,,cf.,Pelagosaurus,,,,sp.,,,,,,,W. Kiessling,U. Merkel,,NA,,30394,,NA,NA,,,,NA,,NA,body (3D),30394,Monte Cornizzolo,Italy,Lombardy,Lecco,45.833333,9.3,33.35,18.86,Jurassic,Early/Lower Jurassic,,Toarcian,Jurassic 3,Toarcian,Early/Lower Toarcian,,183,182,182.5,Calcare di Sogno,,offshore
1813,90448,PaleoDB,W. Kiessling,Reptilia,NA,Teleosauridae,,Steneosaurus,,,,brevior,,,,,,,W. Kiessling,U. Merkel,,NA,,30422,,NA,NA,,,,NA,,NA,body (3D),30415,Kettleness near Whitby,United Kingdom,England,North Yorkshire,54.533333,-0.7,42.13,8.14,Jurassic,Early/Lower Jurassic,,Toarcian,Jurassic 3,Toarcian,Early/Lower Toarcian,,183,182,182.5,Whitby Mudstone,,offshore
1814,90459,PaleoDB,W. Kiessling,Reptilia,NA,Teleosauridae,,Steneosaurus,,,,bollensis,,,,,,,W. Kiessling,U. Merkel,,NA,,30422,,NA,NA,,,,NA,,NA,body (3D),30422,Whitby, marine reptiles,United Kingdom,England,North Yorkshire,54.483333,-0.6,42.43,9.32,Jurassic,Early/Lower Jurassic,,Toarcian,Jurassic 3,Toarcian,Falciferum,Bifrons,183,175.6,179.3,Alum Shale,,offshore
1815,90459,PaleoDB,W. Kiessling,Reptilia,NA,Teleosauridae,,Steneosaurus,,,n. sp.,brevior,,,,,,,W. Kiessling,U. Merkel,R. Benson,2,specimens,38373,Two skulls, including the type (BMNH 1478) and BMNH 20691, from the 'zone of A serpentinus, Whitby' - Jet Rock series according to Westphal (1962),NA,NA,,,,NA,,NA,body (3D),30422,Whitby, marine reptiles,United Kingdom,England,North Yorkshire,54.483333,-0.6,42.43,9.32,Jurassic,Early/Lower Jurassic,,Toarcian,Jurassic 3,Toarcian,Falciferum,Bifrons,183,175.6,179.3,Alum Shale,,offshore
1816,90459,PaleoDB,W. Kiessling,Reptilia,NA,Teleosauridae,,Steneosaurus,,,n. sp.,gracilirostris,,,,,,,W. Kiessling,U. Merkel,R. Benson,4,specimens,42759,BMNH 14792 (holotype), 15500, R757, and a specimen in the Whitby Museum; from the Alum Shale Series,NA,NA,,,,NA,,NA,body (3D),30422,Whitby, marine reptiles,United Kingdom,England,North Yorkshire,54.483333,-0.6,42.43,9.32,Jurassic,Early/Lower Jurassic,,Toarcian,Jurassic 3,Toarcian,Falciferum,Bifrons,183,175.6,179.3,Alum Shale,,offshore
1817,90459,PaleoDB,W. Kiessling,Reptilia,NA,,,Pelagosaurus,,,,brongniarti,,,,,,,W. Kiessling,U. Merkel,,NA,,30422,,NA,NA,,,,NA,,NA,body (3D),30422,Whitby, marine reptiles,United Kingdom,England,North Yorkshire,54.483333,-0.6,42.43,9.32,Jurassic,Early/Lower Jurassic,,Toarcian,Jurassic 3,Toarcian,Falciferum,Bifrons,183,175.6,179.3,Alum Shale,,offshore
1818,90459,PaleoDB,W. Kiessling,Reptilia,NA,Teleosauridae,,Steneosaurus,,,n. sp.,brevior,,Teleosaurus,,,n. sp.,eucephalus,W. Kiessling,U. Merkel,R. Benson,1,specimens,42779,Woodwardian Museum, Cambridge,NA,NA,,,,NA,,NA,body (3D),30422,Whitby, marine reptiles,United Kingdom,England,North Yorkshire,54.483333,-0.6,42.43,9.32,Jurassic,Early/Lower Jurassic,,Toarcian,Jurassic 3,Toarcian,Falciferum,Bifrons,183,175.6,179.3,Alum Shale,,offshore
1819,90459,PaleoDB,W. Kiessling,Reptilia,NA,,,Pelagosaurus,,,,typus,,,,,,,W. Kiessling,U. Merkel,,NA,,30422,,NA,NA,,,,NA,,NA,body (3D),30422,Whitby, marine reptiles,United Kingdom,England,North Yorkshire,54.483333,-0.6,42.43,9.32,Jurassic,Early/Lower Jurassic,,Toarcian,Jurassic 3,Toarcian,Falciferum,Bifrons,183,175.6,179.3,Alum Shale,,offshore
1820,90459,PaleoDB,W. Kiessling,Reptilia,NA,Teleosauridae,,Steneosaurus,,,,brevior,,Teleosaurus,,,,chapmanni,R. Benson,R. Benson,,1,specimens,42759,BMNH R756,NA,NA,R. Benson,R. Benson,R. Benson,38373,Skull from 'zone of A. communis, Whitby',NA,body (3D),30422,Whitby, marine reptiles,United Kingdom,England,North Yorkshire,54.483333,-0.6,42.43,9.32,Jurassic,Early/Lower Jurassic,,Toarcian,Jurassic 3,Toarcian,Falciferum,Bifrons,183,175.6,179.3,Alum Shale,,offshore
1821,90462,PaleoDB,W. Kiessling,Reptilia,NA,Teleosauridae,,Teleosaurus,,,,chapmani,,,,,,,W. Kiessling,U. Merkel,,NA,,30422,,NA,NA,,,,NA,,NA,body (3D),30422,Sandsend,United Kingdom,England,North Yorkshire,54.5,-0.666667,42.1,8.18,Jurassic,Early/Lower Jurassic,,Toarcian,Jurassic 3,Toarcian,Early/Lower Toarcian,,183,182,182.5,Alum Shale,Main Alum Shales,offshore
1822,90576,Fossilworks,J. Alroy,Reptilia,NA,,,Thoracosaurus,,,n. sp.,macrorhynchus,,Thoracosaurus,,,n. sp.,scanicus,P. Mannion,P. Mannion,,NA,,37219,Type (skull, mandible, and associated postcranial remains),NA,NA,,,,NA,,NA,body (3D),30479,Limhamn Quarry Upper Middle Danian Horizons,Sweden,,,55.566667,12.933333,48.87,10.15,Paleogene,Paleocene,Early/Lower Paleocene,Danian,Cenozoic 1,Danian,Danian,,66.043,61.7,63.8715,,,deep subtidal shelf
1824,90778,PaleoDB,A. Hendy,Reptilia,NA,,,Thoracosaurus,,,n. sp.,macrorhynchus,,,,,,,P. Mannion,P. Mannion,,NA,,37219,MNHN - type (skull); referred material - RGM 12458 (skull),NA,NA,,,,NA,,NA,body (3D),30552,SW-Seite des St. Pietersberges, Horizont Mc [Maastrichter Tuffkreide],Netherlands,,,50.833333,5.683333,43.4,4.54,Cretaceous,Late/Upper Cretaceous,,Maastrichtian,Cretaceous 8,Maastrichtian,Late/Upper Maastrichtian,,70.6,66.043,68.3215,Maastrichter Tuffkreide,,marine indet.
1826,91448,PaleoDB,A. Hendy,Reptilia,NA,Teleosauridae,,Steneosaurus,,,,sp.,,Machimosaurus,,,,bathonicus,P. Mannion,J. Tennant,,NA,,50458,Precise locality unknown,NA,NA,,,,NA,,NA,not a trace,30802,Burton Cliff, Dorset [Fullers Earth Fm],United Kingdom,England,,50.75,-2.333333,40.19,8.38,Jurassic,Middle Jurassic,,Bathonian,Jurassic 4,Bathonian,Bathonian,,167.7,164.7,166.2,Fullers Earth,,marine indet.
1827,91448,PaleoDB,A. Hendy,Reptilia,NA,Teleosauridae,,Steneosaurus,,,,sp.,,Machimosaurus,,,,rigauxi,P. Mannion,J. Tennant,,NA,,50458,Precise locality unknown,NA,NA,,,,NA,,NA,not a trace,30802,Burton Cliff, Dorset [Fullers Earth Fm],United Kingdom,England,,50.75,-2.333333,40.19,8.38,Jurassic,Middle Jurassic,,Bathonian,Jurassic 4,Bathonian,Bathonian,,167.7,164.7,166.2,Fullers Earth,,marine indet.
1828,91449,PaleoDB,A. Hendy,Reptilia,NA,Teleosauridae,,Steneosaurus,,,,sp.,,Machimosaurus,,,,bathonicus,P. Mannion,J. Tennant,J. Tennant,NA,,50458,Precise locality unknown,NA,NA,,,,NA,,NA,not a trace,30802,Watton Cliff, Dorset [Forest Marble Fm],United Kingdom,England,,51.85,-0.1,41.41,10.09,Jurassic,Middle Jurassic,,Bathonian,Jurassic 4,Bathonian,Bathonian,,167.7,164.7,166.2,Forest Marble,,marine indet.
1829,91449,PaleoDB,A. Hendy,Reptilia,NA,Teleosauridae,,Steneosaurus,,,,sp.,,Machimosaurus,,,,rigauxi,P. Mannion,J. Tennant,J. Tennant,NA,,50458,Precise locality unknown,NA,NA,,,,NA,,NA,not a trace,30802,Watton Cliff, Dorset [Forest Marble Fm],United Kingdom,England,,51.85,-0.1,41.41,10.09,Jurassic,Middle Jurassic,,Bathonian,Jurassic 4,Bathonian,Bathonian,,167.7,164.7,166.2,Forest Marble,,marine indet.
1835,91659,PaleoDB,R. Butler,Reptilia,NA,Teleosauridae,,Steneosaurus,,,,bollensis,,,,,,,R. Benson,R. Benson,R. Benson,1,specimens,42779,Tübingen Re 1193/1: 3 m long skeleton from Lias epsilon II/6, collected by Hauff,NA,NA,,,,NA,,NA,body (3D),30856,Ohmden, epsilon II/6b,Germany,Baden-Württenburg,,48.645556,9.525556,37.83,17.94,Jurassic,Early/Lower Jurassic,,Toarcian,Jurassic 3,Toarcian,Early/Lower Toarcian,,183,182,182.5,Posidonia Shale,Lias Epsilon II/6b,marine indet.
1842,91989,PaleoDB,R. Butler,Reptilia,NA,Teleosauridae,,Steneosaurus,,,,sp.,,,,,,,R. Butler,R. Butler,,NA,,15587,,NA,NA,,,,NA,,NA,body (3D),15587,Belmesthorpe,United Kingdom,England,Rutland,52.679444,-0.459722,42.36,9.64,Jurassic,Middle Jurassic,,Bathonian,Jurassic 4,Bathonian,Late/Upper Bathonian,,167.7,164.7,166.2,Great Oolite,,marine indet.
1843,91989,PaleoDB,R. Butler,Reptilia,NA,Teleosauridae,,Teleosaurus,,,,sp.,,,,,,,R. Butler,R. Butler,,NA,,15587,,NA,NA,,,,NA,,NA,body (3D),15587,Belmesthorpe,United Kingdom,England,Rutland,52.679444,-0.459722,42.36,9.64,Jurassic,Middle Jurassic,,Bathonian,Jurassic 4,Bathonian,Late/Upper Bathonian,,167.7,164.7,166.2,Great Oolite,,marine indet.
1847,92051,PaleoDB,R. Butler,Reptilia,NA,Metriorhynchidae,,Metriorhynchus,,,,sp.,,,,,,,R. Butler,R. Butler,M. Carrano,1,individuals,47746,LEIUG 90985, partial skeleton with stomach contents,NA,NA,,,,NA,,NA,body (3D),47746,Dogsthorpe brick pit (bed 10),United Kingdom,England,Cambridgeshire,52.604444,-0.206944,42.76,9.68,Jurassic,Middle Jurassic,,Callovian,Jurassic 5,Callovian,Middle Callovian,,164.7,161.2,162.95,Oxford Clay,Peterborough,offshore indet.
1848,92051,PaleoDB,R. Butler,Reptilia,NA,Metriorhynchidae,?,Metriorhynchus,,,,sp.,?,Pterosauria,,,,indet.,R. Butler,R. Butler,,2,specimens,30893,"Probably belonged to the crocodile",NA,NA,R. Butler,R. Butler,M. Carrano,30973,Hollow bones, possibly wing-phalanges,NA,not a trace,47746,Dogsthorpe brick pit (bed 10),United Kingdom,England,Cambridgeshire,52.604444,-0.206944,42.76,9.68,Jurassic,Middle Jurassic,,Callovian,Jurassic 5,Callovian,Middle Callovian,,164.7,161.2,162.95,Oxford Clay,Peterborough,offshore indet.
1860,92122,PaleoDB,R. Butler,Reptilia,NA,Metriorhynchidae,,Cricosaurus,,,n. sp.,lithographicus,,,,,,,P. Mannion,P. Mannion,,NA,,46721,MOZ-PV 5787 - type (a complete skull with articulated lower jaws, dorsal, sacral and caudal vertebrae, pectoral girdle element, incomplete forelimb, pelvic girdle elements and an incomplete hind limb),NA,NA,,,,NA,,NA,body (3D),31031,El Ministerio Quarry, Los Catutos,Argentina,Neuquén,,-38.816667,-70.2,-37,-32.36,Jurassic,Late/Upper Jurassic,,Tithonian,Jurassic 6,Portlandian,Middle Tithonian,Late/Upper Tithonian,150.8,145.5,148.15,Vaca Muerta,Los Catutos,marine indet.
1862,92144,PaleoDB,R. Butler,Reptilia,NA,Teleosauridae,?,Steneosaurus,,,,sp.,,,,,,,R. Butler,R. Butler,M. Carrano,1,specimens,31034,MO2.13,NA,NA,,,,NA,,NA,body (3D),31034,Montrouge 2 (upper),France,Nord-Pas-de-Calais,Pas-de-Calais,50.75,1.633333,41.63,10.94,,,,,,,Late/Upper Tithonian,Early/Lower Berriasian,150.8,140.2,145.5,,,estuary/bay
1866,92145,PaleoDB,R. Butler,Reptilia,NA,Teleosauridae,?,Steneosaurus,,,,sp.,,,,,,,R. Butler,R. Butler,M. Carrano,1,specimens,31034,ROC.14,NA,NA,,,,NA,,NA,body (3D),31034,La Rochette,France,Nord-Pas-de-Calais,Pas-de-Calais,50.766667,1.616667,41.65,10.92,,,,,,,Late/Upper Tithonian,Early/Lower Berriasian,150.8,140.2,145.5,,,estuary/bay
2061,94532,PaleoDB,R. Butler,Reptilia,NA,Metriorhynchidae,,Dakosaurus,,,,maximus,,Dacosaurus,,,,maximus,R. Butler,R. Butler,M. Carrano,NA,,46679,,NA,NA,,,,NA,,NA,body (3D),46679,Fumel,France,Aquitaine,Lot-et-Garonne,44.498056,0.969167,35.27,10.89,Jurassic,Late/Upper Jurassic,,Kimmeridgian,Jurassic 5,Kimmeridgian,Late/Upper Kimmeridgian,,155.7,150.8,153.25,,,offshore ramp
2062,94532,PaleoDB,R. Butler,Reptilia,NA,Teleosauridae,,Machimosaurus,,,,hugii,,,,,,,R. Butler,R. Butler,M. Carrano,NA,,46679,,NA,NA,,,,NA,,NA,body (3D),46679,Fumel,France,Aquitaine,Lot-et-Garonne,44.498056,0.969167,35.27,10.89,Jurassic,Late/Upper Jurassic,,Kimmeridgian,Jurassic 5,Kimmeridgian,Late/Upper Kimmeridgian,,155.7,150.8,153.25,,,offshore ramp
2063,94532,PaleoDB,R. Butler,Reptilia,NA,Teleosauridae,,Steneosaurus,,,,sp.,,,,,,,R. Butler,R. Butler,M. Carrano,NA,,46679,,NA,NA,,,,NA,,NA,body (3D),46679,Fumel,France,Aquitaine,Lot-et-Garonne,44.498056,0.969167,35.27,10.89,Jurassic,Late/Upper Jurassic,,Kimmeridgian,Jurassic 5,Kimmeridgian,Late/Upper Kimmeridgian,,155.7,150.8,153.25,,,offshore ramp
2064,94532,PaleoDB,R. Butler,Reptilia,NA,Metriorhynchidae,,Metriorhynchus,,,,hastifer,,,,,,,M. Carrano,M. Carrano,J. Tennant,NA,,46679,Anterior end of a snout,NA,NA,,,,NA,,NA,body (3D),46679,Fumel,France,Aquitaine,Lot-et-Garonne,44.498056,0.969167,35.27,10.89,Jurassic,Late/Upper Jurassic,,Kimmeridgian,Jurassic 5,Kimmeridgian,Late/Upper Kimmeridgian,,155.7,150.8,153.25,,,offshore ramp
2065,94534,PaleoDB,R. Butler,Reptilia,NA,Metriorhynchidae,,Dakosaurus,,,,maximus,,,,,,,R. Benson,R. Benson,R. Benson,3,specimens,43071,NHMUK PV OR 32414, SMNS 57210, both isolated teeth; also SMNS 56999: partial maxilla,NA,NA,,,,NA,,NA,body (3D),32159,Boulogne-sur-Mer (general),France,Nord-Pas-de-Calais,Pas-de-Calais,50.725,1.615278,41.51,11.04,Jurassic,Late/Upper Jurassic,,Kimmeridgian,Jurassic 5,Kimmeridgian,Late/Upper Kimmeridgian,,155.7,150.8,153.25,Argiles de Châtillon,,marine indet.
2066,94534,PaleoDB,R. Butler,Reptilia,NA,Teleosauridae,,Machimosaurus,,,,hugii,,Machimosaurus,,,,ferox,P. Mannion,J. Tennant,,NA,,50458,,NA,NA,,,,NA,,NA,not a trace,32159,Boulogne-sur-Mer (general),France,Nord-Pas-de-Calais,Pas-de-Calais,50.725,1.615278,41.51,11.04,Jurassic,Late/Upper Jurassic,,Kimmeridgian,Jurassic 5,Kimmeridgian,Late/Upper Kimmeridgian,,155.7,150.8,153.25,Argiles de Châtillon,,marine indet.
2067,94549,PaleoDB,R. Butler,Reptilia,NA,Teleosauridae,,Steneosaurus,,,,sp.,,Teleosauridae,,,,indet.,M. Carrano,M. Carrano,M. Carrano,NA,,32165,,NA,NA,R. Butler,R. Butler,M. Carrano,47183,,NA,body (3D),47183,Crayssac quarries,France,Midi-Pyrenees,Lot,44.5,1.316667,35.34,11.08,Jurassic,Late/Upper Jurassic,,Tithonian,Jurassic 6,Portlandian,Early/Lower Tithonian,,150.8,145.5,148.15,Cazals,,peritidal
2071,95087,PaleoDB,L. Villier,Reptilia,NA,Metriorhynchidae,,Cricosaurus,,,,schroederi,,Enaliosuchus,,,,schroederi,P. Mannion,P. Mannion,,NA,,42559,Type,NA,NA,L. Villier,L. Villier,,32382,,NA,not a trace,32382,Tongrube Sachsenhagen,Germany,,,42.383333,9.25,34.08,16.87,Cretaceous,Early/Lower Cretaceous,,,Cretaceous 1,,Late/Upper Berriasian,Valanginian,145.5,136.4,140.95,,,offshore indet.
2098,97550,PaleoDB,M. Uhen,Reptilia,NA,,,Gavialosuchus,,,,carolinensis,,,,,,,M. Uhen,M. Uhen,P. Mannion,NA,,46645,Private collection of L. Eberle (partial skeleton),NA,NA,,,,NA,,NA,body (3D),33280,Summerville,United States,South Carolina,Dorchester,33.026389,-80.268889,33.13,-74.82,Paleogene,Oligocene,Late/Upper Oligocene,Chattian,Cenozoic 4,Chattian,Chattian,,28.4,23.03,25.715,Chandler Bridge,,coastal indet.
2105,97871,PaleoDB,L. Villier,Reptilia,NA,Metriorhynchidae,,Tyrannoneustes,,,,lythrodectikos,,,,,,,P. Mannion,J. Tennant,,1,specimens,53049,incomplete skull. Part of the Joaquim Gameiro private collection, see Lepage et al. (2008).,NA,NA,,,,NA,,NA,body (3D),33830,Foreshore, Bénerville-sur-Mer,France,,,49.343333,0.033889,39.52,10.2,Jurassic,Middle Jurassic,,Callovian,Jurassic 5,Callovian,Late/Upper Callovian,,164.7,161.2,162.95,Marnes de Dives,,offshore indet.
2107,98478,PaleoDB,M. Carrano,Reptilia,NA,Metriorhynchidae,,Metriorhynchus,,,n. sp.,palpebosus,,Steneosaurus,,,n. sp.,palpebosus,P. Mannion,J. Tennant,,NA,,46685,Holotype: OUM J.29823, partial skull and incomplete lower jaw,NA,NA,,,,NA,,NA,body (3D),23773,Shotover Hill, Kimmeridge Clay,United Kingdom,England,Oxfordshire,51.745833,-1.179167,42.5,8.6,Jurassic,Late/Upper Jurassic,,Tithonian,Jurassic 6,Portlandian,Tithonian,,150.8,145.5,148.15,Kimmeridge Clay,,marine indet.
2142,100091,Fossilworks,J. Alroy,Reptilia,NA,,n. gen.,Terminonaris,,,n. sp.,browni,n. gen.,Teleorhinus,,,n. sp.,browni,J. Alroy,J. Alroy,J. Tennant,NA,,23757,Skull, jaws, and postcranial material,NA,NA,,,,NA,,NA,not a trace,23757,East of Pryor,United States,Montana,Big Horn,45.433333,-108.533333,46.55,-68.89,Cretaceous,Late/Upper Cretaceous,,,,,Cenomanian,Turonian,99.7,89.3,94.5,Benton Shale,,marine indet.
2143,100091,Fossilworks,J. Alroy,Reptilia,NA,,,Terminonaris,,,n. sp.,robusta,,Teleorhinus,,,n. sp.,robustus,J. Alroy,J. Alroy,,NA,,23757,,NA,NA,,,,NA,,NA,body (3D),23757,East of Pryor,United States,Montana,Big Horn,45.433333,-108.533333,46.55,-68.89,Cretaceous,Late/Upper Cretaceous,,,,,Cenomanian,Turonian,99.7,89.3,94.5,Benton Shale,,marine indet.
2149,100263,PaleoDB,M. Carrano,Reptilia,NA,Metriorhynchidae,,Torvoneustes,,,n. sp.,carpenteri,,Dakosaurus,,,n. sp.,carpenteri,M. Carrano,H. Street,,1,individuals,35123,BRSMG Cd7203,NA,NA,,,,NA,,NA,body (3D),34408,Westbury claypit (Lafarge cement works) E5,United Kingdom,England,Wiltshire,51.253889,-2.156111,41.93,7.83,Jurassic,Late/Upper Jurassic,,Kimmeridgian,Jurassic 5,Kimmeridgian,Late/Upper Kimmeridgian,,155.7,150.8,153.25,Kimmeridge Clay,Lower,marine indet.
2150,100669,PaleoDB,M. Carrano,Reptilia,NA,Metriorhynchidae,,Dakosaurus,,,,sp.,,,,,,,M. Carrano,H. Street,M. Carrano,NA,,23773,,NA,NA,,,,NA,,NA,body (3D),23773,Shotover Hill, Oxford Clay,United Kingdom,England,Oxfordshire,51.745833,-1.179167,42.35,8.71,Jurassic,Late/Upper Jurassic,,Oxfordian,Jurassic 5,Oxfordian,Oxfordian,,161.2,155.7,158.45,Calcareous Grit,,marine indet.
2160,104801,PaleoDB,M. Carrano,Reptilia,NA,Metriorhynchidae,n. gen.,Neptunidraco,,,n. sp.,ammoniticus,,,,,,,M. Carrano,H. Street,M. Carrano,1,individuals,35074,MGGC 8846/1UCC123a,b; MPPPL 35, 39,NA,NA,,,,NA,,NA,body (3D),35074,Sant'Ambrogio di Valpolicella,Italy,Veneto,Verona,45.516667,10.833333,32.99,20.02,Jurassic,Middle Jurassic,,,Jurassic 4,,Bajocian,Bathonian,171.6,164.7,168.15,Rosso Ammonitico Veronese,,carbonate indet.
2161,104859,PaleoDB,M. Carrano,Reptilia,NA,Metriorhynchidae,,Cricosaurus,,,n. sp.,saltillense,,Geosaurus,,,n. sp.,saltillense,M. Carrano,H. Street,R. Benson,1,individuals,35104,MUDE CEP1823, holotype poorly preserved skull, lacking snout, and postcranium,NA,NA,,,,NA,,NA,body (3D),35104,Sierra de Buñuelas, near Gomez Farias,Mexico,Coahuila,,25.0375,-100.953056,20.73,-52.26,Jurassic,Late/Upper Jurassic,,Tithonian,Jurassic 6,Portlandian,Early/Lower Tithonian,,150.8,145.5,148.15,La Caja,,offshore
2162,104859,PaleoDB,M. Carrano,Reptilia,NA,Metriorhynchidae,cf.,Metriorhynchus,,,,sp.,,,,,,,P. Mannion,J. Tennant,,NA,,46345,Partial to subcomplete skulls and postcranium (CEP1831, 1856, 1857); isolated teeth,NA,NA,,,,NA,,NA,body (3D),35104,Sierra de Buñuelas, near Gomez Farias,Mexico,Coahuila,,25.0375,-100.953056,20.73,-52.26,Jurassic,Late/Upper Jurassic,,Tithonian,Jurassic 6,Portlandian,Early/Lower Tithonian,,150.8,145.5,148.15,La Caja,,offshore
2167,105541,PaleoDB,M. Clapham,Reptilia,NA,Metriorhynchidae,,Dakosaurus,,,,maximus,,,,,,,R. Benson,R. Benson,,2,specimens,43071,JME-SOS4577, JME-SOS2535,NA,NA,,,,NA,,NA,body (3D),35206,Schernfeld, Solnhofen (BSPG collection),Germany,Bayern,,48.905,11.105,40.13,19.22,Jurassic,Late/Upper Jurassic,,Tithonian,Jurassic 6,Portlandian,Early/Lower Tithonian,,150.8,145.5,148.15,Solnhofen,,lagoonal/restricted shallow subtidal
2191,106271,PaleoDB,J. Head,Reptilia,NA,Dyrosauridae,n. gen.,Cerrejonisuchus,,,n. sp.,improcerus,,,,,,,J. Head,J. Head,J. Head,4,specimens,34888,,NA,NA,,,,NA,,NA,body (3D),35416,La Puente Pit,Colombia,Guajira,,11.145833,-72.548611,8.51,-59.18,Paleogene,Paleocene,Middle Paleocene,Selandian,Cenozoic 1,Thanetian,Middle Paleocene,Middle Paleocene,61.7,58.7,60.2,Cerrejón,,delta plain
2192,106271,PaleoDB,J. Head,Reptilia,NA,Dyrosauridae,,Acherontisuchus,,,,guajiraensis,,,,,,,J. Alroy,J. Alroy,R. Benson,1,specimens,37661,UF &#8260; IGM 35, mandible including left and right dentaries and splenials, the left surangular, angular and articular, and a total of three partial teeth. Associated postcrania include two ribs, one sacral vertebra with partial sacral ribs and one metatarsal. These fossils were recovered from the underclay of Coal Seam 90 within the La Puente Pit,NA,NA,,,,NA,,NA,body (3D),35416,La Puente Pit,Colombia,Guajira,,11.145833,-72.548611,8.51,-59.18,Paleogene,Paleocene,Middle Paleocene,Selandian,Cenozoic 1,Thanetian,Middle Paleocene,Middle Paleocene,61.7,58.7,60.2,Cerrejón,,delta plain
2197,106501,PaleoDB,M. Uhen,Reptilia,NA,Dyrosauridae,,Dyrosaurus,,,,phosphaticus,,,,,,,M. Uhen,M. Uhen,,NA,,43943,,NA,NA,,,,NA,,NA,body (3D),35583,Metlaoui,Tunisia,,,34.325,8.410278,26.46,5.84,Paleogene,Eocene,Early/Lower Eocene,Ypresian,Cenozoic 2,Ypresian,Ypresian,,55.8,48.6,52.2,Gafsa Phosphates,,coastal indet.
2198,106501,PaleoDB,M. Uhen,Reptilia,NA,Dyrosauridae,,Dyrosaurus,,,n. sp.,choumovitchi,,,,,,,M. Uhen,M. Uhen,,NA,,43943,,NA,NA,,,,NA,,NA,body (3D),35583,Metlaoui,Tunisia,,,34.325,8.410278,26.46,5.84,Paleogene,Eocene,Early/Lower Eocene,Ypresian,Cenozoic 2,Ypresian,Ypresian,,55.8,48.6,52.2,Gafsa Phosphates,,coastal indet.
2199,106501,PaleoDB,M. Uhen,Reptilia,NA,Dyrosauridae,,Dyrosaurus,,,n. sp.,berneti,,,,,,,M. Uhen,M. Uhen,,NA,,43943,,NA,NA,,,,NA,,NA,body (3D),35583,Metlaoui,Tunisia,,,34.325,8.410278,26.46,5.84,Paleogene,Eocene,Early/Lower Eocene,Ypresian,Cenozoic 2,Ypresian,Ypresian,,55.8,48.6,52.2,Gafsa Phosphates,,coastal indet.
2200,106501,PaleoDB,M. Uhen,Reptilia,NA,Dyrosauridae,,Dyrosaurus,,,n. sp.,variabilis,,,,,,,M. Uhen,M. Uhen,,NA,,43943,,NA,NA,,,,NA,,NA,body (3D),35583,Metlaoui,Tunisia,,,34.325,8.410278,26.46,5.84,Paleogene,Eocene,Early/Lower Eocene,Ypresian,Cenozoic 2,Ypresian,Ypresian,,55.8,48.6,52.2,Gafsa Phosphates,,coastal indet.
2201,106501,PaleoDB,M. Uhen,Reptilia,NA,Dyrosauridae,n. gen.,Phosphatosaurus,,,n. sp.,gavialoides,,,,,,,M. Uhen,M. Uhen,,NA,,43943,,NA,NA,,,,NA,,NA,body (3D),35583,Metlaoui,Tunisia,,,34.325,8.410278,26.46,5.84,Paleogene,Eocene,Early/Lower Eocene,Ypresian,Cenozoic 2,Ypresian,Ypresian,,55.8,48.6,52.2,Gafsa Phosphates,,coastal indet.
2203,106921,ETE,M. Carrano,Reptilia,NA,Teleosauridae,,Steneosaurus,,,,sp.,,,,,,,M. Carrano,H. Street,J. Tennant,1,specimens,35670,skull,NA,NA,,,,NA,,NA,body (3D),35670,Migné-les-Lourdines,France,Poitou-Charentes,Vienne,46.645,0.322222,36.54,10.89,Jurassic,Middle Jurassic,,Callovian,Jurassic 5,Callovian,Callovian,,164.7,161.2,162.95,,,carbonate indet.
2204,106921,ETE,M. Carrano,Reptilia,NA,Metriorhynchidae,,Metriorhynchus,,,,sp.,,,,,,,M. Carrano,H. Street,,1,specimens,35670,skull,NA,NA,,,,NA,,NA,body (3D),35670,Migné-les-Lourdines,France,Poitou-Charentes,Vienne,46.645,0.322222,36.54,10.89,Jurassic,Middle Jurassic,,Callovian,Jurassic 5,Callovian,Callovian,,164.7,161.2,162.95,,,carbonate indet.
2220,108936,Fossilworks,J. Alroy,Reptilia,NA,,n. gen.,Eothoracosaurus,,,n. sp.,mississippiensis,,Thoracosaurus,,,,neocesariensis,P. Mannion,P. Mannion,,NA,,34878,MSU 3293 - holotype,NA,NA,J. Alroy,J. Alroy,P. Mannion,45316,MSU 3293 (skull, jaws, 4 cervicals, 11 dorsals, 2 sacrals, 6 caudals, left scapaula, coracoids, right ilium, right ischium, femora and 45 scutes),NA,body (3D),34878,Eothoracosaurus mississippiensis type locality,United States,Mississippi,Oktibbeha,33.433333,-88.883333,37.04,-66.55,Cretaceous,Late/Upper Cretaceous,,Maastrichtian,Cretaceous 8,Maastrichtian,Early/Lower Maastrichtian,,70.6,66.043,68.3215,Ripley,,marine indet.
2221,108937,Fossilworks,J. Alroy,Reptilia,NA,,,Eothoracosaurus,,,,mississippiensis,,,,,,,J. Alroy,J. Alroy,J. Alroy,NA,,34878,,NA,NA,,,,NA,,NA,body (3D),34878,Sawmill Site Locality,United States,Tennessee,Decatur,35.616667,-88.116667,38.56,-60.53,Cretaceous,Late/Upper Cretaceous,,,,,Late/Upper Campanian,Early/Lower Maastrichtian,84.9,66.043,75.4715,Ripley,Coon Creek Tongue,marine indet.
2222,108938,Fossilworks,J. Alroy,Reptilia,NA,,,Eothoracosaurus,,,,mississippiensis,,,,,,,J. Alroy,J. Alroy,J. Alroy,NA,,34878,,NA,NA,,,,NA,,NA,body (3D),34878,Coon Creek (AMNH),United States,Tennessee,McNairy,35.383333,-88.4,38.41,-60.9,Cretaceous,Late/Upper Cretaceous,,,,,Late/Upper Campanian,Early/Lower Maastrichtian,84.9,66.043,75.4715,Ripley,Coon Creek Tongue,marine indet.
2224,109800,ETE,M. Carrano,Reptilia,NA,Metriorhynchidae,,Gracilineustes,,,n. sp.,leedsi,,Metriorhynchus,,,n. sp.,leedsi,R. Benson,R. Benson,R. Benson,2,specimens,33944,BMNH R3540 (holotype skull), R3899,NA,NA,,,,NA,,NA,body (3D),46063,Peterborough area, Leeds Collection,United Kingdom,England,Cambridgeshire,52.566667,-0.233333,42.72,9.66,Jurassic,Middle Jurassic,,Callovian,Jurassic 5,Callovian,Middle Callovian,,164.7,161.2,162.95,Oxford Clay,Peterborough,offshore
2225,109800,ETE,M. Carrano,Reptilia,NA,Metriorhynchidae,,Gracilineustes,,,n. sp.,leedsi,,Metriorhynchus,,,n. sp.,laeve,R. Benson,R. Benson,R. Benson,4,specimens,33944,BMNH R3015 (holotype skull and partial postcranium), R3014, R2042, R2031,NA,NA,,,,NA,,NA,body (3D),46063,Peterborough area, Leeds Collection,United Kingdom,England,Cambridgeshire,52.566667,-0.233333,42.72,9.66,Jurassic,Middle Jurassic,,Callovian,Jurassic 5,Callovian,Middle Callovian,,164.7,161.2,162.95,Oxford Clay,Peterborough,offshore
2226,109800,ETE,M. Carrano,Reptilia,NA,Metriorhynchidae,,Metriorhynchus,,,,brachyrhynchus,,,,,,,R. Benson,R. Benson,R. Benson,1,specimens,33944,BMNH R3939; two other specimens listed by Andrews (1913) were reported by Leeds (1908), who gave more specific locality data (Dogsthorpe) and have been entered into collection 133068 (neotype skull: BMNH 3700; plus R3699),NA,NA,,,,NA,,NA,body (3D),46063,Peterborough area, Leeds Collection,United Kingdom,England,Cambridgeshire,52.566667,-0.233333,42.72,9.66,Jurassic,Middle Jurassic,,Callovian,Jurassic 5,Callovian,Middle Callovian,,164.7,161.2,162.95,Oxford Clay,Peterborough,offshore
2227,109800,ETE,M. Carrano,Reptilia,NA,Metriorhynchidae,,Metriorhynchus,,,n. sp.,cultridens,,,,,,,R. Benson,R. Benson,R. Benson,2,specimens,33944,BMNH R 3804 (holotype partial skeleton), R3541),NA,NA,,,,NA,,NA,body (3D),46063,Peterborough area, Leeds Collection,United Kingdom,England,Cambridgeshire,52.566667,-0.233333,42.72,9.66,Jurassic,Middle Jurassic,,Callovian,Jurassic 5,Callovian,Middle Callovian,,164.7,161.2,162.95,Oxford Clay,Peterborough,offshore
2228,109800,ETE,M. Carrano,Reptilia,NA,Metriorhynchidae,,Suchodus,,,n. sp.,durobrivensis,,,,,,,R. Benson,R. Benson,R. Benson,4,specimens,42560,Holotype BMNH R1994, mandibular symphysis — from Water Newton rather than Peterborough according to Young et al (2010), but Young pers. comm. suggested some uncertainty over this data and both Seeley and Andrews (1913) gave Peterborough as the locality; Andrews (1913) additionally listed BMNH R3321, R2039, R2618,NA,NA,,,,NA,,NA,body (3D),46063,Peterborough area, Leeds Collection,United Kingdom,England,Cambridgeshire,52.566667,-0.233333,42.72,9.66,Jurassic,Middle Jurassic,,Callovian,Jurassic 5,Callovian,Middle Callovian,,164.7,161.2,162.95,Oxford Clay,Peterborough,offshore
2229,109800,ETE,M. Carrano,Reptilia,NA,Teleosauridae,,Steneosaurus,,,n. sp.,leedsi,,,,,,,R. Benson,R. Benson,,3,specimens,33944,Holotype skull BMNH R3320, plus BMNH 3806 (nearly complete skeleton) and R2619 (partial skeleton), ,NA,NA,,,,NA,,NA,body (3D),46063,Peterborough area, Leeds Collection,United Kingdom,England,Cambridgeshire,52.566667,-0.233333,42.72,9.66,Jurassic,Middle Jurassic,,Callovian,Jurassic 5,Callovian,Middle Callovian,,164.7,161.2,162.95,Oxford Clay,Peterborough,offshore
2230,109800,ETE,M. Carrano,Reptilia,NA,Teleosauridae,,Machimosaurus,,,n. sp.,hugii,,Steneosaurus,,,n. sp.,hulkei,R. Benson,R. Benson,,1,specimens,33944,Holotype BMNH R2074, partial skeleton,NA,NA,,,,NA,,NA,body (3D),46063,Peterborough area, Leeds Collection,United Kingdom,England,Cambridgeshire,52.566667,-0.233333,42.72,9.66,Jurassic,Middle Jurassic,,Callovian,Jurassic 5,Callovian,Middle Callovian,,164.7,161.2,162.95,Oxford Clay,Peterborough,offshore
2231,109800,ETE,M. Carrano,Reptilia,NA,Teleosauridae,,Steneosaurus,,,n. sp.,durobrivensis,,,,,,,R. Benson,R. Benson,,5,specimens,33944,Holotype BMNH R3701 (nearly complete skeleton), plus BMNH R2865, R2075, R2076, R2073,NA,NA,,,,NA,,NA,body (3D),46063,Peterborough area, Leeds Collection,United Kingdom,England,Cambridgeshire,52.566667,-0.233333,42.72,9.66,Jurassic,Middle Jurassic,,Callovian,Jurassic 5,Callovian,Middle Callovian,,164.7,161.2,162.95,Oxford Clay,Peterborough,offshore
2232,109800,ETE,M. Carrano,Reptilia,NA,Teleosauridae,,Machimosaurus,,,n. sp.,hugii,,Steneosaurus,,,n. sp.,obtusidens,R. Benson,R. Benson,,3,specimens,33944,Holotype partial skeleton BMNH R3168, plus BMNH R3169 and R3898 (partial postcranial skeletons),NA,NA,,,,NA,,NA,body (3D),46063,Peterborough area, Leeds Collection,United Kingdom,England,Cambridgeshire,52.566667,-0.233333,42.72,9.66,Jurassic,Middle Jurassic,,Callovian,Jurassic 5,Callovian,Middle Callovian,,164.7,161.2,162.95,Oxford Clay,Peterborough,offshore
2233,109800,ETE,M. Carrano,Reptilia,NA,Teleosauridae,,Steneosaurus,,,n. sp.,leedsi,,Steneosaurus,,,n. sp.,nasutus,R. Benson,R. Benson,,2,specimens,33944,Holotype skeleton BMNH R2617, and referrred partial vertebral column BMNH R3892,NA,NA,,,,NA,,NA,body (3D),46063,Peterborough area, Leeds Collection,United Kingdom,England,Cambridgeshire,52.566667,-0.233333,42.72,9.66,Jurassic,Middle Jurassic,,Callovian,Jurassic 5,Callovian,Middle Callovian,,164.7,161.2,162.95,Oxford Clay,Peterborough,offshore
2234,109800,ETE,M. Carrano,Reptilia,NA,Metriorhynchidae,,Metriorhynchus,,,,superciliosum,,,,,,,R. Benson,R. Benson,,21,specimens,33944,BMNH R2030, R2051, R1530, R2033, R3016, R2056, R2041, R2055, R1529, R2065, R2048, R2069, R2056, R2036, R2058; and possibly: R2064, R2080, R2775, R2062, R2077, R2062a,NA,NA,,,,NA,,NA,body (3D),46063,Peterborough area, Leeds Collection,United Kingdom,England,Cambridgeshire,52.566667,-0.233333,42.72,9.66,Jurassic,Middle Jurassic,,Callovian,Jurassic 5,Callovian,Middle Callovian,,164.7,161.2,162.95,Oxford Clay,Peterborough,offshore
2235,109800,ETE,M. Carrano,Reptilia,NA,Metriorhynchidae,,Metriorhynchus,,,aff.,moreli,,,,,,,R. Benson,R. Benson,,7,specimens,33944,BMNH R2054, R2032, R2044, R2049, R3900, R1666, R2040,NA,NA,,,,NA,,NA,body (3D),46063,Peterborough area, Leeds Collection,United Kingdom,England,Cambridgeshire,52.566667,-0.233333,42.72,9.66,Jurassic,Middle Jurassic,,Callovian,Jurassic 5,Callovian,Middle Callovian,,164.7,161.2,162.95,Oxford Clay,Peterborough,offshore
2236,109800,ETE,M. Carrano,Reptilia,NA,Metriorhynchidae,,Tyrannoneustes,,,,lythrodectikos,,,,,,,R. Benson,R. Benson,,5,specimens,44183,GLAHM V1145: numerous isolated teeth, left humerus, coracoids, femur, ilium; GLAHM V1399/9: isolated tooth; GLAHM V1402/5: isolated tooth; GLAHM V1430: isolated tooth; GLAHM V1436: numerous isolated teeth. All from near Peterborough, England (Peterborough Member, Oxford Clay Formation; Middle Callovian),NA,NA,,,,NA,,NA,body (3D),46063,Peterborough area, Leeds Collection,United Kingdom,England,Cambridgeshire,52.566667,-0.233333,42.72,9.66,Jurassic,Middle Jurassic,,Callovian,Jurassic 5,Callovian,Middle Callovian,,164.7,161.2,162.95,Oxford Clay,Peterborough,offshore
2237,109800,ETE,M. Carrano,Reptilia,NA,Teleosauridae,,Steneosaurus,,,,boutilieri,,,,,,,P. Mannion,J. Tennant,J. Tennant,NA,,50059,OUM J1403, J1401 - precise locality data unknown,NA,NA,,,,NA,,NA,body (3D),46063,Peterborough area, Leeds Collection,United Kingdom,England,Cambridgeshire,52.566667,-0.233333,42.72,9.66,Jurassic,Middle Jurassic,,Callovian,Jurassic 5,Callovian,Middle Callovian,,164.7,161.2,162.95,Oxford Clay,Peterborough,offshore
2238,109800,ETE,M. Carrano,Reptilia,NA,Teleosauridae,,Steneosaurus,,,n. sp.,heberti,,Steneosaurus,,,n. sp.,depressus,P. Mannion,J. Tennant,,NA,,50075,OUM J 1420,NA,NA,,,,NA,,NA,body (3D),46063,Peterborough area, Leeds Collection,United Kingdom,England,Cambridgeshire,52.566667,-0.233333,42.72,9.66,Jurassic,Middle Jurassic,,Callovian,Jurassic 5,Callovian,Middle Callovian,,164.7,161.2,162.95,Oxford Clay,Peterborough,offshore
2239,110176,ETE,M. Carrano,Reptilia,NA,Metriorhynchidae,n. gen.,Cricosaurus,,,n. sp.,saltillensis,,,,,,,P. Mannion,J. Tennant,,NA,,48527,Holotype: MUDE CPC 218: poorly preserved skull (lacking snout) with atlas-axis and several cervical vertebrae. Note the accession number of this specimen was formerly MUDE CEP 1823; MUDE CPC 487: Partial cranium and mandible with teeth, atlas-axis and four cervical vertebrae and ribs,NA,NA,,,,NA,,NA,body (3D),36323,Sierra El Jabalí, next to Gomez Farías,Mexico,Coahuila,,24.955556,-100.973611,20.65,-52.3,Jurassic,Late/Upper Jurassic,,Tithonian,Jurassic 6,Portlandian,Early/Lower Tithonian,,150.8,145.5,148.15,La Caja,,offshore
2255,113316,PaleoDB,P. Mannion,Reptilia,NA,Dyrosauridae,,Rhabdognathus,,,n. sp.,aslerensis,cf.,Rhabdognathus,,,,sp.,P. Mannion,P. Mannion,P. Mannion,NA,,24372,CNRST-SUNY-190 - holotype (Nearly complete skull),NA,NA,P. Mannion,P. Mannion,P. Mannion,36773,CNRST-SUNY-190 (skull),NA,body (3D),36773,Asler village,Mali,,,19.233333,-0.166667,10.42,-4.38,,,,,,,Maastrichtian,Danian,70.6,61.7,66.15,,,shallow subtidal indet.
2256,113321,PaleoDB,P. Mannion,Reptilia,NA,Dyrosauridae,n. gen.,Arambourgisuchus,,,n. sp.,khouribgaensis,,,,,,,P. Mannion,P. Mannion,P. Mannion,NA,,36774,OCP DEK&#8722;GE 300 (holotype: skull), OCP DEK&#8722;GE 18 (skull), OCP DEK&#8722;GE 269 and 1200 (separate portions of mandibles),NA,NA,,,,NA,,NA,body (3D),36774,Sidi Chennane,Morocco,Beni Mellal,,32.116667,-6.116667,25.33,-7.78,Paleogene,Paleocene,Late/Upper Paleocene,Thanetian,Cenozoic 1,Thanetian,Thanetian,,58.7,55.8,57.25,,,marine indet.
2257,113759,PaleoDB,P. Mannion,Reptilia,NA,Dyrosauridae,n. gen.,Congosaurus,,,n. sp.,bequaerti,,,,,,,P. Mannion,P. Mannion,P. Mannion,NA,,36949,holotype (MRAC 1741-1743, 1745, 1796, 1797, 1802, 1803, 1806, 1809-1811, 1813-1819, 1823, 1828, 1839, 1852, 1854, 1870, 1871, 1887, 1894 and 1895),NA,NA,,,,NA,,NA,body (3D),54617,Landana cliffs,Angola,Cabinda,,-5.553611,12.188333,-15.13,3.57,Paleogene,Paleocene,,,Cenozoic 1,,Paleocene,,66.043,55.8,60.9215,,,marine indet.
2258,113763,PaleoDB,P. Mannion,Reptilia,NA,Dyrosauridae,n. gen.,Oceanosuchus,,,n. sp.,boecensis,,,,,,,P. Mannion,P. Mannion,P. Mannion,NA,,36950,holotype (MHNH 9036),NA,NA,,,,NA,,NA,body (3D),36950,La Boëce,France,Normandy,Orne,49,0.166667,37.81,1.98,Cretaceous,Late/Upper Cretaceous,,Cenomanian,Cretaceous 5,Cenomanian,Early/Lower Cenomanian,,99.7,94.3,97,,,platform/shelf-margin reef
2261,113770,PaleoDB,P. Mannion,Reptilia,NA,,n. gen.,Eosuchus,,,n. sp.,lerichei,,,,,,,P. Mannion,P. Mannion,P. Mannion,NA,,36954,IRSNB R 49 (holotype),NA,NA,,,,NA,,NA,body (3D),36954,Jeumont,France,Nord,,50.3,4.1,44.8,1.67,Paleogene,Paleocene,Late/Upper Paleocene,Thanetian,Cenozoic 1,Thanetian,Thanetian,,58.7,55.8,57.25,Hannut,Grandglise Sand,marine indet.
2262,113772,PaleoDB,P. Mannion,Reptilia,NA,,,Terminonaris,,,cf.,robusta,,,,,,,P. Mannion,P. Mannion,,NA,,36958,SMU 76590: nearly complete rostrum consisting of partial premaxillae, maxillae, nasals, dentaries, and partial splenials; fragment of left posterior mandible; posterior dorsal vertebra,NA,NA,,,,NA,,NA,body (3D),36958,Lakewood Village (SMU Loc. No. 495),United States,Texas,Denton,33.216389,-97.129167,31.6,-61.74,Cretaceous,Late/Upper Cretaceous,,Cenomanian,Cretaceous 5,Cenomanian,Middle Cenomanian,,99.7,94.3,97,Woodbine,Arlington,coastal indet.
2263,113773,PaleoDB,P. Mannion,Reptilia,NA,,,Terminonaris,,,cf.,robusta,,,,,,,P. Mannion,P. Mannion,,NA,,36958,SMU 71698 (fragment of left maxilla) and SMU 71699 (partial osteoderm),NA,NA,,,,NA,,NA,body (3D),36958,Easy Street (SMU Loc. No. 142),United States,Texas,Denton,33.216389,-97.129167,31.6,-61.74,Cretaceous,Late/Upper Cretaceous,,Cenomanian,Cretaceous 5,Cenomanian,Middle Cenomanian,,99.7,94.3,97,Woodbine,Arlington,coastal indet.
2264,113774,PaleoDB,P. Mannion,Reptilia,NA,,,Terminonaris,,,cf.,browni,,,,,,,P. Mannion,P. Mannion,,NA,,36960,FHSM VP-4387: incomplete rostrum consisting of fused nasals co-ossified with partial maxillae,NA,NA,,,,NA,,NA,body (3D),36960,Russell County Terminonaris locality,United States,Kansas,Russell,38.711944,-98.911944,39.36,-64.12,Cretaceous,Late/Upper Cretaceous,,Turonian,Cretaceous 6,Turonian,Middle Turonian,,94.3,89.3,91.8,Carlile Shale,Fairport,offshore indet.
2274,114100,PaleoDB,P. Mannion,Reptilia,NA,Dyrosauridae,n. gen.,Guarinisuchus,,,n. sp.,munizi,,,,,,,P. Mannion,P. Mannion,,NA,,37011,DG-CTG-UFPE 5723 - holotype (Skull and mandible, ulna, cervical and caudal vertebrae, ribs, dermal scutes and isolated teeth),NA,NA,,,,NA,,NA,body (3D),37011,Poty Quarry, Guarinisuchus munizi layer,Brazil,Pernambuco,,-7.913056,-34.85,-11.75,-20.92,Paleogene,Paleocene,Early/Lower Paleocene,Danian,Cenozoic 1,Danian,Danian,,66.043,61.7,63.8715,Maria Farinha,,shallow subtidal indet.
2275,114103,PaleoDB,P. Mannion,Reptilia,NA,,n. gen.,Ocepesuchus,,,n. sp.,eoafricanus,,,,,,,P. Mannion,P. Mannion,,NA,,37012,OCP DEK-GE 45 - holotype (a crushed skull, lacking the ventral part and the premaxillae),NA,NA,,,,NA,,NA,body (3D),37012,Oulad Abdoun Basin,Morocco,,,32.883333,-6.633333,24.8,-7.13,Cretaceous,Late/Upper Cretaceous,,Maastrichtian,Cretaceous 8,Maastrichtian,Late/Upper Maastrichtian,,70.6,66.043,68.3215,,,marine indet.
2276,114104,PaleoDB,P. Mannion,Reptilia,NA,,,Argochampsa,,,,krebsi,,,,,,,P. Mannion,P. Mannion,P. Mannion,NA,,37014,Rhinopolis collections, Phosphates 1 (comprising an almost complete skull, without premaxillae, an anterior portion of a mandible, the axis, one cervical vertebra, the atlantal and axial ribs, one cervical rib, five vertebrae, the proximal heads of the right and left humeri, all this material being on the same block. The skull is dorsoventrally crushed, and only its dorsal part is accessible),NA,NA,,,,NA,,NA,body (3D),37014,Rhinopolis Collection, Phosphate 1,Morocco,,,32.866667,-6.566667,25.31,-7.55,Paleogene,Paleocene,Early/Lower Paleocene,Danian,Cenozoic 1,Danian,Danian,,66.043,61.7,63.8715,,,terrestrial indet.
2277,114105,PaleoDB,P. Mannion,Reptilia,NA,,,Argochampsa,,,,krebsi,,,,,,,P. Mannion,P. Mannion,,NA,,37014,OCP DEKGE 333 (well preserved skull of a small sized specimen exposed in dorsal view) and OCP DEK-GE 1204 (poorly preserved skull, that preserves occipital area, parietal, postorbital, fragment of the pterygoid, and a rostral fragment, lacking the anterior part from the suborbital fenestra to the premaxilla),NA,NA,,,,NA,,NA,body (3D),37014,Argochampsa krebsi, referred,Morocco,,,32.866667,-6.566667,25.31,-7.55,Paleogene,Paleocene,Early/Lower Paleocene,Danian,Cenozoic 1,Danian,Danian,,66.043,61.7,63.8715,,,terrestrial indet.
2278,114107,PaleoDB,P. Mannion,Reptilia,NA,Dyrosauridae,n. gen.,Atlantosuchus,,,n. sp.,coupatezi,,,,,,,P. Mannion,P. Mannion,,NA,,37017,Wouters collection, IRSNB - holotype (mandibular symphysis),NA,NA,,,,NA,,NA,body (3D),37017,Atlantosuchus coupatezi type locality,Morocco,,,32.716667,6.783333,22.92,4.46,Paleogene,Paleocene,Early/Lower Paleocene,Danian,Cenozoic 1,Danian,Danian,,66.043,61.7,63.8715,,,marine indet.
2279,114108,PaleoDB,P. Mannion,Reptilia,NA,Dyrosauridae,,Atlantosuchus,,,,coupatezi,,,,,,,P. Mannion,P. Mannion,,NA,,37018,OCP DEK-GE 51 (a nearly complete skull, only visible in dorsal view, and several isolated skull fragments found in association),NA,NA,,,,NA,,NA,body (3D),37018,Sidi Chennane, couche 2b,Morocco,,,32.716667,6.783333,22.92,4.46,Paleogene,Paleocene,Early/Lower Paleocene,Danian,Cenozoic 1,Danian,Danian,,66.043,61.7,63.8715,,,marine indet.
2281,114143,PaleoDB,P. Mannion,Reptilia,NA,Dyrosauridae,,Rhabdognathus,,,n. sp.,keiniensis,,,,,,,P. Mannion,P. Mannion,P. Mannion,NA,,24372,MNHN TGE 4031 - type (almost complete skull),NA,NA,,,,NA,,NA,body (3D),24372,Cheit Keini, Tilemsi Valley,Mali,,,16.666667,0.433333,8.63,-4.51,Paleogene,Paleocene,,,Cenozoic 1,,Paleocene,,66.043,55.8,60.9215,,,marine indet.
2282,114143,PaleoDB,P. Mannion,Reptilia,NA,Dyrosauridae,,Hyposaurus,,,,sp.,,,,,,,P. Mannion,P. Mannion,,NA,,24372,MNHN TGE 3843, MNHN TGE 4354, MNHN TGE 4368 and MNHN TGE 4374,NA,NA,,,,NA,,NA,body (3D),24372,Cheit Keini, Tilemsi Valley,Mali,,,16.666667,0.433333,8.63,-4.51,Paleogene,Paleocene,,,Cenozoic 1,,Paleocene,,66.043,55.8,60.9215,,,marine indet.
2283,114143,PaleoDB,P. Mannion,Reptilia,NA,Dyrosauridae,,Congosaurus,,,,compressus,,,,,,,P. Mannion,P. Mannion,,NA,,24372,MNHN TGE 4036 (mandibular symphysis),NA,NA,,,,NA,,NA,body (3D),24372,Cheit Keini, Tilemsi Valley,Mali,,,16.666667,0.433333,8.63,-4.51,Paleogene,Paleocene,,,Cenozoic 1,,Paleocene,,66.043,55.8,60.9215,,,marine indet.
2284,114143,PaleoDB,P. Mannion,Reptilia,NA,Dyrosauridae,,Phosphatosaurus,,,,sp.,,,,,,,P. Mannion,P. Mannion,,NA,,37245,CHK (Collections de l'Ecole Pratique des Hautes Etudes, Montpellier) 6, 104, 105 and 118 (jaw fragments),NA,NA,,,,NA,,NA,body (3D),24372,Cheit Keini, Tilemsi Valley,Mali,,,16.666667,0.433333,8.63,-4.51,Paleogene,Paleocene,,,Cenozoic 1,,Paleocene,,66.043,55.8,60.9215,,,marine indet.
2285,114144,PaleoDB,P. Mannion,Reptilia,NA,Dyrosauridae,,Congosaurus,,,n. sp.,compressus,,,,,,,P. Mannion,P. Mannion,,NA,,24372,MNHN TGE 4034 - type (mandibular symphysis); originally named Rhabdognathus compressus (Buffetaut 1980),NA,NA,,,,NA,,NA,body (3D),24372,In Farghas, Tilemsi Valley,Mali,,,16.666667,0.433333,8.63,-4.51,Paleogene,Paleocene,,,Cenozoic 1,,Paleocene,,66.043,55.8,60.9215,,,marine indet.
2286,114144,PaleoDB,P. Mannion,Reptilia,NA,Dyrosauridae,,Hyposaurus,,,,sp.,,,,,,,P. Mannion,P. Mannion,,NA,,24372,NHM R 11057, NHM R 11058, NHM R 11046, MNHN TGE 3764, MNHN TGE 4052, MNHN TGE 4320, MNHN TGE 4357, MNHN TGE 4370, MNHN TGE 4371, and MNHN TGE 4373,NA,NA,,,,NA,,NA,body (3D),24372,In Farghas, Tilemsi Valley,Mali,,,16.666667,0.433333,8.63,-4.51,Paleogene,Paleocene,,,Cenozoic 1,,Paleocene,,66.043,55.8,60.9215,,,marine indet.
2287,114144,PaleoDB,P. Mannion,Reptilia,NA,Dyrosauridae,,Rhabdognathus,,,,keiniensis,,,,,,,P. Mannion,P. Mannion,,NA,,24372,MNHN TGE 3917 (occipital fragment of skull),NA,NA,,,,NA,,NA,body (3D),24372,In Farghas, Tilemsi Valley,Mali,,,16.666667,0.433333,8.63,-4.51,Paleogene,Paleocene,,,Cenozoic 1,,Paleocene,,66.043,55.8,60.9215,,,marine indet.
2288,114145,PaleoDB,P. Mannion,Reptilia,NA,Dyrosauridae,,Hyposaurus,,,,sp.,,,,,,,P. Mannion,P. Mannion,,NA,,24372,MNHN TGE 3784,NA,NA,,,,NA,,NA,body (3D),24372,Gao, Tilemsi Valley,Mali,,,16.666667,0.433333,8.63,-4.51,Paleogene,Paleocene,,,Cenozoic 1,,Paleocene,,66.043,55.8,60.9215,,,marine indet.
2289,114146,PaleoDB,P. Mannion,Reptilia,NA,Dyrosauridae,,Congosaurus,,,,compressus,,,,,,,P. Mannion,P. Mannion,,NA,,24372,MNHN TGE 3545 (mandibular symphysis),NA,NA,,,,NA,,NA,body (3D),24372,Tilemsi Valley,Mali,,,16.666667,0.433333,8.63,-4.51,Paleogene,Paleocene,,,Cenozoic 1,,Paleocene,,66.043,55.8,60.9215,,,marine indet.
2290,114147,PaleoDB,P. Mannion,Reptilia,NA,Dyrosauridae,,Hyposaurus,,,,sp.,,,,,,,P. Mannion,P. Mannion,,NA,,24372,MNHN 1964-27 663 and uncatalogued MNHN material,NA,NA,,,,NA,,NA,body (3D),24372,Sessao,Niger,,,15.833333,4.333333,7.19,-0.92,Paleogene,Paleocene,,,Cenozoic 1,,Paleocene,,66.043,55.8,60.9215,,,marine indet.
2291,114148,PaleoDB,P. Mannion,Reptilia,NA,Dyrosauridae,,Hyposaurus,,,,sp.,,,,,,,P. Mannion,P. Mannion,,NA,,24372,holotype (NHM R 5613) and syntype (NHM R 5614 and 8634) of "Hyposaurus ("Sokotosaurus") nopcsai"; holotype of "Hyposaurus ("Wurnosaurus") wilsoni" (NHM R 5607),NA,NA,,,,NA,,NA,body (3D),24372,Wurno,Nigeria,Sokoto,Wurno,13.316667,5.4,4.54,-0.3,Paleogene,Paleocene,,,Cenozoic 1,,Paleocene,,66.043,55.8,60.9215,Dange,,marine indet.
2292,114148,PaleoDB,P. Mannion,Reptilia,NA,Dyrosauridae,,Rhabdognathus,,,,sp.,,,,,,,P. Mannion,P. Mannion,,NA,,24372,NHM R5608 - Fragment of mandibular symphysis (holotype of "Rhabdognathus rarus"),NA,NA,,,,NA,,NA,body (3D),24372,Wurno,Nigeria,Sokoto,Wurno,13.316667,5.4,4.54,-0.3,Paleogene,Paleocene,,,Cenozoic 1,,Paleocene,,66.043,55.8,60.9215,Dange,,marine indet.
2293,114149,PaleoDB,P. Mannion,Reptilia,NA,,n. gen.,Argochampsa,,,n. sp.,krebsi,,,,,,,P. Mannion,P. Mannion,P. Mannion,NA,,23621,OCP DEK-GE 1201 - holotype (a nearly complete skull, with mandibular fragments),NA,NA,,,,NA,,NA,body (3D),23621,Grand Daoui area,Morocco,,,32.916667,-6.633333,25.79,-7.9,Paleogene,Paleocene,,,Cenozoic 1,,Danian,Thanetian,66.043,55.8,60.9215,,,marine indet.
2315,114954,PaleoDB,P. Mannion,Reptilia,NA,Dyrosauridae,,Rhabdognathus,,,,keiniensis,,,,,,,P. Mannion,P. Mannion,,NA,,37222,CNRST SUNY 276 and 277 (two individuals preserving the caudal region of the skull roof),NA,NA,,,,NA,,NA,body (3D),37222,Iullemmeden basin,Mali,,,18.333333,2,8.77,-2.44,Cretaceous,Late/Upper Cretaceous,,Maastrichtian,Cretaceous 8,Maastrichtian,Maastrichtian,,70.6,66.043,68.3215,,,marine indet.
2316,114954,PaleoDB,P. Mannion,Reptilia,NA,Dyrosauridae,,Chenanisuchus,,,,lateroculi,,,,,,,P. Mannion,P. Mannion,,NA,,37222,CNRST SUNY 280 (frontoparietal portion of the skull roof with portions of the articulated prefrontals and supraoccipital elements),NA,NA,,,,NA,,NA,not a trace,37222,Iullemmeden basin,Mali,,,18.333333,2,8.77,-2.44,Cretaceous,Late/Upper Cretaceous,,Maastrichtian,Cretaceous 8,Maastrichtian,Maastrichtian,,70.6,66.043,68.3215,,,marine indet.
2317,114961,PaleoDB,P. Mannion,Reptilia,NA,Dyrosauridae,,Phosphatosaurus,,,,gavialoides,,,,,,,P. Mannion,P. Mannion,,NA,,37222,CNRST SUNY 275 (articulated dentaries and splenials with one replacement tooth),NA,NA,,,,NA,,NA,body (3D),37222,Taoudeni Basin,Mali,,,17.033333,0.266667,12,-4.4,Paleogene,Eocene,,,,,Eocene,,55.8,33.9,44.85,,,marine indet.
2324,114998,PaleoDB,P. Mannion,Reptilia,NA,Dyrosauridae,,Phosphatosaurus,,,,sp.,,,,,,,P. Mannion,P. Mannion,,NA,,37245,MNHN 1966-17-1 (mandibular symphysis),NA,NA,,,,NA,,NA,body (3D),37245,Gadamata,Niger,,,14.8,6.083333,5.9,0.59,Paleogene,Paleocene,,,Cenozoic 1,,Paleocene,,66.043,55.8,60.9215,,,marine indet.
2330,115148,PaleoDB,P. Mannion,Reptilia,NA,,,Thoracosaurus,,,,sp.,,,,,,,P. Mannion,P. Mannion,,NA,,37282,Teeth and scute (ChM PV4259),NA,NA,,,,NA,,NA,not a trace,37282,Kingstree, Black River,United States,South Carolina,Williamsburg,33.671111,-79.828611,35.12,-59.35,Paleogene,Paleocene,Early/Lower Paleocene,Danian,Cenozoic 1,Danian,Danian,,66.043,61.7,63.8715,Rhems,,marginal marine indet.
2334,115152,PaleoDB,P. Mannion,Reptilia,NA,,,Thoracosaurus,,,,sp.,,,,,,,P. Mannion,P. Mannion,,NA,,37282,Teeth and scute (SMMP 84.12.16),NA,NA,,,,NA,,NA,not a trace,37282,Clapp Creek at Kingstree, Black River,United States,South Carolina,Williamsburg,33.671111,-79.828611,35.12,-59.35,Paleogene,Paleocene,Early/Lower Paleocene,Danian,Cenozoic 1,Danian,Danian,,66.043,61.7,63.8715,Rhems,,marginal marine indet.
2338,116293,PaleoDB,P. Mannion,Reptilia,NA,,,Terminonaris,,,n. sp.,robusta,,Teleorhinus,,,n. sp.,mesabiensis,P. Mannion,P. Mannion,,NA,,33421,SMVP P68.56.1 - type (anterior end of snout),NA,NA,,,,NA,,NA,body (3D),33421,Mesabi Iron Range,United States,Minnesota,Itasca,47.505556,-93.576111,46.25,-55.03,Cretaceous,Late/Upper Cretaceous,,Turonian,Cretaceous 6,Turonian,Turonian,,94.3,89.3,91.8,Coleraine,,marginal marine indet.
2348,117175,Fossilworks,J. Alroy,Reptilia,NA,Dyrosauridae,,Acherontisuchus,,,,guajiraensis,,,,,,,J. Alroy,J. Alroy,,NA,,37661,,NA,NA,,,,NA,,NA,body (3D),37661,West Extension Pit,Colombia,,,-11.15,-72.55,-13.65,-60.31,Paleogene,Paleocene,,,Cenozoic 1,Thanetian,Middle Paleocene,Late/Upper Paleocene,61.7,55.8,58.75,Cerrejón,,delta plain
2355,118036,PaleoDB,P. Mannion,Reptilia,NA,,,Terminonaris,,,,robusta,,,,,,,P. Mannion,P. Mannion,,NA,,37993,SMNH P2411.1 - most of an articulated skeleton,NA,NA,,,,NA,,NA,body (3D),37993,SMNH 63E04-001 (DH3),Canada,Saskatchewan,,53.12,-103,53.91,-61.27,Cretaceous,Late/Upper Cretaceous,,Turonian,Cretaceous 6,Turonian,Early/Lower Turonian,,94.3,89.3,91.8,Favel,Keld,marine indet.
2367,118194,PaleoDB,P. Mannion,Reptilia,NA,,,Thoracosaurus,,,,neocesariensis,,,,,,,P. Mannion,P. Mannion,,NA,,38062,MDE-Cas1-199 (near complete skull),NA,NA,,,,NA,,NA,body (3D),38062,Cassagnau 1,France,Haute-Garonne,,43.205953,0.958117,35.2,0.92,Cretaceous,Late/Upper Cretaceous,,Maastrichtian,Cretaceous 8,Maastrichtian,Late/Upper Maastrichtian,,70.6,66.043,68.3215,Marnes d'Auzas,,paralic indet.
2387,119504,PaleoDB,R. Benson,Reptilia,NA,Metriorhynchidae,,Plesiosuchus,,,,manselii,,,,,,,R. Benson,R. Benson,R. Benson,1,specimens,43071,NHMUK PV OR40103– incomplete skull (snout and occiput – lacking occipital condyle – with fragments of the supratemporal arches) and isolated right articular. NHMUK PV OR40103a – the right mandibular ramus, some isolated teeth, a humerus, and numerous ribs and vertebrae that are partially or completely imbedded in matrix. Two further specimens may belong to the P. manselii holotype: NHMUK PV OR40104– an occipital condyle, and NHMUK PV OR40105– carpal and tarsal bones. Both specimens were donated to the University of Toronto through Professor Ramsay Wright in 1900. From examining the relevant register in the NHMUK Earth Sciences Department, it is possible both specimens were part of NHMUK PV OR40103 (as they are all part of the same acquisition, NHMUK PV OR40103 lacks the occipital condyle and NHMUK PV OR40103a does not include carpal or tarsal bones). Unfortunately, as neither specimen could be located at the Royal Ontario Museum (K. Seymour, 2011 pers. com.) it is impossible to assess whether they too belong to the holotype,NA,NA,,,,NA,,NA,body (3D),38367,Kimmeridge Bay, Mansel collection,United Kingdom,England,Dorset,50.611944,-2.131944,41.28,7.88,Jurassic,Late/Upper Jurassic,,Kimmeridgian,Jurassic 5,Kimmeridgian,Late/Upper Kimmeridgian,,155.7,150.8,153.25,Kimmeridge Clay,,marine indet.
2388,119504,PaleoDB,R. Benson,Reptilia,NA,Teleosauridae,,Teleosaurus,,,n. sp.,megarhinus,,,,,,,M. Carrano,M. Carrano,,1,specimens,47078,BMNH 43086,NA,NA,,,,NA,,NA,body (3D),38367,Kimmeridge Bay, Mansel collection,United Kingdom,England,Dorset,50.611944,-2.131944,41.28,7.88,Jurassic,Late/Upper Jurassic,,Kimmeridgian,Jurassic 5,Kimmeridgian,Late/Upper Kimmeridgian,,155.7,150.8,153.25,Kimmeridge Clay,,marine indet.
2389,119508,PaleoDB,R. Benson,Reptilia,NA,Metriorhynchidae,,Dakosaurus,,,n. sp.,maximus,,Dakosaurus,,,n. sp.,lissocephalus,R. Benson,R. Benson,R. Benson,1,specimens,14179,from 'Ely'; CAMSM J29419: incomplete dorsoventrally crushed skull (holotype of D. lissocephalus),NA,NA,,,,NA,,NA,body (3D),14179,Ely, Roswell Pits,United Kingdom,England,Cambridgeshire,52.40312,0.284344,43.14,9.83,Jurassic,Late/Upper Jurassic,,Kimmeridgian,Jurassic 5,Kimmeridgian,Early/Lower Kimmeridgian,,155.7,150.8,153.25,Kimmeridge Clay,,marine indet.
2390,119508,PaleoDB,R. Benson,Reptilia,NA,Metriorhynchidae,,Dakosaurus,,,,maximus,,,,,,,R. Benson,R. Benson,,1,specimens,43071,NHMUK PV OR20283: an isolated tooth, also from Ely,NA,NA,,,,NA,,NA,body (3D),14179,Ely, Roswell Pits,United Kingdom,England,Cambridgeshire,52.40312,0.284344,43.14,9.83,Jurassic,Late/Upper Jurassic,,Kimmeridgian,Jurassic 5,Kimmeridgian,Early/Lower Kimmeridgian,,155.7,150.8,153.25,Kimmeridge Clay,,marine indet.
2391,119668,PaleoDB,R. Benson,Reptilia,NA,Teleosauridae,,Steneosaurus,,,,edwardsi,,,,,,,M. Carrano,M. Carrano,,1,specimens,19135,snout,NA,NA,,,,NA,,NA,body (3D),32159,Le Wast,France,Nord-Pas-de-Calais,Pas-de-Calais,50.751111,1.800556,41.01,11.54,Jurassic,Middle Jurassic,,Callovian,Jurassic 5,Callovian,Late/Upper Callovian,,164.7,161.2,162.95,Oxford Clay,,marine indet.
2392,119668,PaleoDB,R. Benson,Reptilia,NA,Teleosauridae,,Steneosaurus,,,,sp.,,,,,,,M. Carrano,M. Carrano,,3,specimens,19135,teeth,NA,NA,,,,NA,,NA,body (3D),32159,Le Wast,France,Nord-Pas-de-Calais,Pas-de-Calais,50.751111,1.800556,41.01,11.54,Jurassic,Middle Jurassic,,Callovian,Jurassic 5,Callovian,Late/Upper Callovian,,164.7,161.2,162.95,Oxford Clay,,marine indet.
2393,119669,PaleoDB,R. Benson,Reptilia,NA,Teleosauridae,,Steneosaurus,,,n. sp.,dasycephalus,,,,,,,R. Benson,R. Benson,,1,specimens,14179,basioccipital, vertebrae and femora,NA,NA,,,,NA,,NA,body (3D),14179,Peterborough area, Porter Collection,United Kingdom,England,Cambridgeshire,52.570278,-0.243611,42.42,9.78,Jurassic,Middle Jurassic,,Callovian,Jurassic 5,Callovian,Callovian,,164.7,161.2,162.95,Oxford Clay,Peterborough,offshore indet.
2394,119669,PaleoDB,R. Benson,Reptilia,NA,Teleosauridae,?,Steneosaurus,,,,sp.,,,,,,,R. Benson,R. Benson,,NA,,14179,partial skull and four cervical vertebrae,NA,NA,,,,NA,,NA,body (3D),14179,Peterborough area, Porter Collection,United Kingdom,England,Cambridgeshire,52.570278,-0.243611,42.42,9.78,Jurassic,Middle Jurassic,,Callovian,Jurassic 5,Callovian,Callovian,,164.7,161.2,162.95,Oxford Clay,Peterborough,offshore indet.
2398,120577,PaleoDB,M. Carrano,Reptilia,NA,Teleosauridae,,Machimosaurus,,,,sp.,cf.,Machimosaurus,,,,sp.,P. Mannion,J. Tennant,,1,specimens,53120,,NA,NA,M. Carrano,M. Carrano,,38554,MCNV-CC-4,NA,body (3D),38554,Cantera Carcalín, Buñol,Spain,Valencia,Hoya de Buñol-Chiva,39.418106,-0.762021,30.44,7.92,Jurassic,Late/Upper Jurassic,,Tithonian,Jurassic 6,Portlandian,Tithonian,,150.8,145.5,148.15,Higueruelas,,shallow subtidal indet.
2405,122240,PaleoDB,R. Benson,Reptilia,NA,,,Thoracosaurus,,,,sp.,,,,,,,M. Carrano,M. Carrano,,57,specimens,49398,ITV/R/Cr-93 to 150,NA,NA,,,,NA,,NA,not a trace,49061,Rangapur microvertebrate site,India,Andhra Pradesh,,17.191667,77.908333,-29.32,58.42,Cretaceous,Late/Upper Cretaceous,,Maastrichtian,Cretaceous 8,Maastrichtian,Maastrichtian,,70.6,66.043,68.3215,,,fluvial-lacustrine indet.
2406,122662,PaleoDB,P. Mannion,Reptilia,NA,Metriorhynchidae,,Geosaurus,,,,araucaniensis,,,,,,,P. Mannion,J. Tennant,J. Tennant,NA,,45364,,NA,NA,,,,NA,,NA,body (3D),35024,Yesera del Tromen,Argentina,Neuquén,,-39.194444,-69.6675,-37.87,-32.04,Cretaceous,Early/Lower Cretaceous,,Berriasian,Cretaceous 1,Berriasian,Berriasian,,145.5,140.2,142.85,Vaca Muerta,,marine indet.
2407,122662,PaleoDB,P. Mannion,Reptilia,NA,Metriorhynchidae,,Dakosaurus,,,,andiniensis,,Dakosaurus,,,,sp.,P. Mannion,J. Tennant,,NA,,50664,,NA,NA,P. Mannion,J. Tennant,,45364,,NA,body (3D),35024,Yesera del Tromen,Argentina,Neuquén,,-39.194444,-69.6675,-37.87,-32.04,Cretaceous,Early/Lower Cretaceous,,Berriasian,Cretaceous 1,Berriasian,Berriasian,,145.5,140.2,142.85,Vaca Muerta,,marine indet.
2408,122732,PaleoDB,M. Clapham,Reptilia,NA,,,Pelagosaurus,,,,typus,,,,,,,R. Benson,R. Benson,R. Benson,3,specimens,42779,BMNH 32598, 32601, 32600 (first reported by Deslongchamps 1863: plate 1, figs 7-9; plate 7; and 8, fig. 9),NA,NA,,,,NA,,NA,body (3D),39117,La Caine-Curcy (Tesson collection: BMNH) (=Curcy, Calvados),France,,,49.35,-0.51,37.08,9.66,Jurassic,Early/Lower Jurassic,,Toarcian,Jurassic 3,Toarcian,Early/Lower Toarcian,,183,182,182.5,,,marine indet.
2409,122851,PaleoDB,P. Mannion,Reptilia,NA,Dyrosauridae,,Hyposaurus,,,,rogersii,,,,,,,P. Mannion,P. Mannion,,NA,,39155,AUMP 1240 (nine vertebrae, plus additional fragments, mixed cervicals, thoracics, and caudals. Miscellaneous unidentified bones [unprepared], including possible skull fragments) and ALAM-PV 990.019 (osteoscute fragments,  proximal fragments of a right ischium, distal fragment of a right femur, rib fragments, metapodial fragment [?], and unidentifiable bone scraps),NA,NA,,,,NA,,NA,body (3D),39155,M. Till farm, north of Braggs,United States,Alabama,Wilcox,32.122778,-87.260833,35.09,-67.21,Paleogene,Paleocene,Early/Lower Paleocene,Danian,Cenozoic 1,Danian,Danian,,66.043,61.7,63.8715,Clayton,Pine Barren Sand,marine indet.
2410,122852,PaleoDB,P. Mannion,Reptilia,NA,Dyrosauridae,cf.,Hyposaurus,,,,sp.,,,,,,,P. Mannion,P. Mannion,,NA,,39155,NJSM 13502 (4 teeth),NA,NA,,,,NA,,NA,body (3D),39155,Belvedere Beach,United States,Virginia,King George,38.336111,-77.274722,38.93,-58.41,Paleogene,Paleocene,Late/Upper Paleocene,Thanetian,Cenozoic 1,Thanetian,Thanetian,,58.7,55.8,57.25,Aquia,,coastal indet.
2430,123332,PaleoDB,P. Mannion,Reptilia,NA,Dyrosauridae,,Hyposaurus,,,n. sp.,derbianus,,,,,,,P. Mannion,P. Mannion,P. Mannion,NA,,30104,MN - type (left malar and quadratojugals, nearly complete lower jaw, several vertebrae, humerus, coracoid and several dermal bones); isolated teeth too,NA,NA,,,,NA,,NA,body (3D),30104,Pernambuco,Brazil,Pernambuco,,-7.9,-34.85,-11.74,-20.92,Paleogene,Paleocene,Early/Lower Paleocene,Danian,Cenozoic 1,Danian,Danian,,66.043,61.7,63.8715,Maria Farinha,,marine indet.
2432,123368,PaleoDB,P. Mannion,Reptilia,NA,Metriorhynchidae,,Geosaurus,,,n. sp.,lapparenti,,Dacosaurus,,,n. sp.,lapparenti,P. Mannion,P. Mannion,P. Mannion,NA,,39523,type (skull, neck and tail vertebrae and a partial pelvic girdle),NA,NA,,,,NA,,NA,body (3D),39523,La Martre (Var),France,,,43.772222,6.593333,34.77,15.63,Cretaceous,Early/Lower Cretaceous,,Valanginian,Cretaceous 1,Valanginian,Late/Upper Valanginian,,140.2,136.4,138.3,,,marine indet.
2448,123475,PaleoDB,P. Mannion,Reptilia,NA,Metriorhynchidae,n. gen.,Neustosaurus,,,n. sp.,gigondarum,,,,,,,P. Mannion,P. Mannion,,NA,,39667,Holotype - trunk, hindlimbs ad tail,NA,NA,,,,NA,,NA,body (3D),39667,Gigondas,France,Provence-Alpes-Côte d'Azur,Vaucluse,44.164722,5,35.12,14.22,Cretaceous,Early/Lower Cretaceous,,Valanginian,Cretaceous 1,Valanginian,Early/Lower Valanginian,,140.2,136.4,138.3,,,marine indet.
2451,123511,PaleoDB,P. Mannion,Reptilia,NA,,,Eosuchus,,,,minor,,,,,,,P. Mannion,P. Mannion,,NA,,34880,NJSM 15437 (most of the disarticulated skull and mandible along with some postcranial elements),NA,NA,,,,NA,,NA,body (3D),34880,Ocean City (NJSM),United States,New Jersey,,39.26,-74.6,39.37,-55.52,Paleogene,Paleocene,Late/Upper Paleocene,Thanetian,Cenozoic 1,Thanetian,Thanetian,,58.7,55.8,57.25,Vincentown,,coastal indet.
2453,123513,PaleoDB,P. Mannion,Reptilia,NA,,,Eosuchus,,,n. sp.,minor,,Gavialis,,,n. sp.,minor,P. Mannion,P. Mannion,M. Carrano,1,specimens,34880,YPM 282 - type (fragmentary skull and skeleton),NA,NA,,,,NA,,NA,body (3D),34880,Shark River,United States,New Jersey,Monmouth,40,-74,39.9,-57.76,Paleogene,Eocene,Early/Lower Eocene,Ypresian,Cenozoic 2,Ypresian,Ypresian,,55.8,48.6,52.2,Manasquan,,coastal indet.
2454,123514,PaleoDB,P. Mannion,Reptilia,NA,,,Eosuchus,,,,minor,,,,,,,P. Mannion,P. Mannion,,NA,,34880,USNM specimens,NA,NA,,,,NA,,NA,body (3D),34880,USNM Eosuchus minor specimens,United States,Maryland,,38.701111,-76.986944,39.24,-58.02,Paleogene,Paleocene,Late/Upper Paleocene,Thanetian,Cenozoic 1,Thanetian,Thanetian,,58.7,55.8,57.25,Aquia,,marine indet.
2455,123515,PaleoDB,P. Mannion,Reptilia,NA,,,Eosuchus,,,,minor,,,,,,,P. Mannion,P. Mannion,,NA,,34880,USNM specimens,NA,NA,,,,NA,,NA,body (3D),34880,USNM Eosuchus minor specimens,United States,Virginia,,38.4,-77.3,39,-58.41,Paleogene,Paleocene,Late/Upper Paleocene,Thanetian,Cenozoic 1,Thanetian,Thanetian,,58.7,55.8,57.25,Aquia,,marine indet.
2459,124191,PaleoDB,M. Uhen,Reptilia,NA,Crocodylidae,,Thecachampsa,,,,sp.,,,,,,,M. Uhen,M. Uhen,,NA,,41356,,NA,NA,,,,NA,,NA,body (3D),39882,Liverpool Point,United States,Maryland,,38.463889,-77.269167,38.48,-64.99,Paleogene,Eocene,,,,,Eocene,,55.8,33.9,44.85,Aquia,,marine indet.
2461,124905,PaleoDB,M. Uhen,Reptilia,NA,,n. gen.,Paratomistoma,,,n. sp.,courti,,,,,,,M. Uhen,M. Uhen,,1,specimens,40452,,NA,NA,,,,NA,,NA,body (3D),40452,Wadi Hitan ZV-80,Egypt,,,29.305556,30.059167,23.52,25.42,Paleogene,Eocene,Middle Eocene,Bartonian,Cenozoic 3,Bartonian,Bartonian,,40.4,37.2,38.8,Gehannam,,coastal indet.
2462,124938,PaleoDB,M. Uhen,Reptilia,NA,,,Thoracosaurus,,,cf.,neocesariensis,,Thoracosaurus,,,,sp.,M. Carrano,M. Carrano,,1,specimens,54671,ANSP uncat., lower jaw,NA,NA,M. Uhen,M. Uhen,M. Carrano,39861,,NA,not a trace,39861,Blackwood Terrace, Hornerstown Fm.,United States,New Jersey,Gloucester,39.805,-75.085833,40.19,-51.23,,,,,,,Maastrichtian,Danian,70.6,61.7,66.15,Hornerstown,,marine indet.
2463,124963,PaleoDB,M. Uhen,Reptilia,NA,Dyrosauridae,n. gen.,Hyposaurus,,,n. sp.,rogersii,,,,,,,M. Carrano,M. Carrano,M. Carrano,NA,,54671,,NA,NA,,,,NA,,NA,body (3D),39861,Big Timber Creek,United States,New Jersey,Camden,39.878333,-75.085278,40.18,-52.75,Paleogene,Paleocene,Early/Lower Paleocene,Danian,Cenozoic 1,Danian,Danian,,66.043,61.7,63.8715,Hornerstown,Upper,marine indet.
2465,125074,PaleoDB,M. Uhen,Reptilia,NA,,,Thoracosaurus,,,,neocesariensis,,,,,,,M. Uhen,M. Shalap,,NA,,40545,,NA,NA,,,,NA,,NA,body (3D),40545,Bowie, near,United States,Maryland,Prince Georges,38.963889,-76.708333,37.29,-44.38,Cretaceous,Late/Upper Cretaceous,,,,,Late/Upper Cretaceous,,99.7,66.043,82.8715,Severn,,marine indet.
2467,125091,PaleoDB,M. Uhen,Reptilia,NA,,,Thoracosaurus,,,,neocesariensis,,,,,,,M. Uhen,M. Uhen,M. Carrano,3,specimens,40566,ANSP 9374, 9381,NA,NA,,,,NA,,NA,body (3D),40566,Big Timber Creek, Vincentown Fm.,United States,New Jersey,Camden,39.878333,-75.085278,39.65,-62.58,Paleogene,Eocene,,,,,Eocene,,55.8,33.9,44.85,Vincentown,,marine indet.
2468,126866,PaleoDB,M. Uhen,Reptilia,NA,Crocodylidae,,Thecachampsa,,,,marylandica,,,,,,,M. Uhen,M. Uhen,,NA,,41194,,NA,NA,,,,NA,,NA,body (3D),41194,Upper Marlboro,United States,Maryland,Prince George's,38.815833,-76.749722,38.77,-64.41,Paleogene,Eocene,,,,,Eocene,,55.8,33.9,44.85,Nanjemoy,,marine indet.
2469,127182,PaleoDB,M. Uhen,Reptilia,NA,,,Thoracosaurus,,,,neocesariensis,,,,,,,M. Uhen,M. Uhen,R. Butler,1,specimens,41363,,NA,NA,,,,NA,,NA,body (3D),41363,Magothy River,United States,Maryland,Anne Arundel,39.11,-76.540278,37.39,-44.17,Cretaceous,Late/Upper Cretaceous,,,,,Late/Upper Cretaceous,,99.7,66.043,82.8715,Matawan,,marine indet.
2470,127183,PaleoDB,M. Uhen,Reptilia,NA,Dyrosauridae,,Hyposaurus,,,,rogersii,,,,,,,M. Uhen,M. Uhen,,NA,,41363,,NA,NA,,,,NA,,NA,body (3D),41363,Beohemia Mills,United States,Maryland,Cecil,39.46455,-75.77465,37.55,-43.32,Cretaceous,Late/Upper Cretaceous,,,,,Late/Upper Cretaceous,,99.7,66.043,82.8715,Monmouth,,marine indet.
2471,127195,PaleoDB,M. Uhen,Reptilia,NA,Dyrosauridae,,Hyposaurus,,,,rogersii,,,,,,,M. Uhen,M. Uhen,,NA,,41363,,NA,NA,,,,NA,,NA,body (3D),41363,Bohemia Mills,United States,Maryland,Kent,39.46455,-75.77465,38.76,-45.09,Cretaceous,Late/Upper Cretaceous,,Campanian,Cretaceous 7,Campanian,Campanian,,84.9,70.6,77.75,Monmouth,,marine indet.
2473,129264,PaleoDB,R. Benson,Reptilia,NA,,,Thoracosaurus,,,,neocesariensis,,,,,,,M. Carrano,M. Carrano,,1,specimens,54671,AMNH 2548,NA,NA,,,,NA,,NA,body (3D),14123,Tinton Falls (Greensand),United States,New Jersey,Monmouth,40.304167,-74.100556,40.48,-49.58,Cretaceous,Late/Upper Cretaceous,,Maastrichtian,Cretaceous 8,Maastrichtian,Late/Upper Maastrichtian,,70.6,66.043,68.3215,Hornerstown,,marine indet.
2474,129264,PaleoDB,R. Benson,Reptilia,NA,Dyrosauridae,,Hyposaurus,,,,rogersii,,,,,,,M. Carrano,M. Carrano,,1,specimens,54671,AMNH 2545,NA,NA,,,,NA,,NA,body (3D),14123,Tinton Falls (Greensand),United States,New Jersey,Monmouth,40.304167,-74.100556,40.48,-49.58,Cretaceous,Late/Upper Cretaceous,,Maastrichtian,Cretaceous 8,Maastrichtian,Late/Upper Maastrichtian,,70.6,66.043,68.3215,Hornerstown,,marine indet.
2477,130048,PaleoDB,M. Carrano,Reptilia,NA,Metriorhynchidae,,Dakosaurus,,,,maximus,,,,,,,R. Benson,R. Benson,,1,specimens,43071,SMNS 82043: right mandibular ramus in lithographic limestone, from Painten, Bayern, Germany,NA,NA,,,,NA,,NA,body (3D),42198,Rygol Quarry, Painten,Germany,Bayern,,49.7841,11.826369,41.05,19.79,Jurassic,Late/Upper Jurassic,,Kimmeridgian,Jurassic 5,Kimmeridgian,Late/Upper Kimmeridgian,,155.7,150.8,153.25,Rögling,,shallow subtidal indet.
2478,130048,PaleoDB,M. Carrano,Reptilia,NA,Metriorhynchidae,,Cricosaurus,,,,sp.,,,,,,,P. Mannion,J. Tennant,,NA,,43156,BMM uncategorized,NA,NA,,,,NA,,NA,body (3D),42198,Rygol Quarry, Painten,Germany,Bayern,,49.7841,11.826369,41.05,19.79,Jurassic,Late/Upper Jurassic,,Kimmeridgian,Jurassic 5,Kimmeridgian,Late/Upper Kimmeridgian,,155.7,150.8,153.25,Rögling,,shallow subtidal indet.
2485,131886,PaleoDB,M. Clapham,Reptilia,NA,Teleosauridae,,Teleosaurus,,,,picteti,,,,,,,P. Mannion,J. Tennant,,NA,,50458,Precise locality unknown,NA,NA,,,,NA,,NA,body (3D),38893,Soleure, Solothorn (BMNH Egerton coll.),Switzerland,,,47.21,7.54,38.23,16.45,Jurassic,Late/Upper Jurassic,,Kimmeridgian,Jurassic 5,Kimmeridgian,Kimmeridgian,,155.7,150.8,153.25,,,marine indet.
2486,131886,PaleoDB,M. Clapham,Reptilia,NA,Teleosauridae,,Machimosaurus,,,,sp.,,,,,,,P. Mannion,J. Tennant,,NA,,50458,Precise locality unknown,NA,NA,,,,NA,,NA,body (3D),38893,Soleure, Solothorn (BMNH Egerton coll.),Switzerland,,,47.21,7.54,38.23,16.45,Jurassic,Late/Upper Jurassic,,Kimmeridgian,Jurassic 5,Kimmeridgian,Kimmeridgian,,155.7,150.8,153.25,,,marine indet.
2487,131924,PaleoDB,M. Clapham,Reptilia,NA,Teleosauridae,,Steneosaurus,,,n. sp.,bollensis,,Teleosaurus,,,n. sp.,minimus,R. Benson,R. Benson,,1,specimens,42779,BMNH 37991: holotype skull, femur and osteoderms,NA,NA,,,,NA,,NA,body (3D),38893,Ohmden, Würtemberg (BMNH fish coll),United Kingdom,,,48.65,9.53,37.97,18.86,Jurassic,Early/Lower Jurassic,,Toarcian,Jurassic 3,Toarcian,Toarcian,,183,175.6,179.3,,,marine indet.
2488,131997,PaleoDB,M. Clapham,Reptilia,NA,Teleosauridae,,Steneosaurus,,,n. sp.,megistorhynchus,,,,,,,P. Mannion,J. Tennant,,NA,,50075,,NA,NA,,,,NA,,NA,body (3D),38893,Great Oolite, Caen, Normandy (BMNH Tesson collection),France,,,49.19,-0.37,38.75,10.19,Jurassic,Middle Jurassic,,Bathonian,Jurassic 4,Bathonian,Bathonian,,167.7,164.7,166.2,Great Oolite,,marine indet.
2489,132012,PaleoDB,R. Benson,Reptilia,NA,Dyrosauridae,,Acherontisuchus,,,,guajiraensis,,,,,,,R. Benson,R. Benson,R. Benson,4,specimens,37661,UF/IGM 36, edentulous mandible including partial left and right dentaries, recovered from the underclay of Coal Seam 40 within the West Extension Pit. Also recovered were a dorsal vertebra (UF &#8260; IGM 37), a nearly complete ilium and ischium (UF &#8260; IGM 38), and a femur (UF &#8260; IGM 39) from the same locality, all of which might be associated and are here referred to one or more individuals of A. guajiraensis,NA,NA,,,,NA,,NA,body (3D),42554,La Puente Pit, claystone layer underlying Coal Seam 40 (Cerrejón Coal Mine),Colombia,Guajira,,11.141667,-72.555556,8.53,-59.44,Paleogene,Paleocene,,,Cenozoic 1,Thanetian,Middle Paleocene,Late/Upper Paleocene,61.7,55.8,58.75,Cerrejón,lower segment,terrestrial indet.
2490,132013,PaleoDB,R. Benson,Reptilia,NA,Dyrosauridae,n. gen.,Acherontisuchus,,,n. sp.,guajiraensis,,,,,,,R. Benson,R. Benson,R. Benson,1,specimens,37661,Holotype, UF &#8260; IGM 34, a mostly complete mandible including left and right dentaries, splenials, 14 partial mandibular teeth, right surangular, and four maxillary fragments, four partial teeth, and two partial ribs,NA,NA,,,,NA,,NA,body (3D),42554,La Puente Pit, claystone layer underlying Coal Seam 85 (Cerrejón Coal Mine),Colombia,Guajira,,11.141667,-72.555556,8.53,-59.44,Paleogene,Paleocene,,,Cenozoic 1,Thanetian,Middle Paleocene,Late/Upper Paleocene,61.7,55.8,58.75,Cerrejón,middle segment,terrestrial indet.
2491,132062,PaleoDB,R. Benson,Reptilia,NA,Metriorhynchidae,,Geosaurus,,,n. sp.,giganteus,,Lacerta,,,n. sp.,gigantea,R. Benson,R. Benson,,1,specimens,42559,BMNH R1229, holotype first reported by Von Sömmerring (1816), middle portion of cranium and mandible, badly deformed,NA,NA,,,,NA,,NA,body (3D),42559,Daiting,Germany,Bayern,,48.7925,10.904444,40.01,19.06,Jurassic,Late/Upper Jurassic,,Tithonian,Jurassic 6,Portlandian,Early/Lower Tithonian,,150.8,145.5,148.15,Mörnsheim,,marine indet.
2492,132062,PaleoDB,R. Benson,Reptilia,NA,Metriorhynchidae,,Geosaurus,,,,giganteus,,,,,,,R. Benson,R. Benson,R. Benson,1,specimens,42559,BMNH R1230, four slabs of lithographic limestone: (1) lateral mid-portion of cranium consisting of lateral portion of the prefrontal, and frontal and postorbital portions of the beginning of the supratemporal arch; (2) anterior dorsals in ventral view with associated ribs; (3) mid-dorsals in ventral view with associated ribs; and (4) both sacrals in ventral view with gastralia, two pubis, incomplete femora proximal heads, isolated ribs, part of ischium, and illac blade,NA,NA,,,,NA,,NA,body (3D),42559,Daiting,Germany,Bayern,,48.7925,10.904444,40.01,19.06,Jurassic,Late/Upper Jurassic,,Tithonian,Jurassic 6,Portlandian,Early/Lower Tithonian,,150.8,145.5,148.15,Mörnsheim,,marine indet.
2493,132062,PaleoDB,R. Benson,Reptilia,NA,Metriorhynchidae,,Cricosaurus,,,,elegans,,,,,,,P. Mannion,J. Tennant,,NA,,43156,BSPG AS I 504,NA,NA,,,,NA,,NA,body (3D),42559,Daiting,Germany,Bayern,,48.7925,10.904444,40.01,19.06,Jurassic,Late/Upper Jurassic,,Tithonian,Jurassic 6,Portlandian,Early/Lower Tithonian,,150.8,145.5,148.15,Mörnsheim,,marine indet.
2494,132062,PaleoDB,R. Benson,Reptilia,NA,Metriorhynchidae,,Rhacheosaurus,,,,gracilis,,,,,,,P. Mannion,J. Tennant,,NA,,43156,Lost holotype of Cricosaurus medius,NA,NA,,,,NA,,NA,body (3D),42559,Daiting,Germany,Bayern,,48.7925,10.904444,40.01,19.06,Jurassic,Late/Upper Jurassic,,Tithonian,Jurassic 6,Portlandian,Early/Lower Tithonian,,150.8,145.5,148.15,Mörnsheim,,marine indet.
2495,132062,PaleoDB,R. Benson,Reptilia,NA,Metriorhynchidae,,Geosaurus,,,,grandis,,,,,,,P. Mannion,J. Tennant,,NA,,43156,BSPG AS I VI 1,NA,NA,,,,NA,,NA,body (3D),42559,Daiting,Germany,Bayern,,48.7925,10.904444,40.01,19.06,Jurassic,Late/Upper Jurassic,,Tithonian,Jurassic 6,Portlandian,Early/Lower Tithonian,,150.8,145.5,148.15,Mörnsheim,,marine indet.
2496,132062,PaleoDB,R. Benson,Reptilia,NA,Metriorhynchidae,,Cricosaurus,,,,gracilis,,,,,,,P. Mannion,J. Tennant,,NA,,49839,,NA,NA,,,,NA,,NA,body (3D),42559,Daiting,Germany,Bayern,,48.7925,10.904444,40.01,19.06,Jurassic,Late/Upper Jurassic,,Tithonian,Jurassic 6,Portlandian,Early/Lower Tithonian,,150.8,145.5,148.15,Mörnsheim,,marine indet.
2497,132064,PaleoDB,R. Benson,Reptilia,NA,Metriorhynchidae,,Metriorhynchus,,,n. sp.,westermanni,,,,,,,R. Benson,R. Benson,J. Tennant,1,specimens,42562,McM J115r, holotype, posterior part of skull and mandible (MGHF 1-010199),NA,NA,,,,NA,,NA,body (3D),42562,Immediately north of Placilla de Caracoles, near the cemetery,Chile,Anofagasta,,-23,-69,-21.74,-33.84,Jurassic,Middle Jurassic,,Callovian,Jurassic 5,Callovian,Callovian,,164.7,161.2,162.95,Mina Chica,,marine indet.
2499,132380,PaleoDB,R. Benson,Reptilia,NA,Teleosauridae,,Steneosaurus,,,,sp.,,,,,,,R. Benson,R. Benson,,1,specimens,42654,The upper jaw fragment found at Behazonaty (in the collections of the Institut G6ologique Albert de Lapparent, Paris) consists of a relatively small part of the maxillae, which meet ventrally and dorsally in the mediosagittal plane,NA,NA,,,,NA,,NA,body (3D),42654,Behazonaty, SW of the basin of the Kelifely,Madagascar,Majunga,,-17.505833,45.340278,-22.26,23.97,Jurassic,Early/Lower Jurassic,,Toarcian,Jurassic 3,Toarcian,Toarcian,,183,175.6,179.3,Kandreho,,lagoonal/restricted shallow subtidal
2500,132646,PaleoDB,R. Benson,Reptilia,NA,,,Pelagosaurus,,,,typus,,,,,,,R. Benson,R. Benson,M. Carrano,6,individuals,42722,BRLSI M1397 (lower jaw fragment w/teeth), M1410 (dentary, scapula, vertebrae, ribs), M1411 (skeletal fragments), M1412 (skull 1/cervical vertebrae), M1413 (skull), M1414 (cervical vertebrae), M1415 (upper & lower jaw fragments w/teeth), M1416 (skull, vertebrae, ribs), M1417 (cervical rib, scutes, ilium, femur), M1418 (articulated juvenile skull & postcranium), M1419 (dorsal vertebrae, ribs, sacral vertebrae, pubis, ischium, femur, caudal vertebrae), M1420 (skull, sacral vertebrae, pubis, hind limb elements), M1421 (ilium, hind limb elements), M1422 (dorsal vertebrae, ribs), M1423 (dentary fragment), M1424 (dentary, scapula, metacarpal, scutes, ammonites, brachiopods), M1425 (dorsal vertebrae), M1426 (vertebrae, scutes and limb elements), M1427 (dentary fragment w/teeth, M1428 (lower jaw fragment) M1429 (surangular, angular, humerus, ribs, scutes), M1430 (scutes, dorsal ribs, metatarsal), M1431 (ribs, scutes), M3578 (articulated skull & postcranium),NA,NA,,,,NA,,NA,body (3D),42722,Strawberry Bank quarry, north of Ilminster,United Kingdom,England,Somerset,50.929167,-2.909167,38.33,7.37,Jurassic,Early/Lower Jurassic,,Toarcian,Jurassic 3,Toarcian,Early/Lower Toarcian,,183,182,182.5,Beacon Limstone,,marine indet.
2501,132798,PaleoDB,R. Benson,Reptilia,NA,Teleosauridae,,Machimosaurus,,,n. sp.,hugii,,,,,,,R. Benson,R. Benson,,1,specimens,42756,Palaeontological Collection in the Museum the town of Solothurn No. 96,NA,NA,,,,NA,,NA,body (3D),42756,Saint Verena (=St Verena; = Sankt Verena), near Solothurn,Switzerland,Zug,,47.165278,8.531389,38.25,17.27,Jurassic,Late/Upper Jurassic,,Kimmeridgian,Jurassic 5,Kimmeridgian,Early/Lower Kimmeridgian,,155.7,150.8,153.25,Raetschenbank,,marine indet.
2502,132799,PaleoDB,R. Benson,Reptilia,NA,Teleosauridae,,Machimosaurus,,,,mosae,,,,,,,R. Benson,R. Benson,,1,specimens,42757,BHN2R 1100 neotype partial skeleton,NA,NA,,,,NA,,NA,body (3D),42757,Ambleteuse, near Boulonnais,France,Pas de Calais,,50.811389,1.606944,41.59,11.05,Jurassic,Late/Upper Jurassic,,Kimmeridgian,Jurassic 5,Kimmeridgian,Late/Upper Kimmeridgian,,155.7,150.8,153.25,Argiles de Châtillon,,marine indet.
2503,132800,PaleoDB,R. Benson,Reptilia,NA,Teleosauridae,,Machimosaurus,,,n. sp.,mosae,,,,,,,R. Benson,R. Benson,R. Benson,1,specimens,42757,Holotype skeleton, now lost, first reported by Sauvage & Lienard (1879),NA,NA,,,,NA,,NA,body (3D),42757,Verdun,France,Meuse,,49.158889,5.386667,40.09,14.36,Jurassic,Late/Upper Jurassic,,Kimmeridgian,Jurassic 5,Kimmeridgian,Late/Upper Kimmeridgian,,155.7,150.8,153.25,Marnes a Gryphées virgules d'Issoncourt,,marine indet.
2504,132801,PaleoDB,R. Benson,Reptilia,NA,,n. gen.,Pelagosaurus,,,n. sp.,typus,,,,,,,R. Benson,R. Benson,,1,specimens,42759,Holotype: TM 2744 (Teyler-Museum, Haarlem),NA,NA,,,,NA,,NA,body (3D),42759,Nabern, near Boll, Lias Mittel-epsilon II/5,Germany,Württemberg,Kreis Göppingen,48.614167,9.484167,37.79,17.92,Jurassic,Early/Lower Jurassic,,Toarcian,Jurassic 3,Toarcian,Early/Lower Toarcian,,183,182,182.5,Posidonia Shale,Lias Mittel-epsilon II/5,marine indet.
2505,132802,PaleoDB,R. Benson,Reptilia,NA,Teleosauridae,n. gen.,Platysuchus,,,n. sp.,multiscrobiculatus,,,,,,,R. Benson,R. Benson,,1,specimens,42759,SMNS 9930, holotype,NA,NA,,,,NA,,NA,body (3D),42759,Posidonien-Schiefer, Holzmaden non-specific horizon and collection,Germany,Baden-Würtemberg,Holzmaden,48.635,9.541111,37.82,17.96,Jurassic,Early/Lower Jurassic,,Toarcian,Jurassic 3,Toarcian,Early/Lower Toarcian,,183,182,182.5,Posidonia Shale,,offshore
2506,132802,PaleoDB,R. Benson,Reptilia,NA,,,Pelagosaurus,,,,typus,,,,,,,R. Benson,R. Benson,R. Benson,3,specimens,42779,SMF R469 (skull); Leiden, Rijks Geologisch-Mineralogisch Museum St. 18344 (skull); SMNS 17758 (skull),NA,NA,,,,NA,,NA,body (3D),42759,Posidonien-Schiefer, Holzmaden non-specific horizon and collection,Germany,Baden-Würtemberg,Holzmaden,48.635,9.541111,37.82,17.96,Jurassic,Early/Lower Jurassic,,Toarcian,Jurassic 3,Toarcian,Early/Lower Toarcian,,183,182,182.5,Posidonia Shale,,offshore
2507,132852,PaleoDB,R. Benson,Reptilia,NA,Teleosauridae,,Steneosaurus,,,n. sp.,bollensis,,,,,,,R. Benson,R. Benson,R. Benson,1,specimens,42779,holotype in Staatlichen Museum für Mineralogie und Geologie, first reported by Jaeger 1828,NA,NA,,,,NA,,NA,body (3D),42779,Boll, near Göppingen,Germany,Würtemberg,Kreis Göppingen,48.64,9.62,37.84,18.02,Jurassic,Early/Lower Jurassic,,Toarcian,Jurassic 3,Toarcian,Early/Lower Toarcian,,183,182,182.5,Posidonia Shale,Lias Epsilon,marine indet.
2508,132853,PaleoDB,R. Benson,Reptilia,NA,Teleosauridae,,Steneosaurus,,,,bollensis,,,,,,,R. Benson,R. Benson,R. Benson,1,specimens,42779,4 vertebra in ventral view; first reported by Jaeger 1828 as Geosaurus bollensis,NA,NA,,,,NA,,NA,body (3D),42779,Heiningen, near Boll,Germany,Baden-Württemberg,Kreis Göppingen,48.65,9.633333,37.85,18.03,Jurassic,Early/Lower Jurassic,,Toarcian,Jurassic 3,Toarcian,Early/Lower Toarcian,,183,182,182.5,Posidonia Shale,,marine indet.
2509,132854,PaleoDB,R. Benson,Reptilia,NA,Teleosauridae,,Steneosaurus,,,n. sp.,bollensis,,Mystriosaurus,,,n. sp.,mandelslohi,R. Benson,R. Benson,R. Benson,1,specimens,42779,SMNS 20283; holotype partial skeleton of M. mandelslohi, first reported by Bronn 1841, when it was in the collection of Count Mandelsloh in Ulm,NA,NA,,,,NA,,NA,body (3D),42779,Ohmden, non-specific collection,Germany,Baden-Württenburg,,48.645556,9.525556,37.83,17.94,Jurassic,Early/Lower Jurassic,,Toarcian,Jurassic 3,Toarcian,Early/Lower Toarcian,,183,182,182.5,Posidonia Shale,,marine indet.
2510,132855,PaleoDB,R. Benson,Reptilia,NA,Teleosauridae,,Steneosaurus,,,n. sp.,bollensis,,Mystriosaurus,,,n. sp.,schmidti,R. Benson,R. Benson,,1,specimens,42779,Lost holotype first reported by Bronn 1841: collection of pieces from the back of skull, spine, and the front of the forelimb,NA,NA,,,,NA,,NA,body (3D),42779,Region of Boll, near Göppingen,Germany,Baden-Württemberg,Kreis Göppingen,48.65,9.633333,37.85,18.03,Jurassic,Early/Lower Jurassic,,Toarcian,Jurassic 3,Toarcian,Early/Lower Toarcian,,183,182,182.5,Posidonia Shale,,marine indet.
2511,132856,PaleoDB,R. Benson,Reptilia,NA,Teleosauridae,,Steneosaurus,,,n. sp.,bollensis,,Mystriosaurus,,,n. sp.,tiedmanni,R. Benson,R. Benson,,1,specimens,42779,Teylers Museum, Haarlem 2743, almost complete skeleton first reported by Bronn 1841,NA,NA,,,,NA,,NA,body (3D),42779,Boll, near Göppingen, Teyler Museum collection,Germany,Würtemberg,Kreis Göppingen,48.64,9.62,37.84,18.02,Jurassic,Early/Lower Jurassic,,Toarcian,Jurassic 3,Toarcian,Early/Lower Toarcian,,183,182,182.5,Posidonia Shale,,marine indet.
2512,132856,PaleoDB,R. Benson,Reptilia,NA,Teleosauridae,,Steneosaurus,,,n. sp.,bollensis,,Mystriosaurus,,,n. sp.,longipes,R. Benson,R. Benson,,1,specimens,42779,Teylers Museum, Haarlem 2742, fairly complete skeleton first reported by Bronn 1841,NA,NA,,,,NA,,NA,body (3D),42779,Boll, near Göppingen, Teyler Museum collection,Germany,Würtemberg,Kreis Göppingen,48.64,9.62,37.84,18.02,Jurassic,Early/Lower Jurassic,,Toarcian,Jurassic 3,Toarcian,Early/Lower Toarcian,,183,182,182.5,Posidonia Shale,,marine indet.
2513,132857,PaleoDB,R. Benson,Reptilia,NA,Teleosauridae,,Steneosaurus,,,n. sp.,bollensis,,Mystriosaurus,,,n. sp.,canalifer,R. Benson,R. Benson,R. Benson,1,specimens,42779,Humboldt Museum, Berlin specimen, destroyed in 1944: snout fragment first reported by Münster 1843,NA,NA,,,,NA,,NA,body (3D),42779,Posidonien-Schiefer, Holzmaden, 'Lias epsilon',Germany,Baden-Würtemberg,Holzmaden,48.635,9.541111,37.82,17.96,Jurassic,Early/Lower Jurassic,,Toarcian,Jurassic 3,Toarcian,Early/Lower Toarcian,,183,182,182.5,Posidonia Shale,Lias Epsilon,offshore
2514,132857,PaleoDB,R. Benson,Reptilia,NA,Teleosauridae,,Steneosaurus,,,n. sp.,bollensis,,Mystriosaurus,,,n. sp.,muensteri,R. Benson,R. Benson,,1,specimens,42779,Almost complete skeleotn originally in the Munich Museum, destroyed in 1944; first reported by Giebel 1847,NA,NA,,,,NA,,NA,body (3D),42779,Posidonien-Schiefer, Holzmaden, 'Lias epsilon',Germany,Baden-Würtemberg,Holzmaden,48.635,9.541111,37.82,17.96,Jurassic,Early/Lower Jurassic,,Toarcian,Jurassic 3,Toarcian,Early/Lower Toarcian,,183,182,182.5,Posidonia Shale,Lias Epsilon,offshore
2515,132858,PaleoDB,R. Benson,Reptilia,NA,Teleosauridae,,Steneosaurus,,,n. sp.,bollensis,,Mystriosaurus,,,n. sp.,senkenbergianus,R. Benson,R. Benson,,1,specimens,42779,Alomost complete skeleton: now AMNH 5138 (since 1911); originally in the Senckenberg-Museum,NA,NA,,,,NA,,NA,body (3D),42779,Boll, near Göppingen, Senckenberg-Museum (Frankfurt) collection,Germany,Würtemberg,Kreis Göppingen,48.64,9.62,37.84,18.02,Jurassic,Early/Lower Jurassic,,Toarcian,Jurassic 3,Toarcian,Early/Lower Toarcian,,183,182,182.5,Posidonia Shale,,marine indet.
2516,132859,PaleoDB,R. Benson,Reptilia,NA,Teleosauridae,,Steneosaurus,,,,bollensis,,,,,,,R. Benson,R. Benson,R. Benson,NA,,42779,Including Tubingen specimen RE 1193/5; and other reasonably complete skeletons,NA,NA,,,,NA,,NA,body (3D),42779,Near Banz Monastery (=Klosters Banz; =Banz Abbey), esp Trimeusel on Mains River,Germany,Nördliche Frankenalb,,50.133611,11.000278,39.62,19.67,Jurassic,Early/Lower Jurassic,,Toarcian,Jurassic 3,Toarcian,Toarcian,,183,175.6,179.3,,,marine indet.
2517,132859,PaleoDB,R. Benson,Reptilia,NA,Teleosauridae,,Steneosaurus,,,n. sp.,bollensis,,Mystriosaurus,,,n. sp.,murkii,R. Benson,R. Benson,R. Benson,2,individuals,42779,Two partial skeletons found by Pastor Murk in 1843: include specimens in the collection of Banz monastery 1, 26 and 21a,NA,NA,,,,NA,,NA,body (3D),42779,Near Banz Monastery (=Klosters Banz; =Banz Abbey), esp Trimeusel on Mains River,Germany,Nördliche Frankenalb,,50.133611,11.000278,39.62,19.67,Jurassic,Early/Lower Jurassic,,Toarcian,Jurassic 3,Toarcian,Toarcian,,183,175.6,179.3,,,marine indet.
2518,132860,PaleoDB,R. Benson,Reptilia,NA,Teleosauridae,,Steneosaurus,,,,bollensis,,,,,,,R. Benson,R. Benson,,NA,,42779,,NA,NA,,,,NA,,NA,body (3D),42779,Main-Danube (Louis) canal southeast of Nuremberg (near Altdorf & Neumarkt),Germany,Albvorland,,49.330556,11.438333,38.86,17.52,Jurassic,Early/Lower Jurassic,,,,,Early/Lower Jurassic,,201.6,175.6,188.6,,,marine indet.
2519,132861,PaleoDB,R. Benson,Reptilia,NA,Teleosauridae,,Steneosaurus,,,n. sp.,bollensis,,Mystriosaurus,,,n. sp.,laurillardi,R. Benson,R. Benson,R. Benson,1,specimens,42779,Skull fragment: Hessisches Landesmuseum Darmstadt, Inv. V946-948first reported by Kaup 1834,NA,NA,,,,NA,,NA,body (3D),42779,Altdorf,Germany,Albvorland,,49.385556,11.356389,38.9,17.44,Jurassic,Early/Lower Jurassic,,,,,Early/Lower Jurassic,,201.6,175.6,188.6,,,marine indet.
2520,132862,PaleoDB,R. Benson,Reptilia,NA,Teleosauridae,,Steneosaurus,,,n. sp.,bollensis,,Mystriosaurus,,,n. sp.,franconicus,R. Benson,R. Benson,R. Benson,1,individuals,42779,A skull fragment, 13 thoracic vertebrae, some ribs and osteoderms in the Münster collection of Munich Museum,NA,NA,,,,NA,,NA,body (3D),42779,Mistelgau, Lias epsilon,Germany,Bavaria,,49.477778,11.783333,39,19.51,Jurassic,Early/Lower Jurassic,,Toarcian,Jurassic 3,Toarcian,Early/Lower Toarcian,,183,182,182.5,,Lias Epsilon,marine indet.
2521,132863,PaleoDB,R. Benson,Reptilia,NA,Teleosauridae,,Steneosaurus,,,,bollensis,,,,,,,R. Benson,R. Benson,,NA,,42779,Fragment of Steneosaurus mentioned by Ammon (1891, p. 678),NA,NA,,,,NA,,NA,body (3D),42779,Hesselberg, 25 km south of Ansbach,Germany,Lower Franconia,,49.066667,10.483333,38.43,16.86,Jurassic,Early/Lower Jurassic,,,,,Early/Lower Jurassic,,201.6,175.6,188.6,,,marine indet.
2522,132864,PaleoDB,R. Benson,Reptilia,NA,Teleosauridae,,Steneosaurus,,,,bollensis,,,,,,,R. Benson,R. Benson,,1,specimens,42779,Leningrad Museum  skeleton 5 metres long,NA,NA,,,,NA,,NA,body (3D),42779,Holzmaden, Lias epsilon II/10,Germany,Baden-Württenburg,,48.633056,9.518056,37.82,17.94,Jurassic,Early/Lower Jurassic,,Toarcian,Jurassic 3,Toarcian,Early/Lower Toarcian,,183,182,182.5,Posidonia Shale,Lias Epsilon II/10,marine indet.
2523,132865,PaleoDB,R. Benson,Reptilia,NA,,,Pelagosaurus,,,,typus,,,,,,,R. Benson,R. Benson,,2,specimens,42779,MB 1925, Nr. 1 (collected by Hauff); BSP 1925 I 34,NA,NA,,,,NA,,NA,body (3D),42779,Holzmaden, epsilon II/4, non-specific collection data,Germany,Baden-Württenburg,Esslingen,48.633056,9.518056,37.82,17.94,Jurassic,Early/Lower Jurassic,,Toarcian,Jurassic 3,Toarcian,Falciferum,,183,182,182.5,Posidonia Shale,Lias Epsilon II/4,marine indet.
2524,132866,PaleoDB,R. Benson,Reptilia,NA,Teleosauridae,,Steneosaurus,,,n. sp.,bollensis,,Mystriosaurus,,,n. sp.,macrolepidotus,R. Benson,R. Benson,,1,specimens,42779,A lower jaw pieces, a rear skull fragment, 7 cervical, 9 vertebrae, cervical and thoracic ribs. Parts of the forelimb. Armor plates, probably everything. From an individual Destroyed with the Munich collection,NA,NA,,,,NA,,NA,body (3D),42779,Ludwigs Canal (=Ludwigskanal), near Berg,Germany,,,49.3,11.45,38.87,20.26,Jurassic,Early/Lower Jurassic,,Toarcian,Jurassic 3,Toarcian,Late/Upper Toarcian,,180.1,175.6,177.85,,,marine indet.
2526,133041,PaleoDB,R. Benson,Reptilia,NA,Teleosauridae,cf.,Platysuchus,,,,multiscrobiculatus,,,,,,,R. Benson,R. Benson,,1,specimens,42779,"Teleosauride von Holzheim" first reported by Berckhemer 1929,NA,NA,,,,NA,,NA,body (3D),42779,Holzheim bei Göppingen (=Jurawerks Holzheim),Germany,Württemberg,,49.147778,11.999444,38.72,19.79,Jurassic,Early/Lower Jurassic,,Toarcian,Jurassic 3,Toarcian,Early/Lower Toarcian,,183,182,182.5,,Lias epsilon II/5,marine indet.
2527,133067,ETE,R. Benson,Reptilia,NA,Teleosauridae,,Steneosaurus,,,,dasycephalus,,,,,,,R. Benson,R. Benson,,NA,,42839,,NA,NA,,,,NA,,NA,body (3D),42839,Fletton brick pit, Peterborough (Leeds Collection at Tübingen [GPIT]),United Kingdom,England,Cambridgeshire,52.552069,-0.241701,42.71,9.66,Jurassic,Middle Jurassic,,Callovian,Jurassic 5,Callovian,Middle Callovian,,164.7,161.2,162.95,Oxford Clay,Peterborough,offshore indet.
2528,133067,ETE,R. Benson,Reptilia,NA,Metriorhynchidae,,Metriorhynchus,,,,superciliosum,,Metriorhynchus,,,,jaekeli,R. Benson,R. Benson,,NA,,42839,,NA,NA,,,,NA,,NA,body (3D),42839,Fletton brick pit, Peterborough (Leeds Collection at Tübingen [GPIT]),United Kingdom,England,Cambridgeshire,52.552069,-0.241701,42.71,9.66,Jurassic,Middle Jurassic,,Callovian,Jurassic 5,Callovian,Middle Callovian,,164.7,161.2,162.95,Oxford Clay,Peterborough,offshore indet.
2529,133067,ETE,R. Benson,Reptilia,NA,Metriorhynchidae,,Metriorhynchus,,,?,moreli,,,,,,,R. Benson,R. Benson,,1,specimens,42839,"perhaps in a large second copy [of M. moreli] in the Münich collection",NA,NA,,,,NA,,NA,body (3D),42839,Fletton brick pit, Peterborough (Leeds Collection at Tübingen [GPIT]),United Kingdom,England,Cambridgeshire,52.552069,-0.241701,42.71,9.66,Jurassic,Middle Jurassic,,Callovian,Jurassic 5,Callovian,Middle Callovian,,164.7,161.2,162.95,Oxford Clay,Peterborough,offshore indet.
2530,133068,PaleoDB,R. Benson,Reptilia,NA,Metriorhynchidae,,Metriorhynchus,,,,brachyrhynchus,,,,,,,R. Benson,R. Benson,R. Benson,2,individuals,42840,Skulls: BMNH 3700 (neotype), 3699 - also figured by Andrews (1913),NA,NA,,,,NA,,NA,body (3D),42840,Dogsthorpe brick pit (bed 11),United Kingdom,England,Cambridgeshire,52.604444,-0.206944,42.76,9.68,Jurassic,Middle Jurassic,,Callovian,Jurassic 5,Callovian,Middle Callovian,,164.7,161.2,162.95,Oxford Clay,Peterborough,offshore indet.
2532,133662,PaleoDB,R. Benson,Reptilia,NA,Metriorhynchidae,,Dakosaurus,,,,maximus,,,,,,,R. Benson,R. Benson,,1,specimens,43071,NMS 7009: isolated tooth,NA,NA,,,,NA,,NA,body (3D),43071,Canton Solothurn metriorhynchoid tooth,Switzerland,,,47.331944,7.638889,38.38,16.46,Jurassic,Late/Upper Jurassic,,Kimmeridgian,Jurassic 5,Kimmeridgian,Late/Upper Kimmeridgian,,155.7,150.8,153.25,Reuchenette,,marine indet.
2533,133663,PaleoDB,R. Benson,Reptilia,NA,Metriorhynchidae,,Plesiosuchus,,,,manselii,,,,,,,R. Benson,R. Benson,,1,specimens,43071,NHMUK PV R1089: incomplete skull (braincase with part of the supratemporal arches) and mandible,NA,NA,,,,NA,,NA,body (3D),43071,Kimmeridge Bay, Pectinatites wheatleyensis zone [Etches coll],United Kingdom,England,Dorset,50.611667,-2.131944,41.37,7.83,Jurassic,Late/Upper Jurassic,,Tithonian,Jurassic 6,Portlandian,Early/Lower Tithonian,,150.8,145.5,148.15,Kimmeridge Clay,,marine indet.
2553,136131,PaleoDB,P. Mannion,Reptilia,NA,Metriorhynchidae,cf.,Dakosaurus,,,,sp.,,,,,,,P. Mannion,J. Tennant,J. Tennant,NA,,43559,UANL-FCT-R29, portion of interorbital area,NA,NA,,,,NA,,NA,body (3D),43559,El Salitre,Mexico,Nuevo Leon,,24.13,-100.18,18.94,-50.94,Jurassic,Late/Upper Jurassic,,Kimmeridgian,Jurassic 5,Kimmeridgian,Early/Lower Kimmeridgian,Late/Upper Kimmeridgian,155.7,150.8,153.25,La Casita,,deltaic indet.
2556,136167,PaleoDB,P. Mannion,Reptilia,NA,Teleosauridae,,Machimosaurus,,,,hugii,,,,,,,P. Mannion,J. Tennant,J. Tennant,NA,,43567,Numerous isolated teeth,NA,NA,,,,NA,,NA,body (3D),43567,Rohstoffbetriebe Oker Quarry, Langenberg, Crocodiles,Germany,Lower Saxony,,52,10,43.14,18.02,Jurassic,Late/Upper Jurassic,,Kimmeridgian,Jurassic 5,Kimmeridgian,Kimmeridgian,,155.7,150.8,153.25,,,lagoonal/restricted shallow subtidal
2557,136167,PaleoDB,P. Mannion,Reptilia,NA,Teleosauridae,,Steneosaurus,,,,brevirostris,,,,,,,P. Mannion,J. Tennant,J. Tennant,NA,,43567,DFMMh FV 870 and DFMMh FV 878,NA,NA,,,,NA,,NA,body (3D),43567,Rohstoffbetriebe Oker Quarry, Langenberg, Crocodiles,Germany,Lower Saxony,,52,10,43.14,18.02,Jurassic,Late/Upper Jurassic,,Kimmeridgian,Jurassic 5,Kimmeridgian,Kimmeridgian,,155.7,150.8,153.25,,,lagoonal/restricted shallow subtidal
2558,136383,PaleoDB,P. Mannion,Reptilia,NA,Metriorhynchidae,,Metriorhynchus,,,aff.,brachyrhynchus,,,,,,,P. Mannion,J. Tennant,J. Tennant,NA,,43603,PV-6913-MOZ, incomplete skull, mandible and axial elements ,NA,NA,,,,NA,,NA,body (3D),43603,Chacay Melehue, Interval 5,Argentina,Neuquen,,-37.13,-70.22,-34.65,-31.91,Jurassic,Middle Jurassic,,Bathonian,Jurassic 4,Bathonian,Late/Upper Bathonian,,167.7,164.7,166.2,Los Molles,,basinal (siliciclastic)
2569,136905,PaleoDB,M. Uhen,Reptilia,NA,Dyrosauridae,,Dyrosaurus,,,n. sp.,phosphaticus,,Crocodilus,,,n. sp.,phosphaticus,M. Uhen,M. Uhen,M. Uhen,NA,,43776,,NA,NA,,,,NA,,NA,body (3D),43776,Djebel Teldja,Tunisia,,,35.538889,9.926667,27.49,7.41,Paleogene,Eocene,Early/Lower Eocene,Ypresian,Cenozoic 2,Ypresian,Ypresian,,55.8,48.6,52.2,,,marine indet.
2570,136906,PaleoDB,M. Uhen,Reptilia,NA,Dyrosauridae,,Dyrosaurus,,,,phosphaticus,,,,,,,M. Uhen,M. Uhen,M. Uhen,NA,,43776,,NA,NA,,,,NA,,NA,body (3D),43776,Tebessa,Algeria,,,35.407222,8.120833,27.57,5.75,Paleogene,Eocene,Early/Lower Eocene,Ypresian,Cenozoic 2,Ypresian,Ypresian,,55.8,48.6,52.2,,,marine indet.
2575,137133,PaleoDB,P. Mannion,Reptilia,NA,Metriorhynchidae,,Metriorhynchus,,,cf.,westermanni,,,,,,,P. Mannion,J. Tennant,,NA,,43844,Incomplete braincase, MDA 2,NA,NA,,,,NA,,NA,body (3D),43844,Cerro Laberinto (crocodile),Chile,Caracoles,,-23.433333,-69.350556,-21.9,-34.38,Jurassic,Late/Upper Jurassic,,Oxfordian,Jurassic 5,Oxfordian,Oxfordian,,161.2,155.7,158.45,Sierra El Cobre,Cerro Amarillo,marine indet.
2592,137749,PaleoDB,R. Benson,Reptilia,NA,Teleosauridae,,Machimosaurus,,,n. sp.,hugii,,Steneosaurus,,,n. sp.,bouchardi,P. Mannion,J. Tennant,,1,specimens,53120,NMS 7029,NA,NA,,,,NA,,NA,body (3D),44045,Limestone quarry within or around Solothurn,Switzerland,,Canton,47.222222,7.545278,38.25,16.41,Jurassic,Late/Upper Jurassic,,Kimmeridgian,Jurassic 5,Kimmeridgian,Late/Upper Kimmeridgian,,155.7,150.8,153.25,Reuchenette,Turtle Limestone,shallow subtidal indet.
2598,138161,PaleoDB,R. Benson,Reptilia,NA,Metriorhynchidae,cf.,Tyrannoneustes,,,,sp.,,,,,,,R. Benson,R. Benson,,1,specimens,44183,GIUS 8–3044: incomplete isolated tooth,NA,NA,,,,NA,,NA,body (3D),44183,Ogrodzieniec, bed unspecified,Poland,,,50.45,19.516667,42.28,26.35,Jurassic,,,,Jurassic 5,,Late/Upper Callovian,Early/Lower Oxfordian,164.7,155.7,160.2,Jasna Gora,,offshore shelf
2601,138289,PaleoDB,P. Mannion,Reptilia,NA,Metriorhynchidae,,Geosaurus,,,,sp.,,,,,,,P. Mannion,J. Tennant,J. Tennant,NA,,44221,MNHNCu P3009 Skull and attached mandible,NA,NA,,,,NA,,NA,body (3D),44221,Sierra de Guasasa,Cuba,Vinales,,22.38,-83.5,22.38,-83.5,Jurassic,Late/Upper Jurassic,,Oxfordian,Jurassic 5,Oxfordian,Middle Oxfordian,Late/Upper Oxfordian,161.2,155.7,158.45,Jagua,,platform/shelf-margin reef
2602,138290,PaleoDB,P. Mannion,Reptilia,NA,Metriorhynchidae,,Geosaurus,,,,sp.,,,,,,,P. Mannion,J. Tennant,J. Tennant,NA,,44221,NMNH 18699, incomplete skull and mandible, without the rostrum,NA,NA,,,,NA,,NA,body (3D),44221,Puerta de Ancon,Cuba,Vinales,,22.38,-83.5,22.38,-83.5,Jurassic,Late/Upper Jurassic,,Oxfordian,Jurassic 5,Oxfordian,Middle Oxfordian,Late/Upper Oxfordian,161.2,155.7,158.45,Jagua,Jagua Vieja,platform/shelf-margin reef
2603,138293,PaleoDB,P. Mannion,Reptilia,NA,Metriorhynchidae,,Metriorhynchus,,,,sp.,,,,,,,P. Mannion,J. Tennant,,NA,,44222,T330, small badly preserved skull,NA,NA,,,,NA,,NA,body (3D),44222,Quebrada La Iglesia,Chile,,,-28.7,-69.58,-26.58,-33,Jurassic,Middle Jurassic,,Bajocian,Jurassic 4,Bajocian,Early/Lower Bajocian,,171.6,168.4,170,Lautaro,,marine indet.
2604,138294,PaleoDB,P. Mannion,Reptilia,NA,Metriorhynchidae,,Metriorhynchus,,,,casamiquelai,,,,,,,P. Mannion,J. Tennant,,NA,,44222,Holotype, MGHF 1-08573, skull with mandible,NA,NA,,,,NA,,NA,body (3D),53055,Quebrada Sajasa,Chile,Antofagasta,,-21.766667,-68.25,-20.28,-33.44,Jurassic,Middle Jurassic,,Callovian,Jurassic 5,Callovian,Middle Callovian,,164.7,161.2,162.95,,,marine indet.
2605,138308,PaleoDB,P. Mannion,Reptilia,NA,Teleosauridae,,Teleosaurus,,,n. sp.,cadomensis,,,,,,,P. Mannion,J. Tennant,J. Tennant,NA,,44229,MNHN AC 8746, a quarter of a skull,NA,NA,,,,NA,,NA,body (3D),44229,Teleosaurus locality, Allemagne,France,Normandy,,49.120556,-0.365278,38.68,10.2,Jurassic,Middle Jurassic,,Bathonian,Jurassic 4,Bathonian,Bathonian,,167.7,164.7,166.2,,,marine indet.
2606,138308,PaleoDB,P. Mannion,Reptilia,NA,Teleosauridae,,Teleosaurus,,,n. sp.,geoffroyi,,,,,,,P. Mannion,J. Tennant,,NA,,50075,,NA,NA,,,,NA,,NA,body (3D),44229,Teleosaurus locality, Allemagne,France,Normandy,,49.120556,-0.365278,38.68,10.2,Jurassic,Middle Jurassic,,Bathonian,Jurassic 4,Bathonian,Bathonian,,167.7,164.7,166.2,,,marine indet.
2607,138311,PaleoDB,R. Benson,Reptilia,NA,Teleosauridae,,Steneosaurus,,,,sp.,,,,,,,R. Benson,R. Benson,,1,specimens,44236,a mandible and vertebrae,NA,NA,,,,NA,,NA,body (3D),44236,Gigouzac (north exit),France,Midi-Pyrénées,Lot,44.583333,1.433889,35.37,11.29,Jurassic,Late/Upper Jurassic,,Kimmeridgian,Jurassic 5,Kimmeridgian,Late/Upper Kimmeridgian,,155.7,150.8,153.25,,,carbonate indet.
2612,138665,PaleoDB,R. Butler,Reptilia,NA,Metriorhynchidae,n. gen.,Maledictosuchus,,,n. sp.,riclaensis,,,,,,,R. Butler,R. Butler,,1,individuals,44419,MPZ 2001/130a – an almost complete skull and part of the lower jaw. MPZ 2001/130b, c, d – three vertebrae, preliminary identification is: one cervical, one dorsal, and a third for which the positional identification is indeterminate.,NA,NA,,,,NA,,NA,body (3D),44419,Barranco de la Paridera,Spain,Zaragoza,,41.515278,-1.423611,32.05,9.25,Jurassic,Middle Jurassic,,Callovian,Jurassic 5,Callovian,Middle Callovian,,164.7,161.2,162.95,Ágreda,,shallow subtidal indet.
2615,138711,PaleoDB,R. Benson,Reptilia,NA,Metriorhynchidae,cf.,Torvoneustes,,,,sp.,,,,,,,R. Benson,R. Benson,,1,specimens,44440,MANCH L6459, incomplete, but three-dimensionally preserved skull first reported by Watson (1911),NA,NA,,,,NA,,NA,body (3D),44440,Headington Quarry [=Heddington]. 'Calcareous Grit' (=Beckley Sand Member),United Kingdom,England,Oxfordshire,51.758056,-1.203889,42.38,8.67,Jurassic,Late/Upper Jurassic,,Oxfordian,Jurassic 5,Oxfordian,Middle Oxfordian,,161.2,155.7,158.45,Kingston,Beckley Sands,marine indet.
2617,138974,PaleoDB,M. Clapham,Reptilia,NA,Metriorhynchidae,,Dakosaurus,,,,sp.,,,,,,,P. Mannion,J. Tennant,,1,specimens,51229,MJML K484, siolated tooth,NA,NA,,,,NA,,NA,body (3D),35209,Ringstead Bay,United Kingdom,England,Dorset,50.63,-2.337,41.35,7.66,Jurassic,Late/Upper Jurassic,,,,,Late/Upper Kimmeridgian,Early/Lower Tithonian,155.7,145.5,150.6,Kimmeridge Clay,,marginal marine indet.
2625,140224,ETE,R. Benson,Reptilia,NA,Teleosauridae,,Steneosaurus,,,,sp.,,,,,,,M. Carrano,M. Carrano,,NA,,47078,,NA,NA,,,,NA,,NA,body (3D),31216,Ringstead Bay, Weymouth,United Kingdom,England,Dorset,50.63182,-2.336512,41.35,7.66,Jurassic,Late/Upper Jurassic,,,,,Late/Upper Kimmeridgian,Early/Lower Tithonian,155.7,145.5,150.6,Kimmeridge Clay,,marine indet.
2627,140285,PaleoDB,P. Mannion,Reptilia,NA,Metriorhynchidae,,Geosaurus,,,,sp.,,,,,,,P. Mannion,J. Tennant,J. Tennant,NA,,46429,,NA,NA,,,,NA,,NA,body (3D),45358,Cajon de Almanza,Argentina,Neuquén,,-38.1125,-70.495833,-36.35,-32.8,Jurassic,Late/Upper Jurassic,,Tithonian,Jurassic 6,Portlandian,Late/Upper Tithonian,,150.8,145.5,148.15,,,marine indet.
2628,140956,PaleoDB,P. Mannion,Reptilia,NA,Dyrosauridae,,Hyposaurus,,,,sp.,,Hyposaurus,,,,nopcsai,P. Mannion,P. Mannion,P. Mannion,NA,,45783,USGS 2-CR-2 (posterior end of mandibular symphysis),NA,NA,,,,NA,,NA,body (3D),45776,Jabal Umm Himar locality 2,Saudi Arabia,Makkah,,21.183333,41.5,6.67,32.47,Paleogene,Paleocene,,,Cenozoic 1,,Paleocene,,66.043,55.8,60.9215,Umm Himar,Middle,lagoonal
2629,140956,PaleoDB,P. Mannion,Reptilia,NA,Dyrosauridae,,Congosaurus,,,,compressus,,Rhabdognathus,,,,compressus,P. Mannion,P. Mannion,P. Mannion,NA,,45783,USGS 2-CR-4 (section of mandibular rostrum),NA,NA,,,,NA,,NA,body (3D),45776,Jabal Umm Himar locality 2,Saudi Arabia,Makkah,,21.183333,41.5,6.67,32.47,Paleogene,Paleocene,,,Cenozoic 1,,Paleocene,,66.043,55.8,60.9215,Umm Himar,Middle,lagoonal
2630,140956,PaleoDB,P. Mannion,Reptilia,NA,Dyrosauridae,,Rhabdognathus,,,,sp.,,,,,,,P. Mannion,P. Mannion,P. Mannion,NA,,45783,USGS 2-CR-5 (fragment of mandibular rostrum),NA,NA,,,,NA,,NA,body (3D),45776,Jabal Umm Himar locality 2,Saudi Arabia,Makkah,,21.183333,41.5,6.67,32.47,Paleogene,Paleocene,,,Cenozoic 1,,Paleocene,,66.043,55.8,60.9215,Umm Himar,Middle,lagoonal
2631,140957,PaleoDB,P. Mannion,Reptilia,NA,Dyrosauridae,,Congosaurus,,,,compressus,,Rhabdognathus,,,,compressus,P. Mannion,P. Mannion,P. Mannion,NA,,45783,USGS 3-CR-2 (short piece of mandibular rostrum),NA,NA,,,,NA,,NA,body (3D),45776,Jabal Umm Himar locality 3,Saudi Arabia,Makkah,,21.166667,41.416667,6.67,32.39,Paleogene,Paleocene,,,Cenozoic 1,,Paleocene,,66.043,55.8,60.9215,Umm Himar,Middle,lagoonal
2632,140961,PaleoDB,P. Mannion,Reptilia,NA,Dyrosauridae,,Hyposaurus,,,,sp.,,Hyposaurus,,,,nopcsai,P. Mannion,P. Mannion,P. Mannion,NA,,45783,USGS 27-CR-l (frontal plate) and 27-CR-2 (section of mandibular rostrum),NA,NA,,,,NA,,NA,body (3D),45776,Jabal Umm Himar locality 27,Saudi Arabia,Makkah,,21.166667,41.416667,6.67,32.39,Paleogene,Paleocene,,,Cenozoic 1,,Paleocene,,66.043,55.8,60.9215,Umm Himar,Middle,lagoonal
2633,140964,PaleoDB,P. Mannion,Reptilia,NA,Dyrosauridae,,Rhabdognathus,,,,sp.,,,,,,,P. Mannion,P. Mannion,P. Mannion,NA,,45783,USGS 33-CR-9 (incomplete skeleton, including brain case, temporal arch fragments, parts of the rostrum and postcranial elements),NA,NA,,,,NA,,NA,body (3D),45776,Jabal Umm Himar locality 33,Saudi Arabia,Makkah,,21.166667,41.416667,6.67,32.39,Paleogene,Paleocene,,,Cenozoic 1,,Paleocene,,66.043,55.8,60.9215,Umm Himar,Middle,lagoonal
2634,140969,PaleoDB,P. Mannion,Reptilia,NA,Dyrosauridae,,Rhabdognathus,,,,sp.,,,,,,,P. Mannion,P. Mannion,P. Mannion,NA,,45783,USGS 37-CR-l (partly articulated skeleton, including posterior part of braincase, postorbital bone, parts of the rostrum, quadrate, and articular region of the mandible, and a large part of the postcranial skeleton),NA,NA,,,,NA,,NA,body (3D),45776,Jabal Umm Himar locality 37,Saudi Arabia,Makkah,,21.166667,41.416667,6.67,32.39,Paleogene,Paleocene,,,Cenozoic 1,,Paleocene,,66.043,55.8,60.9215,Umm Himar,Middle,lagoonal
2635,140972,PaleoDB,P. Mannion,Reptilia,NA,Dyrosauridae,,Rhabdognathus,,,,sp.,,,,,,,P. Mannion,P. Mannion,P. Mannion,NA,,45783,USGS 43-CR-l (incomplete mandibular symphysis),NA,NA,,,,NA,,NA,body (3D),45776,Jabal Umm Himar locality 43,Saudi Arabia,Makkah,,21.166667,41.416667,6.67,32.39,Paleogene,Paleocene,,,Cenozoic 1,,Paleocene,,66.043,55.8,60.9215,Umm Himar,Middle,lagoonal
2636,140973,PaleoDB,P. Mannion,Reptilia,NA,Dyrosauridae,,Rhabdognathus,,,,sp.,,,,,,,P. Mannion,P. Mannion,P. Mannion,NA,,45783,USGS 58-CR-l (partly articulated skeleton, including posterior part of braincase, segment of the mandibular rostrum and postcranial elements, and a large part of the postcranial skeleton),NA,NA,,,,NA,,NA,body (3D),45776,Jabal Umm Himar locality 58,Saudi Arabia,Makkah,,21.166667,41.416667,6.67,32.39,Paleogene,Paleocene,,,Cenozoic 1,,Paleocene,,66.043,55.8,60.9215,Umm Himar,Middle,lagoonal
2637,140975,PaleoDB,P. Mannion,Reptilia,NA,Dyrosauridae,,Phosphatosaurus,,,,sp.,,,,,,,P. Mannion,P. Mannion,P. Mannion,NA,,45783,USGS 60-CR-4 (fragment of rostrum),NA,NA,,,,NA,,NA,body (3D),45776,Jabal Umm Himar locality 60,Saudi Arabia,Makkah,,21.166667,41.416667,6.67,32.39,Paleogene,Paleocene,,,Cenozoic 1,,Paleocene,,66.043,55.8,60.9215,Umm Himar,Middle,lagoonal
2638,141913,PaleoDB,P. Mannion,Reptilia,NA,Teleosauridae,,Steneosaurus,,,,sp.,,,,,,,P. Mannion,P. Mannion,,NA,,46100,KE-222-1 (left premaxilla),NA,NA,,,,NA,,NA,body (3D),46100,Ksar Ezzahra,Tunisia,Tataouine,,32.871389,10.501667,21.21,11.51,Jurassic,Middle Jurassic,,Bathonian,Jurassic 4,Bathonian,Bathonian,,167.7,164.7,166.2,Techout,,lagoonal/restricted shallow subtidal
2640,142299,ETE,R. Benson,Reptilia,NA,Metriorhynchidae,,Metriorhynchus,,,,superciliosus,,,,,,,R. Benson,R. Benson,,2,specimens,46193,Specimen NMING F16892 (Fig. 1A) comprises a skull (almost complete) and lower jaw, associated with 16 vertebrae. Specimen NMING F21731 (Fig. 1B) consists of the skull (almost complete) and the lower jaw, 28 vertebrae and both ilia. The skull has been slightly dorso-ventrally compressed. The dorsal skull bones bear smooth ornamentation and dorsal crests occur on the parietal and squamosal. NMING F21760 is an isolated left femur,NA,NA,,,,NA,,NA,body (3D),46193,Peterborough area, Leeds Collection at National Museum of Ireland,United Kingdom,England,Cambridgeshire,52.566667,-0.233333,42.72,9.66,Jurassic,Middle Jurassic,,Callovian,Jurassic 5,Callovian,Middle Callovian,,164.7,161.2,162.95,Oxford Clay,Peterborough,offshore
2641,142299,ETE,R. Benson,Reptilia,NA,Teleosauridae,,Steneosaurus,,,,edwardsi,,,,,,,R. Benson,R. Benson,,3,individuals,46193,Specimen NMING F21732 (Fig. 2A) comprises the anterior part of the skull (Fig. 3A) and mandible (~60% of total), two isolated teeth, tarsal bones (a right calcaneum and a right fifth metatarsal), 16 vertebrae including the atlas-axis (Fig. 3B) and rib fragments. Specimens NMING F21762, NMING F21763 are deduced to be additional teeth from two different individuals, due to the different preservation,NA,NA,,,,NA,,NA,body (3D),46193,Peterborough area, Leeds Collection at National Museum of Ireland,United Kingdom,England,Cambridgeshire,52.566667,-0.233333,42.72,9.66,Jurassic,Middle Jurassic,,Callovian,Jurassic 5,Callovian,Middle Callovian,,164.7,161.2,162.95,Oxford Clay,Peterborough,offshore
2642,142340,PaleoDB,P. Mannion,Reptilia,NA,,,Thoracosaurus,,,,sp.,,,,,,,P. Mannion,P. Mannion,,NA,,46217,Dorsal vertebra, partial sacrum and six caudal vertebrae from one individual,NA,NA,,,,NA,,NA,not a trace,46217,Kamienny Dol gorge,Poland,Lublin,Pulawy,51.316667,21.95,44.71,18.09,Paleogene,Paleocene,Early/Lower Paleocene,Danian,Cenozoic 1,Danian,Early/Lower Paleocene,,66.043,61.7,63.8715,,,marginal marine indet.
2646,143057,PaleoDB,P. Mannion,Reptilia,NA,,n. gen.,Aktiogavialis,,,n. sp.,puertoricensis,,,,,,,P. Mannion,P. Mannion,,NA,,46382,UPRMP 3094 - holotype (incomplete skull including the braincase and skull table behind the orbits),NA,NA,,,,NA,,NA,body (3D),46382,San Sebastián,Puerto Rico,,,18.356944,-66.995,17.46,-66.17,Paleogene,Oligocene,,,Cenozoic 4,,Oligocene,,33.9,23.03,28.465,San Sebastián,,deltaic indet.
2654,143305,PaleoDB,P. Mannion,Reptilia,NA,Metriorhynchidae,,Dakosaurus,,,,sp.,,,,,,,P. Mannion,J. Tennant,,NA,,46429,,NA,NA,,,,NA,,NA,body (3D),46429,Poti Malal,Argentina,Mendoza,,-35.95,-69.983333,-34.15,-32.77,Jurassic,Late/Upper Jurassic,,Tithonian,Jurassic 6,Portlandian,Late/Upper Tithonian,,150.8,145.5,148.15,,,marine indet.
2659,143339,PaleoDB,P. Mannion,Reptilia,NA,Metriorhynchidae,,Dakosaurus,,,,sp.,,,,,,,P. Mannion,J. Tennant,,NA,,46445,CPC 201, rostral fragment,NA,NA,,,,NA,,NA,body (3D),46445,San Juan de los Dolores,Mexico,Coahuila,,25.2,-100.41,19.89,-50.48,Jurassic,Late/Upper Jurassic,,Kimmeridgian,Jurassic 5,Kimmeridgian,Kimmeridgian,,155.7,150.8,153.25,La Casita,,marine indet.
2671,143472,PaleoDB,P. Mannion,Reptilia,NA,,,Gavialosuchus,,,,sp.,,,,,,,P. Mannion,P. Mannion,,NA,,46485,Musee de Gimont no. PNB 76 (left maxilla fragment),NA,NA,,,,NA,,NA,body (3D),46485,Polastron,France,Gers,,43.532222,0.845556,43.72,-0.41,Neogene,Miocene,Middle Miocene,,Cenozoic 5,Middle Miocene,Middle Miocene,,15.97,11.608,13.789,,,fluvial indet.
2681,143487,PaleoDB,P. Mannion,Reptilia,NA,,,Kentisuchus,,,n. sp.,spenceri,,Crocodilus,,,n. sp.,spenceri,P. Mannion,P. Mannion,,NA,,30859,NHMUK 19633 - type (partial skull),NA,NA,,,,NA,,NA,body (3D),30859,Isle of Sheppey Crocodilus spenceri type,United Kingdom,Kent,,51.4,0.833333,46.86,-1.64,Paleogene,Eocene,Early/Lower Eocene,Ypresian,Cenozoic 2,Ypresian,Ypresian,,55.8,48.6,52.2,London Clay,,marine indet.
2694,143603,PaleoDB,P. Mannion,Reptilia,NA,,n. gen.,Siquisiquesuchus,,,n. sp.,venezuelensis,,,,,,,P. Mannion,P. Mannion,,NA,,46522,MBLUZ-P-5050 - holotype (nearly complete skull and lower jaws),NA,NA,,,,NA,,NA,body (3D),46522,Siquisique,Venezuela,Lara,,10.569167,-69.7,9.72,-65.99,Neogene,Miocene,Early/Lower Miocene,,Cenozoic 5,Lower Miocene,Early/Lower Miocene,,23.03,15.97,19.5,Castillo,,shallow subtidal indet.
2760,144200,PaleoDB,P. Mannion,Reptilia,NA,,,Gavialosuchus,,,,americanus,,,,,,,P. Mannion,P. Mannion,P. Mannion,NA,,46627,UF specimen (plate),NA,NA,,,,NA,,NA,body (3D),46627,Western part of University of Florida campus,United States,florida,Gainesville,29.64833,-82.34944,29.83,-80.68,Neogene,Miocene,Late/Upper Miocene,,Cenozoic 6,Upper Miocene,Late/Upper Miocene,,11.608,5.332,8.47,Hawthorn,,terrestrial indet.
2761,144202,PaleoDB,P. Mannion,Reptilia,NA,,,Gavialosuchus,,,,americanus,,,,,,,P. Mannion,P. Mannion,,NA,,46627,UF 3395 (plate),NA,NA,,,,NA,,NA,body (3D),46627,Glen Springs,United States,Florida,Alachua,29.683333,-82.366667,29.86,-80.69,Neogene,Miocene,Late/Upper Miocene,,Cenozoic 6,Upper Miocene,Late/Upper Miocene,,11.608,5.332,8.47,Hawthorn,,terrestrial indet.
2762,144203,PaleoDB,P. Mannion,Reptilia,NA,,,Gavialosuchus,,,,carolinensis,,Gavialosuchus,,,,americanus,P. Mannion,P. Mannion,,NA,,46645,,NA,NA,P. Mannion,P. Mannion,,46627,ChM 13745 (skull),NA,body (3D),46627,Lambs, Phosphate Mine,United States,South Carolina,Charleston,32.636944,-80,32.73,-74.77,Paleogene,Oligocene,Late/Upper Oligocene,Chattian,Cenozoic 4,Chattian,Late/Upper Oligocene,,28.4,23.03,25.715,,,terrestrial indet.
2763,144260,PaleoDB,P. Mannion,Reptilia,NA,,,Gavialosuchus,,,n. sp.,carolinensis,,,,,,,P. Mannion,P. Mannion,,NA,,46645,ChM PV 4279 - type (partial skeleton),NA,NA,,,,NA,,NA,body (3D),46645,USGS Johns Island,United States,South Carolina,Dorchester,32.866667,-80.033333,32.96,-74.78,Paleogene,Oligocene,Late/Upper Oligocene,Chattian,Cenozoic 4,Chattian,Chattian,,28.4,23.03,25.715,Chandler Bridge,,terrestrial indet.
2764,144261,PaleoDB,P. Mannion,Reptilia,NA,,,Gavialosuchus,,,,carolinensis,,,,,,,P. Mannion,P. Mannion,,NA,,46645,ChM PV 4282 (mandible),NA,NA,,,,NA,,NA,body (3D),46645,ChM PV 4282,United States,South Carolina,Dorchester,32.974167,-80.197778,32.88,-73.63,Paleogene,Oligocene,Early/Lower Oligocene,Rupelian,Cenozoic 4,Rupelian,Rupelian,,33.9,28.4,31.15,Ashley,,terrestrial indet.
2765,144262,PaleoDB,P. Mannion,Reptilia,NA,,,Gavialosuchus,,,,carolinensis,,,,,,,P. Mannion,P. Mannion,,NA,,46645,ChM PV 4281 (femur),NA,NA,,,,NA,,NA,body (3D),46645,Ladson,United States,South Carolina,Dorchester,33.009444,-80.105556,33.11,-74.81,Paleogene,Oligocene,Late/Upper Oligocene,Chattian,Cenozoic 4,Chattian,Chattian,,28.4,23.03,25.715,Chandler Bridge,,terrestrial indet.
2766,144263,PaleoDB,P. Mannion,Reptilia,NA,,,Gavialosuchus,,,,carolinensis,,,,,,,P. Mannion,P. Mannion,,NA,,46645,ChM PV 4280 (cranial fragment),NA,NA,,,,NA,,NA,body (3D),46645,Lambs, Marl Pit,United States,South Carolina,Charleston,32.636944,-80,32.73,-74.77,Paleogene,Oligocene,Late/Upper Oligocene,Chattian,Cenozoic 4,Chattian,Late/Upper Oligocene,,28.4,23.03,25.715,,,terrestrial indet.
2768,144342,ETE,M. Carrano,Reptilia,NA,Teleosauridae,,Machimosaurus,,,,hugii,,Machimosaurus,,,,interruptus,M. Carrano,M. Carrano,,3,specimens,46546,"or Goniopholis",NA,NA,,,,NA,,NA,not a trace,46546,Wimille cliff,France,Nord-Pas-de-Calais,Pas-de-Calais,50.748652,1.620082,41.58,11.01,Jurassic,Late/Upper Jurassic,,Tithonian,Jurassic 6,Portlandian,Tithonian,,150.8,145.5,148.15,,,terrestrial indet.
2769,144398,PaleoDB,P. Mannion,Reptilia,NA,Metriorhynchidae,,Dakosaurus,,,n. sp.,maximus,,,,,,,P. Mannion,J. Tennant,,NA,,46685,BMNH 40103 (lower jaw and various skeletal fragments),NA,NA,,,,NA,,NA,body (3D),46676,Kimmeridge Bay,United Kingdom,Dorset,,50.62,-2.117,41.26,7.95,Jurassic,Late/Upper Jurassic,,Kimmeridgian,Jurassic 5,Kimmeridgian,Kimmeridgian,,155.7,150.8,153.25,Kimmeridge Clay,,marine indet.
2770,144402,PaleoDB,P. Mannion,Reptilia,NA,Metriorhynchidae,,Metriorhynchus,,,,superciliosus,,,,,,,P. Mannion,J. Tennant,,NA,,46685,Skull, BRSMG Ce17365,NA,NA,,,,NA,,NA,body (3D),46685,Blue Circle Industries 'old quarry',United Kingdom,England,Wiltshire,51.253889,-2.156111,41.89,7.88,Jurassic,Late/Upper Jurassic,,Kimmeridgian,Jurassic 5,Kimmeridgian,Kimmeridgian,,155.7,150.8,153.25,Kimmeridge Clay,Lower,marine indet.
2788,144596,PaleoDB,P. Mannion,Reptilia,NA,,,Gavialosuchus,,,,americanus,,,,,,,P. Mannion,P. Mannion,,NA,,46789,CFM-1793 (jaw fragments), CFM-1792 (jaw fragment) and CFM-960, 972, 1774, 1912, 1913, 1916 & 1923 (osteoderms),NA,NA,,,,NA,,NA,body (3D),46789,Limoncito,Costa Rica,Puntarenas,,8.856389,-83.072222,8.86,-83.07,Neogene,,,,Cenozoic 6,,Late/Upper Miocene,Early/Lower Pliocene,11.608,3.6,7.604,Curre,,deltaic indet.
2793,144697,PaleoDB,P. Mannion,Reptilia,NA,Metriorhynchidae,,Metriorhynchus,,,,westermanni,,,,,,,P. Mannion,J. Tennant,,NA,,46824,MDA1, partial skull,NA,NA,,,,NA,,NA,body (3D),46824,Quebrada Cherejara,Chile,Antofagasta,,-21.890833,-68.978333,-20.64,-34.02,Jurassic,Middle Jurassic,,Callovian,Jurassic 5,Callovian,Callovian,,164.7,161.2,162.95,Quehuita,,marine indet.
2796,144746,PaleoDB,M. Carrano,Reptilia,NA,Teleosauridae,,Steneosaurus,,,,rudis,,,,,,,M. Carrano,M. Carrano,,NA,,46850,,NA,NA,,,,NA,,NA,not a trace,46850,Mont Lambert, Boulogne,France,Nord-Pas-de-Calais,Pas-de-Calais,50.717062,1.650134,41.56,11.02,Jurassic,Late/Upper Jurassic,,Tithonian,Jurassic 6,Portlandian,Early/Lower Tithonian,,150.8,145.5,148.15,,,marine indet.
2797,144756,PaleoDB,M. Carrano,Reptilia,NA,Metriorhynchidae,,Metriorhynchus,,,,superciliosus,,,,,,,M. Carrano,M. Carrano,,NA,,46850,,NA,NA,,,,NA,,NA,body (3D),46850,Montaubert, Le Wast,France,Nord-Pas-de-Calais,Pas-de-Calais,50.726979,1.837947,40.99,11.58,Jurassic,Middle Jurassic,,Callovian,Jurassic 5,Callovian,Late/Upper Callovian,,164.7,161.2,162.95,Argiles de Montaubert,,marginal marine indet.
2798,144756,PaleoDB,M. Carrano,Reptilia,NA,Teleosauridae,,Steneosaurus,,,cf.,durobrivensis,,,,,,,M. Carrano,M. Carrano,,NA,,46850,,NA,NA,,,,NA,,NA,body (3D),46850,Montaubert, Le Wast,France,Nord-Pas-de-Calais,Pas-de-Calais,50.726979,1.837947,40.99,11.58,Jurassic,Middle Jurassic,,Callovian,Jurassic 5,Callovian,Late/Upper Callovian,,164.7,161.2,162.95,Argiles de Montaubert,,marginal marine indet.
2799,144756,PaleoDB,M. Carrano,Reptilia,NA,Teleosauridae,,Steneosaurus,,,,intermedius,,,,,,,M. Carrano,M. Carrano,,NA,,46850,,NA,NA,,,,NA,,NA,body (3D),46850,Montaubert, Le Wast,France,Nord-Pas-de-Calais,Pas-de-Calais,50.726979,1.837947,40.99,11.58,Jurassic,Middle Jurassic,,Callovian,Jurassic 5,Callovian,Late/Upper Callovian,,164.7,161.2,162.95,Argiles de Montaubert,,marginal marine indet.
2800,144757,PaleoDB,M. Carrano,Reptilia,NA,Teleosauridae,,Steneosaurus,,,,sp.,,,,,,,M. Carrano,M. Carrano,,NA,,46850,teeth,NA,NA,,,,NA,,NA,body (3D),46850,Leulinghen,France,Nord-Pas-de-Calais,Pas-de-Calais,50.830366,1.718259,40.65,11.66,Jurassic,Middle Jurassic,,Bathonian,Jurassic 4,Bathonian,Early/Lower Bathonian,,167.7,164.7,166.2,,,marine indet.
2801,144788,PaleoDB,P. Mannion,Reptilia,NA,,,Gavialosuchus,,,cf.,gaudensis,,,,,,,P. Mannion,P. Mannion,,NA,,46856,HLMD V-4001 (maxilla); originally described as Diplocynodon plenidens by Weitzel (1938),NA,NA,,,,NA,,NA,body (3D),46856,West shore of Lake Überlingen,Germany,Baden-Württemberg,,47.766667,9.158333,47.07,8.72,Neogene,Miocene,Early/Lower Miocene,Burdigalian,Cenozoic 5,Lower Miocene,Burdigalian,,20.43,15.97,18.2,,,marine indet.
2802,144919,PaleoDB,P. Mannion,Reptilia,NA,Metriorhynchidae,,Cricosaurus,,,,araucanensis,,,,,,,P. Mannion,J. Tennant,,NA,,46882,MLP 72-IV-7-1,NA,NA,,,,NA,,NA,body (3D),46882,Bosque Petrificado,Argentina,,,-39.12,-69.42,-37.2,-31.55,Jurassic,Late/Upper Jurassic,,Tithonian,Jurassic 6,Portlandian,Early/Lower Tithonian,,150.8,145.5,148.15,Vaca Muerta,,marine indet.
2818,147464,PaleoDB,P. Mannion,Reptilia,NA,Crocodylidae,cf.,Thecachampsa,,,informal,sp. 2,,,,,,,P. Mannion,P. Mannion,,NA,,47517,AMU-CURS-012 (cranium and mandible),NA,NA,,,,NA,,NA,body (3D),47517,Domo de Agua Blanca,Venezuela,Falcon,,11.223611,-70.247222,10.95,-68.79,Neogene,Miocene,Late/Upper Miocene,,Cenozoic 6,Upper Miocene,Late/Upper Miocene,,11.608,5.332,8.47,Urumaco,Middle,terrestrial indet.
2825,147466,PaleoDB,P. Mannion,Reptilia,NA,Crocodylidae,cf.,Thecachampsa,,,informal,sp. 2,,,,,,,P. Mannion,P. Mannion,,NA,,47517,AMU-CURS-034 (cranium and rostrum),NA,NA,,,,NA,,NA,body (3D),47517,Quebrada Honda,Venezuela,Falcon,,11.191667,-70.15,10.67,-67.58,Neogene,Miocene,Middle Miocene,,Cenozoic 5,Middle Miocene,Middle Miocene,,15.97,11.608,13.789,Socorro,,terrestrial indet.
2840,149578,PaleoDB,P. Mannion,Reptilia,NA,Teleosauridae,,Machimosaurus,,,n. sp.,buffetauti,,Machimosaurus,,,,hugii,P. Mannion,J. Tennant,,NA,,53120,,NA,NA,P. Mannion,J. Tennant,,47918,SMNS 91415, a complete skull and jaws with associated parts of the postcranial skeleton,NA,body (3D),47918,Am Hornle Quarry,Germany,Neuffen,,48.38,9.36,39.5,17.86,Jurassic,Late/Upper Jurassic,,Kimmeridgian,Jurassic 5,Kimmeridgian,Early/Lower Kimmeridgian,,155.7,150.8,153.25,,,marine indet.
2841,149728,PaleoDB,M. Carrano,Reptilia,NA,Teleosauridae,,Machimosaurus,,,,hugii,,,,,,,P. Mannion,J. Tennant,,NA,,50458,Tooth,NA,NA,,,,NA,,NA,body (3D),33897,Tönniesberg, Hannover,Germany,Niedersachsen,,52.35,9.702222,43.47,17.73,Jurassic,Late/Upper Jurassic,,Kimmeridgian,Jurassic 5,Kimmeridgian,Kimmeridgian,,155.7,150.8,153.25,,,terrestrial indet.
2850,151620,PaleoDB,M. Uhen,Reptilia,NA,Dyrosauridae,,Dyrosaurus,,,n. sp.,phosphaticus,,,,,,,M. Uhen,M. Uhen,M. Carrano,NA,,48463,,NA,NA,,,,NA,,NA,body (3D),48463,Gafsa,Tunisia,Gafsa,,34.425,8.784167,17.39,9.18,Cretaceous,,,,,,Cretaceous,,145.5,66.043,105.7715,,,marine indet.
2853,152901,,M. Clapham,Reptilia,NA,Metriorhynchidae,,Dakosaurus,,,,maximus,,,,,,,P. Mannion,J. Tennant,,NA,,43156,JME-SOS4577, JME-SOS2535,NA,NA,,,,NA,,NA,body (3D),35339,Schernfeld, Solnhofen (Jura Museum Eichstätt collection),Germany,Bayern,,48.9,11.11,40.13,19.22,Jurassic,Late/Upper Jurassic,,Tithonian,Jurassic 6,Portlandian,Early/Lower Tithonian,,150.8,145.5,148.15,Solnhofen,,lagoonal/restricted shallow subtidal
2854,152924,,P. Mannion,Reptilia,NA,Metriorhynchidae,,Torvoneustes,,,n. sp.,coryphaeus,,,,,,,P. Mannion,J. Tennant,,1,specimens,49281,MJML K1863, three-dimensionally preserved skull (lacking most of the rostrum), the posterior half of the left mandibular ramus, and seven isolated teeth found in close association with the skull.,NA,NA,,,,NA,,NA,body (3D),49281,Studley Grange landfill site,United Kingdom,Wiltshire,Swindon,51.36,-1.65,42.04,8.25,Jurassic,Late/Upper Jurassic,,Kimmeridgian,Jurassic 5,Kimmeridgian,Early/Lower Kimmeridgian,,155.7,150.8,153.25,Kimmeridge Clay,,open shallow subtidal
2856,153368,,M. Carrano,Reptilia,NA,,,Thoracosaurus,,,,sp.,,,,,,,M. Carrano,M. Carrano,M. Carrano,64,specimens,49398,ITV/M/Cr-926 to 990,NA,NA,,,,NA,,NA,not a trace,49398,Marepalli,India,Andhra Pradesh,Rangareddi,17.559213,77.978148,-29.02,58.67,Cretaceous,Late/Upper Cretaceous,,Maastrichtian,Cretaceous 8,Maastrichtian,Maastrichtian,,70.6,66.043,68.3215,Infratrappean Beds,,terrestrial indet.
2862,153672,,P. Mannion,Reptilia,NA,Metriorhynchidae,,Gracilineustes,,,n. sp.,acutus,,,,,,,P. Mannion,J. Tennant,,NA,,42555,Holotype destroyed in WWII,NA,NA,,,,NA,,NA,body (3D),42555,Calvados,France,Lower Normandy,,49.88,-0.33,40.6,9.45,Jurassic,Late/Upper Jurassic,,Kimmeridgian,Jurassic 5,Kimmeridgian,Early/Lower Kimmeridgian,,155.7,150.8,153.25,,,marine indet.
2863,153672,,P. Mannion,Reptilia,NA,,,Eoneustes,,,n. sp.,bathonicus,,,,,,,P. Mannion,J. Tennant,,NA,,50377,,NA,NA,,,,NA,,NA,body (3D),42555,Calvados,France,Lower Normandy,,49.88,-0.33,40.6,9.45,Jurassic,Late/Upper Jurassic,,Kimmeridgian,Jurassic 5,Kimmeridgian,Early/Lower Kimmeridgian,,155.7,150.8,153.25,,,marine indet.
2864,153673,,P. Mannion,Reptilia,NA,Metriorhynchidae,n. gen.,Purranisaurus,,,n. sp.,potens,,,,,,,P. Mannion,J. Tennant,P. Mannion,NA,,45364,MJCM PV 2060 - holotype (skull incompletely preserved without the most anterior portion; incomplete left lower jaw),NA,NA,,,,NA,,NA,body (3D),45364,Arroyo del Cajon Grande,Argentina,Mendoza,,-35.9,-70.266667,-34.33,-33.12,,,,,,,Late/Upper Tithonian,Early/Lower Berriasian,150.8,140.2,145.5,Vaca Muerta,,marine indet.
2902,154138,,W. Kiessling,Reptilia,NA,Metriorhynchidae,,Cricosaurus,,,,suevicus,,,,,,,W. Kiessling,M. Krause,,NA,,49972,,NA,NA,,,,NA,,NA,body (3D),49972,Nusplingen Plattenkalk, Liegende Bankkalk Fm.,Germany,,,48.116667,8.866667,39.22,17.44,Jurassic,Late/Upper Jurassic,,Kimmeridgian,Jurassic 5,Kimmeridgian,Late/Upper Kimmeridgian,,155.7,150.8,153.25,Liegende Bankkalk,,lagoonal/restricted shallow subtidal
2903,154138,,W. Kiessling,Reptilia,NA,Metriorhynchidae,,Dakosaurus,,,,maximus,,,,,,,W. Kiessling,M. Krause,,NA,,49972,,NA,NA,,,,NA,,NA,body (3D),49972,Nusplingen Plattenkalk, Liegende Bankkalk Fm.,Germany,,,48.116667,8.866667,39.22,17.44,Jurassic,Late/Upper Jurassic,,Kimmeridgian,Jurassic 5,Kimmeridgian,Late/Upper Kimmeridgian,,155.7,150.8,153.25,Liegende Bankkalk,,lagoonal/restricted shallow subtidal
2904,154138,,W. Kiessling,Reptilia,NA,Teleosauridae,,Steneosaurus,,,,sp.,,,,,,,W. Kiessling,M. Krause,,NA,,49972,,NA,NA,,,,NA,,NA,body (3D),49972,Nusplingen Plattenkalk, Liegende Bankkalk Fm.,Germany,,,48.116667,8.866667,39.22,17.44,Jurassic,Late/Upper Jurassic,,Kimmeridgian,Jurassic 5,Kimmeridgian,Late/Upper Kimmeridgian,,155.7,150.8,153.25,Liegende Bankkalk,,lagoonal/restricted shallow subtidal
2905,154221,,P. Mannion,Reptilia,NA,,,Gavialosuchus,,,,americanus,,,,,,,P. Mannion,P. Mannion,,NA,,50053,UF 6225-6238,NA,NA,,,,NA,,NA,body (3D),50053,Haile III,United States,Florida,Alachua,29.683333,-82.566667,29.86,-80.89,Neogene,,,,Cenozoic 6,,early Early Hemphillian,late Early Hemphillian,10.3,4.9,7.6,,,marginal marine indet.
2906,154224,,P. Mannion,Reptilia,NA,Teleosauridae,,Steneosaurus,,,,pictaviensis,,,,,,,P. Mannion,J. Tennant,,NA,,50056,LLP.M.35,NA,NA,,,,NA,,NA,body (3D),50056,Les Lourdines,France,Vienne,,47.004167,-0.042222,37.72,9.91,Jurassic,Late/Upper Jurassic,,,,,Late/Upper Jurassic,,161.2,145.5,153.35,,,marine indet.
2907,154224,,P. Mannion,Reptilia,NA,Teleosauridae,,Steneosaurus,,,,edwardsi,,,,,,,P. Mannion,J. Tennant,,NA,,50056,LLP.M.21,NA,NA,,,,NA,,NA,body (3D),50056,Les Lourdines,France,Vienne,,47.004167,-0.042222,37.72,9.91,Jurassic,Late/Upper Jurassic,,,,,Late/Upper Jurassic,,161.2,145.5,153.35,,,marine indet.
2908,154224,,P. Mannion,Reptilia,NA,Metriorhynchidae,,Metriorhynchus,,,,brachyrhynchus,,,,,,,P. Mannion,J. Tennant,,NA,,50056,LLP.M.22,NA,NA,,,,NA,,NA,body (3D),50056,Les Lourdines,France,Vienne,,47.004167,-0.042222,37.72,9.91,Jurassic,Late/Upper Jurassic,,,,,Late/Upper Jurassic,,161.2,145.5,153.35,,,marine indet.
2909,154226,,P. Mannion,Reptilia,NA,Teleosauridae,,Steneosaurus,,,,sp.,,,,,,,P. Mannion,J. Tennant,,NA,,50057,,NA,NA,,,,NA,,NA,body (3D),50057,Andelot les Saint Amour,France,Morval,Andelot,46.59,5.77,37.51,15.03,Jurassic,Late/Upper Jurassic,,Oxfordian,Jurassic 5,Oxfordian,Middle Oxfordian,,161.2,155.7,158.45,,,marine indet.
2910,154227,,P. Mannion,Reptilia,NA,Teleosauridae,,Steneosaurus,,,,sp.,,,,,,,P. Mannion,J. Tennant,,NA,,50057,,NA,NA,,,,NA,,NA,body (3D),50057,Andelot les Saint Amour - second locality,France,Morval,Andelot,46.59,5.77,37.51,15.03,Jurassic,Late/Upper Jurassic,,Oxfordian,Jurassic 5,Oxfordian,Middle Oxfordian,,161.2,155.7,158.45,,,marine indet.
2911,154228,,P. Mannion,Reptilia,NA,Teleosauridae,,Steneosaurus,,,,bollensis,,,,,,,P. Mannion,J. Tennant,,1,specimens,50058,,NA,NA,,,,NA,,NA,body (3D),50058,100m North of Port Mulgrave,United Kingdom,Yorkshire,,54.55,-0.767,42.14,8.09,Jurassic,Early/Lower Jurassic,,Toarcian,Jurassic 3,Toarcian,Falciferum,,183,182,182.5,Jet Rock,,marine indet.
2914,154235,,P. Mannion,Reptilia,NA,Teleosauridae,,Steneosaurus,,,n. sp.,boutilieri,,,,,,,P. Mannion,J. Tennant,,NA,,50075,Distorted portion of upper jaw,NA,NA,,,,NA,,NA,body (3D),50075,Arromanches,France,Normandy,,49.92,-0.83,39.45,9.72,Jurassic,Middle Jurassic,,Bathonian,Jurassic 4,Bathonian,Bathonian,,167.7,164.7,166.2,Upper Great oolite,,marine indet.
2915,154296,,P. Mannion,Reptilia,NA,Metriorhynchidae,,Dakosaurus,,,cf.,andiniensis,,,,,,,P. Mannion,J. Tennant,,19,specimens,50103,MOZ-PV 089, skull incompletely preserved represented by the mid-posterior region of the skull that includes the orbital and post-orbital regions,NA,NA,,,,NA,,NA,body (3D),50103,Vega de Escalone,Argentina,Neuquén,,-37.11,-69.48,-35.35,-32.13,,,,,,,Late/Upper Tithonian,Early/Lower Berriasian,150.8,140.2,145.5,Vaca Muerta,,marine indet.
2920,154814,,P. Mannion,Reptilia,NA,Metriorhynchidae,,Metriorhynchus,,,cf.,superciliosus,,,,,,,P. Mannion,J. Tennant,,1,individuals,50380,Partial skull,NA,NA,,,,NA,,NA,body (3D),50380,Bavant, Calvados,France,Lower Normandy,,49.88,-0.33,39.73,10,Jurassic,Middle Jurassic,,Callovian,Jurassic 5,Callovian,Callovian,,164.7,161.2,162.95,,,marine indet.
2921,154817,,P. Mannion,Reptilia,NA,Teleosauridae,,Machimosaurus,,,,hugii,,,,,,,P. Mannion,J. Tennant,,NA,,50384,,NA,NA,,,,NA,,NA,body (3D),50384,Cricquebeuf,France,Normandy,Calvados,49.3975,0.145556,40.11,9.94,Jurassic,Late/Upper Jurassic,,Kimmeridgian,Jurassic 5,Kimmeridgian,Kimmeridgian,,155.7,150.8,153.25,,,marine indet.
2922,154818,,P. Mannion,Reptilia,NA,Teleosauridae,,Machimosaurus,,,,hugii,,,,,,,P. Mannion,J. Tennant,,NA,,50385,,NA,NA,,,,NA,,NA,body (3D),50385,Montmerle,France,,,46.078611,4.759722,36.97,14.14,Jurassic,Late/Upper Jurassic,,Kimmeridgian,Jurassic 5,Kimmeridgian,Kimmeridgian,,155.7,150.8,153.25,,,marine indet.
2923,154819,,P. Mannion,Reptilia,NA,Teleosauridae,,Machimosaurus,,,cf.,hugii,,Steneosaurus,,,cf.,bouchardi,P. Mannion,J. Tennant,J. Tennant,NA,,50388,Two isolated tooth crowns,NA,NA,,,,NA,,NA,body (3D),50388,Villerville,France,Normandy,Calvados,49.3975,0.145556,40.11,9.94,Jurassic,Late/Upper Jurassic,,Oxfordian,Jurassic 5,Oxfordian,Late/Upper Oxfordian,,161.2,155.7,158.45,Calcaire gréseux d’Hennequeville,,marine indet.
2925,154956,,P. Mannion,Reptilia,NA,Teleosauridae,,Machimosaurus,,,,hugii,,Steneosaurus,,,,obtusidens,P. Mannion,J. Tennant,,NA,,50500,Teeth,NA,NA,,,,NA,,NA,body (3D),50500,Marnes des Dives summit,France,Calvados,,49.32,-0.2,39.48,10.01,Jurassic,Middle Jurassic,,Callovian,Jurassic 5,Callovian,Late/Upper Callovian,,164.7,161.2,162.95,,,marine indet.
2926,154957,,P. Mannion,Reptilia,NA,Metriorhynchidae,,Metriorhynchus,,,,sp.,,,,,,,P. Mannion,J. Tennant,,1,individuals,5993,MHBR 1020, partial skeleton,NA,NA,,,,NA,,NA,body (3D),5993,Dozulé,France,Calvados,,49.230278,-0.044167,39.88,9.86,Jurassic,Late/Upper Jurassic,,Oxfordian,Jurassic 5,Oxfordian,Oxfordian,,161.2,155.7,158.45,,,marine indet.
2927,154959,,P. Mannion,Reptilia,NA,Teleosauridae,,Teleosaurus,,,,sp.,,,,,,,P. Mannion,J. Tennant,,1,individuals,50504,Single scute,NA,NA,,,,NA,,NA,body (3D),50504,Tatsu,China,Chongqing,,29.84,105.66,32.14,111.24,Jurassic,,,,,,Toarcian,Bajocian,183,167.7,175.35,Ziliujing,,marine indet.
2928,154961,,P. Mannion,Reptilia,NA,Metriorhynchidae,,Dakosaurus,,,,sp.,,,,,,,P. Mannion,J. Tennant,,1,specimens,50506,MUJA-1004, tooth,NA,NA,,,,NA,,NA,body (3D),50506,La Griega Beach,Spain,Asturias,,43.488056,-5.280833,35.66,6.98,Jurassic,Late/Upper Jurassic,,Kimmeridgian,Jurassic 5,Kimmeridgian,Kimmeridgian,,155.7,150.8,153.25,Terenes,,marine indet.
2929,155253,,P. Mannion,Reptilia,NA,Crocodylidae,,Thecachampsa,,,cf.,lusitanica,,Tomistoma,,,cf.,lusitanica,P. Mannion,P. Mannion,,NA,,50623,Teeth (held at the Museu Balear de Ciències Naturals de Sóller),NA,NA,,,,NA,,NA,body (3D),50623,Pou de l’Olm,Spain,Mallorca,Pollença,39.920833,3.057778,40.03,1.56,Neogene,Miocene,Early/Lower Miocene,Burdigalian,Cenozoic 5,Lower Miocene,Burdigalian,,20.43,15.97,18.2,Calcarenites of Sant Elm,,coastal indet.
2930,155308,,P. Mannion,Reptilia,NA,Metriorhynchidae,,Cricosaurus,,,n. sp.,macrospondylus,,,,,,,P. Mannion,J. Tennant,,NA,,50664,,NA,NA,,,,NA,,NA,body (3D),50664,Landkreis Hamelin-Pyrmont,Germany,Lower Saxony,,52.111667,9.374444,43.2,17.47,Cretaceous,Early/Lower Cretaceous,,Valanginian,Cretaceous 1,Valanginian,Late/Upper Valanginian,,140.2,136.4,138.3,,,marine indet.
2931,155311,,P. Mannion,Reptilia,NA,Metriorhynchidae,,Geosaurus,,,,lapparenti,,,,,,,P. Mannion,J. Tennant,,NA,,50664,,NA,NA,,,,NA,,NA,body (3D),50664,Department du Var (general),France,,,43.772222,6.593333,34.47,15.96,Cretaceous,Early/Lower Cretaceous,,Hauterivian,Cretaceous 2,Hauterivian,Early/Lower Hauterivian,,136.4,130,133.2,,,marine indet.
2932,155313,,P. Mannion,Reptilia,NA,Metriorhynchidae,cf.,Geosaurus,,,,lapparenti,,,,,,,P. Mannion,J. Tennant,,NA,,50664,,NA,NA,,,,NA,,NA,body (3D),50664,Département du Vaucluse (general),France,,,44.030833,5.144167,34.99,14.35,Cretaceous,Early/Lower Cretaceous,,Valanginian,Cretaceous 1,Valanginian,Early/Lower Valanginian,,140.2,136.4,138.3,,,marine indet.
2939,156363,,P. Mannion,Reptilia,NA,Metriorhynchidae,,Dakosaurus,,,,maximus,,,,,,,P. Mannion,J. Tennant,,1,individuals,51229,NHMUK PV R36717, isolated toothy,NA,NA,,,,NA,,NA,body (3D),51229,Chesil Beach,United Kingdom,Dorset,Weymouth,50.591944,-2.489167,41.29,7.58,Jurassic,Late/Upper Jurassic,,,,,Kimmeridgian,Early/Lower Tithonian,155.7,145.5,150.6,Kimmeridge Clay,,marine indet.
2940,156612,,P. Mannion,Reptilia,NA,Dyrosauridae,n. gen.,Anthracosuchus,,,n. sp.,balrogus,,,,,,,P. Mannion,P. Mannion,,NA,,51346,UF/IGM 67 - holotype (nearly complete skull from premaxilla to occipital condyle [missing medial portion of pterygoids and ventral braincase], nine ribs, seven vertebrae and unidentifiable bone); UF/IGM 68 - paratype (skull from partial premaxilla to occipital condyle [missing pterygoids and ventral braincase], right articular, five osteoderms, five vertebrae, eight ribs, distal pubis, distal ischium, haemal arch, three isolated teeth, proximal phalanx, sacral rib and unidentifiable bone); referred specimens: UF/IGM 69 (skull from periorbital snout to posterior parietal, missing all but a fragment of the pterygoids and the ventral braincase) and UF/ IGM 70 (skull from premaxilla to quadratic condyles, missing pterygoids and ventral braincase),NA,NA,,,,NA,,NA,body (3D),51346,Cerrejón Coal Mine (clay layer below Coal Seam 90),Colombia,Guajira,,11.145833,-72.548611,8.53,-59.43,Paleogene,Paleocene,,,Cenozoic 1,Thanetian,Middle Paleocene,Late/Upper Paleocene,60,58,59,Cerrejón,,"floodplain"
2942,158991,,P. Mannion,Reptilia,NA,,,Maroccosuchus,,,,zennaroi,,,,,,,P. Mannion,P. Mannion,,NA,,52023,OCP DEK-GE 302 (a silicified skull available only in dorsal view),NA,NA,,,,NA,,NA,body (3D),52023,Sidi Chennane, couche 1,Morocco,,,32.716667,6.783333,25.07,4.09,Paleogene,Eocene,Early/Lower Eocene,Ypresian,Cenozoic 2,Ypresian,Ypresian,,55.8,48.6,52.2,,,marine indet.
2945,161374,,C. Jaramillo,Reptilia,NA,,,Gavialosuchus,,,,americanus,,,,,,,C. Jaramillo,C. Pimiento,,NA,,52569,,NA,NA,,,,NA,,NA,body (3D),52569,Swift Creek Mine,United States,Florida,Hamilton,30.4,-83,30.66,-80.51,Neogene,Miocene,,,,,Early/Lower Clarendonian,,13.6,10.3,11.95,Statenville,,marine indet.
2946,161377,,C. Jaramillo,Reptilia,NA,,,Gavialosuchus,,,,sp.,,,,,,,C. Jaramillo,C. Pimiento,,NA,,52569,,NA,NA,,,,NA,,NA,body (3D),52569,Occidental Mine, E. Dragline,United States,Florida,Hamilton,30.4,-83,30.66,-80.51,Neogene,Miocene,,,,,Early/Lower Clarendonian,,13.6,10.3,11.95,Statenville,,marine indet.
2948,162945,,P. Mannion,Reptilia,NA,Metriorhynchidae,,Tyrannoneustes,,,,lythrodectikos,,,,,,,P. Mannion,J. Tennant,,NA,,53049,CAMSM J64267–a complete left mandibular ramus; GLAHM V1145–numerous isolated teeth, left humerus, coracoids, femur, ilium; GLAHM V1399/9–isolated tooth; GLAHM V1402/5–isolated tooth; GLAHM V1430–isolated tooth; GLAHM V1436–numerous isolated teeth; NHMUK PV R3939–incomplete skull, mandible, with eight distorted vertebrae (four of which are cervical vertebrae and the other four are thoracic vertebrae), and isolated fragments (including parts of cervical ribs); PETMG:R176–almost complete skull and PETMG:R60–an associated complete, but distorted mandible.,NA,NA,,,,NA,,NA,body (3D),53049,Peterborough (general),United Kingdom,England,Cambridgeshire,52.552069,-0.241701,42.71,9.66,Jurassic,Middle Jurassic,,Callovian,Jurassic 5,Callovian,Middle Callovian,,164.7,161.2,162.95,Oxford Clay,Peterborough,marine indet.
2949,163131,,P. Mannion,Reptilia,NA,Teleosauridae,,Steneosaurus,,,,sp.,,,,,,,P. Mannion,J. Tennant,J. Tennant,1,specimens,53120,OUMNH J.14464, isolated tooth crown,NA,NA,,,,NA,,NA,body (3D),53120,Hanborough Railway Station,United Kingdom,Oxfordshire,,51.825,-1.373333,41.62,8.93,Jurassic,Middle Jurassic,,Callovian,Jurassic 5,Callovian,Callovian,,164.7,161.2,162.95,Cornbrash,,marine indet.
2950,163132,,P. Mannion,Reptilia,NA,Teleosauridae,,Machimosaurus,,,,sp.,,,,,,,P. Mannion,J. Tennant,,1,specimens,53120,Near-complete mandible and isolated tooth crowns,NA,NA,,,,NA,,NA,body (3D),53120,Haudainville (croc locality),France,Lorraine,Meuse,49.090278,5.388056,39.99,14.47,Jurassic,Late/Upper Jurassic,,Oxfordian,Jurassic 5,Oxfordian,Late/Upper Oxfordian,,161.2,155.7,158.45,,,marine indet.
2951,163133,,P. Mannion,Reptilia,NA,Teleosauridae,,Machimosaurus,,,,hugii,,,,,,,P. Mannion,J. Tennant,,1,specimens,53120,Isolated tooth,NA,NA,,,,NA,,NA,body (3D),53120,Cesareda (croc locality),Portugal,Leiria,,39.36667,-9.15,33.55,1.47,Jurassic,Late/Upper Jurassic,,Oxfordian,Jurassic 5,Oxfordian,Late/Upper Oxfordian,,161.2,155.7,158.45,,,marine indet.
2952,163134,,P. Mannion,Reptilia,NA,Teleosauridae,,Machimosaurus,,,,hugii,,,,,,,P. Mannion,J. Tennant,,1,specimens,53120,Partial snout,NA,NA,,,,NA,,NA,body (3D),53120,Malhão (croc locality),Portugal,Algarve,,37.14,-7.712222,31.05,1.33,Jurassic,Late/Upper Jurassic,,Oxfordian,Jurassic 5,Oxfordian,Late/Upper Oxfordian,,161.2,155.7,158.45,,,marine indet.
2953,163135,,P. Mannion,Reptilia,NA,Teleosauridae,,Machimosaurus,,,,sp.,,,,,,,P. Mannion,J. Tennant,,1,specimens,53120,Isolated tooth crown,NA,NA,,,,NA,,NA,body (3D),53120,Cesaredas (croc locality),Portugal,Lourinha,,39.299722,-9.236389,33.52,1.36,Jurassic,Late/Upper Jurassic,,Oxfordian,Jurassic 5,Oxfordian,Middle Oxfordian,,161.2,155.7,158.45,,,marine indet.
2954,163136,,P. Mannion,Reptilia,NA,Teleosauridae,,Machimosaurus,,,,hugii,,,,,,,P. Mannion,J. Tennant,,1,specimens,53120,Tooth, MG 25,NA,NA,,,,NA,,NA,body (3D),53120,Colmeias,Portugal,Leiria,,39.815833,-8.653056,33.74,2,Jurassic,Late/Upper Jurassic,,Kimmeridgian,Jurassic 5,Kimmeridgian,Late/Upper Kimmeridgian,,155.7,150.8,153.25,Alocabaca Beds,,marine indet.
2955,163137,,P. Mannion,Reptilia,NA,Teleosauridae,cf.,Machimosaurus,,,,sp.,,,,,,,P. Mannion,J. Tennant,,NA,,53120,Teeth,NA,NA,,,,NA,,NA,body (3D),53120,Asturias coast (general 1),Portugal,Asturias,,43.590556,-5.873056,35.94,6.57,Jurassic,Late/Upper Jurassic,,Kimmeridgian,Jurassic 5,Kimmeridgian,Kimmeridgian,,155.7,150.8,153.25,Tereñes,,shallow subtidal indet.
2956,163139,,P. Mannion,Reptilia,NA,Teleosauridae,,Machimosaurus,,,,hugii,,,,,,,P. Mannion,J. Tennant,,1,specimens,53120,anterior half of a rostrum and mandible in occlusion,NA,NA,,,,NA,,NA,body (3D),53120,Cricqueboeuf,France,Normandy,,49.400833,0.147222,NA,NA,Jurassic,Late/Upper Jurassic,,Kimmeridgian,Jurassic 5,Kimmeridgian,Early/Lower Kimmeridgian,,155.7,150.8,153.25,Calcaires Coquilliers,,marine indet.
2957,163140,,P. Mannion,Reptilia,NA,Teleosauridae,,Machimosaurus,,,,sp.,,,,,,,P. Mannion,J. Tennant,,1,specimens,53120,Tooth,NA,NA,,,,NA,,NA,body (3D),53120,Kahlenberg, croc locality,Germany,Lower Saxony,,48.233333,7.783333,39.27,16.56,Jurassic,Late/Upper Jurassic,,Kimmeridgian,Jurassic 5,Kimmeridgian,Kimmeridgian,,155.7,150.8,153.25,,,marine indet.
2958,163141,,P. Mannion,Reptilia,NA,Teleosauridae,,Machimosaurus,,,,sp.,,,,,,,P. Mannion,J. Tennant,M. Carrano,1,specimens,53788,"not Machimosaurus hugii"; tooth,NA,NA,,,,NA,,NA,body (3D),53788,Fritzow, Cammin,Poland,West Pomerania,,54.15,14.81222,45.43,21.76,Jurassic,Late/Upper Jurassic,,Kimmeridgian,Jurassic 5,Kimmeridgian,Kimmeridgian,,155.7,150.8,153.25,,,marine indet.
2959,163142,,P. Mannion,Reptilia,NA,Teleosauridae,,Steneosaurus,,,,sp.,,,,,,,P. Mannion,J. Tennant,J. Tennant,NA,,53120,Isolated teeth and mandibular fragment,NA,NA,,,,NA,,NA,body (3D),53120,Czarnoglowy (croc locality),Poland,Czarnoglowy,,53.768611,14.076667,45.14,21.18,Jurassic,Late/Upper Jurassic,,Kimmeridgian,Jurassic 5,Kimmeridgian,Early/Lower Kimmeridgian,,155.7,150.8,153.25,,,marine indet.
2960,163143,,P. Mannion,Reptilia,NA,Teleosauridae,,Machimosaurus,,,,sp.,,,,,,,P. Mannion,J. Tennant,,NA,,53120,Teeth,NA,NA,,,,NA,,NA,body (3D),53120,Porto das Barcas (croc locality),Portugal,Lisboa,,39.216667,-9.333333,33.49,1,Jurassic,Late/Upper Jurassic,,,,,Late/Upper Kimmeridgian,Early/Lower Tithonian,155.7,145.5,150.6,Lourinha,Praia Azul,marine indet.
2961,163144,,P. Mannion,Reptilia,NA,Teleosauridae,,Machimosaurus,,,,sp.,,,,,,,P. Mannion,J. Tennant,,NA,,53120,Teeth,NA,NA,,,,NA,,NA,body (3D),53120,Peralta (croc locality),Portugal,Lisbon,Lourinhã,39.244633,-9.337983,33.52,1.02,Jurassic,Late/Upper Jurassic,,,,,Late/Upper Kimmeridgian,Early/Lower Tithonian,155.7,145.5,150.6,Lourinha,Praia Azul,marine indet.
2962,163145,,P. Mannion,Reptilia,NA,Teleosauridae,,Machimosaurus,,,,sp.,,,,,,,P. Mannion,J. Tennant,,2,specimens,53120,ML657 and ML658, teeth,NA,NA,,,,NA,,NA,body (3D),53120,Zimbral,Portugal,Lourinha,,37.190833,-7.666944,31.08,1.17,Jurassic,Late/Upper Jurassic,,,,,Late/Upper Kimmeridgian,Early/Lower Tithonian,155.7,145.5,150.6,,,marine indet.
2963,163146,,P. Mannion,Reptilia,NA,Teleosauridae,,Machimosaurus,,,,nowackianus,,Simolestes,,,,nowackianus,P. Mannion,J. Tennant,,1,individuals,53120,GPIT, lost,NA,NA,,,,NA,,NA,body (3D),53120,Harrar, near Feyambiro,Ethiopia,Harari,,9.311944,42.1225,-12.13,26.55,Jurassic,Late/Upper Jurassic,,,Jurassic 5,,Oxfordian,Kimmeridgian,161.2,150.8,156,,,marine indet.
2966,164377,,M. Carrano,Reptilia,NA,Teleosauridae,,Steneosaurus,,,,sp.,,,,,,,M. Carrano,M. Carrano,,NA,,53638,,NA,NA,,,,NA,,NA,body (3D),53638,Chassiron (beds 1001-1005), Île d'Oléron,France,Poitou-Charentes,Île d'Oléron,46.46668,-1.410238,36.82,8.63,Jurassic,Late/Upper Jurassic,,Tithonian,Jurassic 6,Portlandian,Early/Lower Tithonian,,150.8,145.5,148.15,,2,estuary/bay
2979,166013,,M. Carrano,Reptilia,NA,Teleosauridae,cf.,Steneosaurus,,,,sp.,,,,,,,M. Carrano,M. Carrano,,NA,,54265,,NA,NA,,,,NA,,NA,body (3D),54265,Ksar Krerachfa,Tunisia,Medinine,,33.190481,10.289189,17.56,12.22,Cretaceous,Early/Lower Cretaceous,,,,,Early/Lower Cretaceous,,145.5,99.7,122.6,Continental Intercalaire,,terrestrial indet.
3002,167531,,M. Carrano,Reptilia,NA,,,Thoracosaurus,,,,sp.,,,,,,,M. Carrano,M. Carrano,,1,specimens,54671,NJSM 12215,NA,NA,,,,NA,,NA,not a trace,54671,Crosswicks Creek (basal Hornerstown),United States,New Jersey,Burlington,40.146944,-74.721944,40.46,-50.23,Cretaceous,Late/Upper Cretaceous,,Maastrichtian,Cretaceous 8,Maastrichtian,Late/Upper Maastrichtian,,70.6,66.043,68.3215,Hornerstown,,marginal marine indet.
3006,167780,,M. Carrano,Reptilia,NA,Dyrosauridae,,Hyposaurus,,,,rogersii,,,,,,,M. Carrano,M. Carrano,,NA,,54671,,NA,NA,,,,NA,,NA,body (3D),9105,Barnsboro "greensand" (Hornerstown),United States,New Jersey,Gloucester,39.761667,-75.16,40.19,-50.8,Cretaceous,Late/Upper Cretaceous,,Maastrichtian,Cretaceous 8,Maastrichtian,Late/Upper Maastrichtian,,70.6,66.043,68.3215,Hornerstown,,marginal marine indet.
