# Supplementary material for: Climate constrains the evolutionary history and biodiversity of crocodylians
Source: Nat Commun. 2015 Sep 24;6:8438. doi: 10.1038/ncomms9438 (PMC4598718; doi:10.1038/ncomms9438)
Supplement: Supplementary Data 3 — Time intervals table [file ncomms9438-s4.txt]

7.246	Ng3	Gelasian, Messinian, Piacenzian, Zanclean
15.97	Ng2	Langhian, Serravallian, Tortonian
23.03	Ng1	Aquitanian, Burdigalian
33.9	Pg5	Chattian, Rupelian
40.4	Pg4	Bartonian, Priabonian
48.6	Pg3	Lutetian
55.8	Pg2	Ypresian
61.7	Pg1	Selandian, Thanetian
66.043	Pg0	Danian
70.6	K8	Maastrichtian
84.9	K7	Campanian
94.3	K6	Coniacian, Santonian, Turonian
99.7	K5	Cenomanian
112.6	K4	Albian
125.45	K3	Aptian
136.4	K2	Barremian, Hauterivian
145.5	K1	Berriasian, Valanginian
155.7	J6	Kimmeridgian, Tithonian
164.7	J5	Callovian, Oxfordian
171.6	J4	Bajocian, Bathonian
183	J3	Aalenian, Toarcian
189.6	J2	Pliensbachian
201.6	J1	Hettangian, Sinemurian
205.6	Tr5	Rhaetian
221.5	Tr4	Norian
235	Tr3	Carnian
242	Tr2	Ladinian
252.3	Tr1	Anisian, Induan, Olenekian
259	P5	Changhsingian, Wuchiapingian
268	P4	Capitanian, Wordian
279.5	P3	Kungurian, Roadian
290.1	P2	Artinskian
298.9	P1	Asselian, Sakmarian
303.4	C5	Gzhelian, Kasimovian
314.6	C4	Moscovian
326.4	C3	Bashkirian, Serpukhovian
345.3	C2	Visean
360.7	C1	Tournaisian
376.1	D5	Famennian
383.7	D4	Frasnian
391.9	D3	Eifelian, Givetian
409.1	D2	Emsian
416	D1	Lochkovian, Pragian
422.9	S3	Gorstian, Homerian, Ludfordian, unnamed Pridoli stage
436	S2	Homerian, Sheinwoodian, Telychian
443.7	S1	Aeronian, Rhuddanian
455.8	Or5	Hirnantian, Katian
460.9	Or4	Sandbian
468.1	Or3	Darriwilian
478.6	Or2	Floian
488.3	Or1	Tremadocian
501	Cm5	Furongian
513	Cm4	Middle Cambrian
520	Cm3	Atdabanian, Botomian, Toyonian
530	Cm2	Tommotian
542	Cm1	Manykaian
