# Supplementary material for: Climate constrains the evolutionary history and biodiversity of crocodylians
Source: Nat Commun. 2015 Sep 24;6:8438. doi: 10.1038/ncomms9438 (PMC4598718; doi:10.1038/ncomms9438)
Supplement: Supplementary Data 5 — Zachos et al. (2008) palaeotemperature proxy isotope data [file ncomms9438-s6.txt]

SITE	Age_Ma	Genus	d18O	d13C
607	0.0000	CIB	3.28	0.88
849	0.0000	CIB	3.58	0.15
607	0.0020	CIB	3.16	0.96
659	0.0020	CIB	2.91	NA
607	0.0040	CIB	3.33	0.88
659	0.0040	CIB	3.16	NA
849	0.0040	CIB	3.58	0.17
607	0.0059	CIB	3.66	0.70
659	0.0060	CIB	3.23	NA
806	0.0070	CIB	2.97	0.27
659	0.0080	CIB	3.23	NA
849	0.0080	CIB	3.71	0.06
659	0.0100	CIB	3.20	NA
806	0.0100	CIB	3.11	0.27
607	0.0118	CIB	4.35	0.55
806	0.0120	CIB	3.65	-0.04
849	0.0120	CIB	4.34	-0.15
659	0.0130	CIB	3.47	NA
806	0.0150	CIB	4.32	-0.13
849	0.0160	CIB	4.72	-0.21
607	0.0179	CIB	5.07	0.15
659	0.0180	CIB	4.82	NA
659	0.0180	CIB	5.05	NA
806	0.0180	CIB	4.70	-0.13
659	0.0200	CIB	4.97	NA
849	0.0200	CIB	4.71	-0.14
607	0.0214	CIB	4.99	0.17
806	0.0230	CIB	4.42	-0.18
659	0.0240	CIB	4.93	NA
849	0.0240	CIB	4.62	-0.02
607	0.0260	CIB	4.82	0.22
659	0.0270	CIB	4.77	NA
806	0.0280	CIB	4.46	-0.16
849	0.0280	CIB	4.59	0.03
659	0.0300	CIB	4.30	NA
607	0.0305	CIB	4.65	0.59
849	0.0320	CIB	4.52	0.06
659	0.0330	CIB	4.54	NA
806	0.0330	CIB	4.28	0.05
607	0.0335	CIB	4.80	0.76
849	0.0360	CIB	4.48	0.05
607	0.0361	CIB	4.67	0.76
806	0.0370	CIB	4.18	-0.12
607	0.0388	CIB	4.59	0.72
659	0.0400	CIB	4.35	NA
849	0.0400	CIB	4.57	0.00
659	0.0410	CIB	4.38	NA
806	0.0420	CIB	4.20	-0.12
607	0.0423	CIB	4.53	0.84
849	0.0440	CIB	4.58	0.01
607	0.0457	CIB	4.45	0.74
806	0.0470	CIB	4.27	0.07
659	0.0480	CIB	4.13	NA
849	0.0480	CIB	4.48	0.05
607	0.0486	CIB	4.58	0.97
659	0.0500	CIB	4.43	NA
607	0.0507	CIB	4.45	0.85
659	0.0520	CIB	4.42	NA
806	0.0520	CIB	3.93	-0.19
849	0.0520	CIB	4.46	0.01
607	0.0529	CIB	4.19	0.77
659	0.0550	CIB	4.03	NA
607	0.0551	CIB	4.23	0.32
849	0.0560	CIB	4.47	-0.08
607	0.0569	CIB	4.55	0.03
806	0.0570	CIB	3.85	-0.21
849	0.0600	CIB	4.54	-0.19
607	0.0607	CIB	4.66	-0.01
806	0.0610	CIB	4.19	-0.23
659	0.0640	CIB	4.35	NA
806	0.0640	CIB	4.19	-0.17
849	0.0640	CIB	4.53	-0.13
607	0.0645	CIB	4.37	0.40
659	0.0650	CIB	4.76	NA
849	0.0680	CIB	4.39	0.06
659	0.0690	CIB	4.13	NA
607	0.0705	CIB	3.96	1.09
806	0.0720	CIB	3.96	-0.02
849	0.0720	CIB	4.20	0.19
607	0.0741	CIB	3.99	1.19
659	0.0760	CIB	4.15	NA
849	0.0760	CIB	4.14	0.14
607	0.0770	CIB	3.89	1.07
607	0.0799	CIB	3.77	0.91
659	0.0800	CIB	3.61	NA
806	0.0800	CIB	3.51	0.08
849	0.0800	CIB	4.05	0.12
607	0.0829	CIB	4.04	0.67
806	0.0830	CIB	3.69	-0.01
849	0.0840	CIB	3.90	0.18
607	0.0860	CIB	4.29	0.93
806	0.0870	CIB	3.87	0.06
849	0.0880	CIB	3.84	0.15
659	0.0890	CIB	3.92	NA
607	0.0894	CIB	4.07	1.01
659	0.0900	CIB	4.25	NA
806	0.0910	CIB	3.61	0.03
849	0.0920	CIB	3.90	0.11
607	0.0929	CIB	4.02	0.98
659	0.0950	CIB	3.68	NA
806	0.0950	CIB	3.42	0.04
849	0.0960	CIB	3.95	0.11
607	0.0967	CIB	3.81	1.01
659	0.0980	CIB	3.72	NA
806	0.0990	CIB	3.74	-0.02
849	0.1000	CIB	3.89	0.02
607	0.1004	CIB	3.62	0.83
659	0.1010	CIB	3.85	NA
659	0.1040	CIB	3.54	NA
806	0.1040	CIB	3.47	-0.06
849	0.1040	CIB	3.80	-0.01
607	0.1062	CIB	3.97	0.71
849	0.1080	CIB	3.76	0.06
659	0.1090	CIB	3.85	NA
806	0.1090	CIB	3.81	-0.16
607	0.1120	CIB	4.00	0.70
849	0.1120	CIB	3.68	0.09
659	0.1130	CIB	3.87	NA
659	0.1140	CIB	3.28	NA
806	0.1140	CIB	3.45	0.00
607	0.1155	CIB	3.69	0.91
849	0.1160	CIB	3.43	0.16
659	0.1180	CIB	4.25	NA
607	0.1188	CIB	3.62	0.81
806	0.1190	CIB	2.72	-0.14
659	0.1200	CIB	3.22	NA
849	0.1200	CIB	3.25	0.12
607	0.1217	CIB	3.19	0.78
659	0.1220	CIB	2.69	NA
849	0.1240	CIB	3.30	0.00
607	0.1244	CIB	3.05	0.92
659	0.1260	CIB	2.79	NA
806	0.1260	CIB	4.40	-0.30
607	0.1269	CIB	3.84	0.29
849	0.1280	CIB	3.78	-0.14
659	0.1310	CIB	3.69	NA
607	0.1312	CIB	4.64	0.12
849	0.1320	CIB	4.43	-0.27
806	0.1330	CIB	4.50	-0.34
659	0.1350	CIB	4.99	NA
659	0.1360	CIB	4.96	NA
849	0.1360	CIB	4.77	-0.34
659	0.1370	CIB	4.52	NA
607	0.1400	CIB	4.89	-0.17
659	0.1400	CIB	4.58	NA
849	0.1400	CIB	4.79	-0.37
659	0.1410	CIB	4.80	NA
806	0.1410	CIB	4.55	-0.33
659	0.1430	CIB	4.55	NA
659	0.1440	CIB	4.56	NA
849	0.1440	CIB	4.74	-0.31
607	0.1447	CIB	4.93	-0.25
806	0.1450	CIB	4.29	-0.45
607	0.1466	CIB	4.97	-0.03
659	0.1480	CIB	4.68	NA
849	0.1480	CIB	4.65	-0.29
607	0.1482	CIB	4.83	-0.02
659	0.1490	CIB	5.07	NA
607	0.1498	CIB	4.74	0.07
806	0.1510	CIB	4.30	-0.47
849	0.1520	CIB	4.58	-0.35
607	0.1521	CIB	4.58	0.14
659	0.1530	CIB	4.78	NA
607	0.1548	CIB	4.59	-0.13
806	0.1560	CIB	4.06	-0.41
849	0.1560	CIB	4.63	-0.34
659	0.1570	CIB	4.50	NA
607	0.1575	CIB	4.60	0.09
849	0.1600	CIB	4.62	-0.35
607	0.1602	CIB	4.38	0.14
659	0.1610	CIB	4.77	NA
806	0.1610	CIB	4.33	-0.48
607	0.1630	CIB	4.35	0.21
849	0.1640	CIB	4.43	-0.30
607	0.1655	CIB	4.30	0.28
806	0.1660	CIB	4.19	-0.44
659	0.1670	CIB	4.53	NA
607	0.1677	CIB	4.36	0.38
849	0.1680	CIB	4.27	-0.26
607	0.1698	CIB	4.50	0.17
659	0.1710	CIB	4.11	NA
806	0.1710	CIB	4.03	-0.39
607	0.1720	CIB	4.42	0.08
849	0.1720	CIB	4.25	-0.30
607	0.1741	CIB	4.52	0.04
659	0.1760	CIB	4.20	NA
806	0.1760	CIB	4.11	-0.54
849	0.1760	CIB	4.29	-0.36
607	0.1763	CIB	4.61	-0.18
849	0.1800	CIB	4.34	-0.36
607	0.1808	CIB	4.33	0.02
806	0.1810	CIB	4.14	-0.32
659	0.1830	CIB	4.50	NA
849	0.1840	CIB	4.27	-0.25
659	0.1860	CIB	4.44	NA
806	0.1860	CIB	3.94	-0.38
607	0.1873	CIB	4.06	0.61
849	0.1880	CIB	4.04	-0.09
659	0.1890	CIB	3.62	NA
806	0.1900	CIB	3.43	-0.15
659	0.1910	CIB	3.95	NA
849	0.1920	CIB	3.84	-0.03
607	0.1938	CIB	3.73	0.86
659	0.1940	CIB	2.87	NA
806	0.1950	CIB	3.43	-0.01
607	0.1955	CIB	3.48	0.85
849	0.1960	CIB	3.71	-0.05
607	0.1969	CIB	3.69	0.84
806	0.1990	CIB	3.39	0.02
607	0.1996	CIB	3.80	1.09
659	0.2000	CIB	3.40	NA
849	0.2000	CIB	3.70	-0.05
806	0.2020	CIB	3.20	0.03
607	0.2024	CIB	3.63	0.92
849	0.2040	CIB	3.78	0.02
659	0.2050	CIB	3.38	NA
607	0.2051	CIB	3.55	0.97
607	0.2079	CIB	3.56	0.86
849	0.2080	CIB	3.74	0.02
607	0.2115	CIB	3.61	0.80
849	0.2120	CIB	3.67	-0.04
659	0.2140	CIB	3.41	NA
849	0.2160	CIB	3.79	-0.12
607	0.2161	CIB	3.53	0.38
659	0.2170	CIB	3.56	NA
607	0.2190	CIB	3.56	0.26
659	0.2200	CIB	3.58	NA
806	0.2200	CIB	3.96	-0.51
849	0.2200	CIB	3.98	-0.22
659	0.2220	CIB	4.20	NA
607	0.2223	CIB	4.67	0.44
806	0.2240	CIB	4.15	-0.35
849	0.2240	CIB	4.08	-0.31
659	0.2250	CIB	4.72	NA
607	0.2256	CIB	4.33	0.53
806	0.2280	CIB	4.14	-0.14
849	0.2280	CIB	4.15	-0.37
607	0.2289	CIB	3.99	0.62
659	0.2290	CIB	4.01	NA
806	0.2320	CIB	3.35	-0.05
849	0.2320	CIB	4.09	-0.26
607	0.2321	CIB	4.28	0.83
659	0.2350	CIB	4.40	NA
607	0.2354	CIB	3.64	0.79
806	0.2360	CIB	3.42	0.00
849	0.2360	CIB	3.91	-0.09
659	0.2380	CIB	3.63	NA
607	0.2387	CIB	3.45	0.70
806	0.2400	CIB	3.18	-0.12
849	0.2400	CIB	3.76	-0.03
607	0.2420	CIB	3.40	0.72
607	0.2427	CIB	3.91	0.56
659	0.2430	CIB	3.64	NA
806	0.2440	CIB	4.02	-0.57
849	0.2440	CIB	3.96	-0.20
607	0.2451	CIB	4.40	0.62
607	0.2473	CIB	4.70	0.39
659	0.2480	CIB	4.36	NA
806	0.2480	CIB	4.37	-0.32
849	0.2480	CIB	4.25	-0.34
607	0.2493	CIB	4.70	-0.03
607	0.2515	CIB	4.64	0.50
659	0.2520	CIB	4.57	NA
806	0.2520	CIB	4.31	-0.31
849	0.2520	CIB	4.31	-0.32
607	0.2535	CIB	4.44	0.28
659	0.2550	CIB	4.67	NA
607	0.2557	CIB	4.38	0.50
806	0.2560	CIB	4.20	-0.32
849	0.2560	CIB	4.33	-0.35
607	0.2576	CIB	4.47	0.47
806	0.2590	CIB	4.25	-0.42
607	0.2599	CIB	4.12	-0.39
659	0.2600	CIB	4.41	NA
849	0.2600	CIB	4.36	-0.43
607	0.2619	CIB	4.39	0.33
607	0.2627	CIB	3.55	0.74
806	0.2630	CIB	4.16	-0.62
659	0.2640	CIB	4.80	NA
849	0.2640	CIB	4.38	-0.41
607	0.2651	CIB	4.14	-0.30
659	0.2660	CIB	4.62	NA
607	0.2669	CIB	4.43	-0.15
806	0.2670	CIB	4.29	-0.52
849	0.2680	CIB	4.44	-0.42
607	0.2697	CIB	4.29	0.44
659	0.2700	CIB	4.44	NA
659	0.2720	CIB	4.61	NA
849	0.2720	CIB	4.44	-0.47
607	0.2724	CIB	4.03	0.91
806	0.2730	CIB	3.92	-0.19
607	0.2752	CIB	3.86	0.77
659	0.2760	CIB	4.43	NA
849	0.2760	CIB	4.31	-0.40
607	0.2779	CIB	3.85	0.68
806	0.2780	CIB	3.61	-0.10
849	0.2800	CIB	4.08	-0.25
607	0.2825	CIB	3.99	-0.32
659	0.2830	CIB	4.10	NA
806	0.2840	CIB	3.58	-0.25
849	0.2840	CIB	3.95	-0.16
659	0.2870	CIB	3.73	NA
607	0.2872	CIB	4.22	0.13
849	0.2880	CIB	3.96	-0.16
806	0.2900	CIB	3.47	-0.31
659	0.2910	CIB	3.83	NA
849	0.2920	CIB	4.08	-0.27
659	0.2940	CIB	4.35	NA
607	0.2941	CIB	4.25	0.54
806	0.2960	CIB	4.04	-0.25
849	0.2960	CIB	4.09	-0.30
607	0.2965	CIB	4.19	0.69
659	0.2990	CIB	4.61	NA
659	0.3000	CIB	4.41	NA
849	0.3000	CIB	4.08	-0.27
607	0.3018	CIB	3.90	0.36
659	0.3030	CIB	4.35	NA
849	0.3040	CIB	4.09	-0.21
659	0.3050	CIB	3.83	NA
607	0.3059	CIB	3.88	0.49
659	0.3080	CIB	3.67	NA
849	0.3080	CIB	3.94	-0.23
607	0.3105	CIB	3.57	0.39
659	0.3120	CIB	3.29	NA
849	0.3120	CIB	3.75	-0.25
607	0.3152	CIB	3.51	0.72
659	0.3160	CIB	4.04	NA
849	0.3160	CIB	3.74	-0.14
806	0.3180	CIB	3.60	-0.18
607	0.3199	CIB	3.09	0.56
659	0.3200	CIB	4.18	NA
849	0.3200	CIB	3.70	-0.03
659	0.3220	CIB	3.25	NA
849	0.3240	CIB	3.56	0.06
607	0.3245	CIB	2.93	0.51
806	0.3250	CIB	3.05	0.01
659	0.3270	CIB	3.58	NA
849	0.3280	CIB	3.39	0.10
607	0.3292	CIB	3.24	0.71
659	0.3310	CIB	3.29	NA
849	0.3320	CIB	3.41	0.01
806	0.3330	CIB	3.31	-0.18
607	0.3338	CIB	3.53	-0.12
659	0.3350	CIB	3.82	NA
849	0.3360	CIB	3.77	-0.13
607	0.3387	CIB	3.81	-0.43
806	0.3400	CIB	4.07	-0.30
849	0.3400	CIB	4.24	-0.20
607	0.3405	CIB	4.77	-0.27
659	0.3410	CIB	4.53	NA
659	0.3430	CIB	4.85	NA
806	0.3440	CIB	3.64	-0.15
849	0.3440	CIB	4.56	-0.22
607	0.3442	CIB	4.52	-0.43
659	0.3460	CIB	4.79	NA
607	0.3470	CIB	4.40	-0.06
849	0.3480	CIB	4.60	-0.25
659	0.3490	CIB	4.49	NA
806	0.3490	CIB	4.14	-0.46
607	0.3503	CIB	4.71	0.14
849	0.3520	CIB	4.45	-0.31
659	0.3530	CIB	4.79	NA
806	0.3530	CIB	4.33	-0.51
607	0.3536	CIB	4.37	0.83
659	0.3550	CIB	4.25	NA
659	0.3560	CIB	4.72	NA
806	0.3560	CIB	4.23	-0.49
849	0.3560	CIB	4.40	-0.30
607	0.3569	CIB	4.12	-0.49
659	0.3570	CIB	4.61	NA
659	0.3600	CIB	4.10	NA
806	0.3600	CIB	4.11	-0.49
849	0.3600	CIB	4.34	-0.25
607	0.3602	CIB	4.44	-0.28
659	0.3620	CIB	4.35	NA
806	0.3630	CIB	3.88	-0.30
849	0.3640	CIB	4.21	-0.18
659	0.3650	CIB	4.09	NA
607	0.3650	CIB	4.39	0.48
659	0.3660	CIB	4.46	NA
806	0.3660	CIB	4.07	-0.40
607	0.3668	CIB	4.39	0.20
659	0.3680	CIB	3.93	NA
849	0.3680	CIB	4.12	-0.14
607	0.3685	CIB	4.27	0.06
607	0.3716	CIB	4.34	0.41
806	0.3720	CIB	4.03	-0.26
849	0.3720	CIB	4.08	-0.12
607	0.3733	CIB	4.22	0.54
659	0.3750	CIB	4.14	NA
849	0.3760	CIB	4.05	-0.05
607	0.3771	CIB	4.25	0.19
806	0.3780	CIB	4.03	-0.19
607	0.3799	CIB	4.20	0.75
849	0.3800	CIB	4.02	-0.04
659	0.3820	CIB	3.99	NA
607	0.3832	CIB	3.96	0.83
806	0.3840	CIB	3.92	-0.03
849	0.3840	CIB	4.02	-0.03
607	0.3865	CIB	3.88	0.92
849	0.3880	CIB	3.97	-0.06
659	0.3890	CIB	3.85	NA
806	0.3890	CIB	3.48	-0.21
607	0.3898	CIB	3.78	0.84
849	0.3920	CIB	3.84	0.01
607	0.3931	CIB	3.74	0.85
806	0.3950	CIB	3.54	-0.01
849	0.3960	CIB	3.41	0.25
607	0.3964	CIB	3.56	0.97
607	0.3979	CIB	3.41	1.23
659	0.3980	CIB	3.66	NA
607	0.3987	CIB	3.29	1.30
849	0.4000	CIB	3.19	0.28
607	0.4009	CIB	3.04	1.29
806	0.4010	CIB	3.24	0.30
607	0.4017	CIB	2.81	1.06
607	0.4033	CIB	3.18	1.05
849	0.4040	CIB	3.15	0.24
607	0.4046	CIB	3.33	1.01
659	0.4050	CIB	2.89	NA
806	0.4060	CIB	3.14	0.33
607	0.4060	CIB	3.67	0.93
607	0.4075	CIB	3.64	0.73
849	0.4080	CIB	3.25	0.25
607	0.4090	CIB	3.63	0.56
659	0.4100	CIB	3.34	NA
659	0.4100	CIB	3.34	NA
607	0.4106	CIB	3.81	-0.61
806	0.4120	CIB	3.10	0.26
849	0.4120	CIB	3.35	0.26
607	0.4125	CIB	4.77	-0.56
659	0.4130	CIB	3.24	NA
849	0.4160	CIB	3.45	0.27
607	0.4162	CIB	4.74	-0.76
607	0.4179	CIB	4.82	-0.92
806	0.4180	CIB	3.03	0.25
659	0.4190	CIB	3.87	NA
607	0.4198	CIB	4.96	-0.59
806	0.4200	CIB	4.46	-0.45
849	0.4200	CIB	3.55	0.28
659	0.4230	CIB	3.47	NA
806	0.4230	CIB	3.62	-0.09
849	0.4240	CIB	4.13	-0.02
806	0.4250	CIB	3.73	-0.17
659	0.4260	CIB	4.88	NA
607	0.4271	CIB	4.70	-0.77
806	0.4280	CIB	4.65	-0.33
849	0.4280	CIB	4.79	-0.36
659	0.4300	CIB	4.56	NA
806	0.4310	CIB	4.67	-0.33
607	0.4312	CIB	4.45	-0.58
659	0.4320	CIB	5.18	NA
849	0.4320	CIB	4.86	-0.37
607	0.4344	CIB	4.76	-0.42
659	0.4360	CIB	5.21	NA
806	0.4360	CIB	4.57	-0.34
849	0.4360	CIB	4.90	-0.35
607	0.4380	CIB	4.68	-0.28
659	0.4400	CIB	5.05	NA
849	0.4400	CIB	4.89	-0.34
806	0.4410	CIB	4.27	-0.23
607	0.4417	CIB	4.69	-0.38
659	0.4440	CIB	4.83	NA
849	0.4440	CIB	4.71	-0.28
806	0.4450	CIB	4.43	-0.40
607	0.4453	CIB	4.63	-0.36
659	0.4470	CIB	4.80	NA
849	0.4480	CIB	4.56	-0.19
806	0.4500	CIB	4.25	-0.46
659	0.4520	CIB	5.01	NA
849	0.4520	CIB	4.58	-0.28
607	0.4526	CIB	4.27	-0.28
806	0.4540	CIB	4.11	-0.25
607	0.4545	CIB	3.91	0.31
659	0.4550	CIB	4.81	NA
849	0.4560	CIB	4.61	-0.37
607	0.4577	CIB	4.03	-0.45
806	0.4600	CIB	4.15	-0.23
849	0.4600	CIB	4.54	-0.27
659	0.4610	CIB	4.77	NA
607	0.4613	CIB	4.37	-0.08
806	0.4640	CIB	4.20	-0.23
849	0.4640	CIB	4.46	-0.20
607	0.4645	CIB	4.43	0.59
607	0.4650	CIB	4.20	0.75
659	0.4670	CIB	4.38	NA
849	0.4680	CIB	4.33	-0.20
607	0.4686	CIB	3.99	0.79
806	0.4690	CIB	4.61	-0.14
659	0.4710	CIB	4.67	NA
659	0.4710	CIB	4.92	NA
849	0.4720	CIB	4.22	-0.23
607	0.4723	CIB	3.76	0.86
806	0.4740	CIB	4.14	-0.18
659	0.4750	CIB	3.85	NA
607	0.4759	CIB	3.52	1.14
849	0.4760	CIB	4.20	-0.18
806	0.4780	CIB	4.02	0.11
607	0.4795	CIB	3.83	0.94
659	0.4800	CIB	4.41	NA
849	0.4800	CIB	4.11	0.04
659	0.4810	CIB	4.32	NA
659	0.4820	CIB	3.92	NA
659	0.4830	CIB	3.95	NA
806	0.4830	CIB	3.63	0.27
849	0.4840	CIB	3.84	0.27
607	0.4849	CIB	3.79	0.80
659	0.4850	CIB	3.86	NA
659	0.4850	CIB	4.12	NA
659	0.4870	CIB	3.77	NA
806	0.4880	CIB	3.28	0.31
849	0.4880	CIB	3.71	0.43
659	0.4900	CIB	3.45	NA
607	0.4914	CIB	3.97	0.45
806	0.4920	CIB	3.57	0.20
849	0.4920	CIB	3.63	0.57
659	0.4930	CIB	3.95	NA
659	0.4950	CIB	3.54	NA
849	0.4960	CIB	3.66	0.45
806	0.4970	CIB	3.64	0.11
607	0.4973	CIB	4.24	-0.01
659	0.4980	CIB	3.70	NA
849	0.5000	CIB	3.79	0.33
659	0.5010	CIB	3.89	NA
806	0.5020	CIB	3.75	0.25
659	0.5030	CIB	3.92	NA
849	0.5040	CIB	3.90	0.26
659	0.5050	CIB	4.11	NA
607	0.5058	CIB	4.58	0.24
806	0.5060	CIB	3.64	0.14
659	0.5080	CIB	3.93	NA
849	0.5080	CIB	3.95	0.22
659	0.5110	CIB	4.19	NA
806	0.5110	CIB	3.98	0.27
849	0.5120	CIB	4.02	0.27
659	0.5130	CIB	4.18	NA
806	0.5160	CIB	3.89	0.26
849	0.5160	CIB	4.18	0.29
607	0.5168	CIB	4.53	0.46
659	0.5170	CIB	4.18	NA
849	0.5200	CIB	4.15	0.23
806	0.5210	CIB	3.75	0.34
659	0.5230	CIB	3.98	NA
849	0.5240	CIB	4.06	0.09
806	0.5250	CIB	3.70	0.18
659	0.5260	CIB	3.86	NA
849	0.5280	CIB	4.04	-0.06
607	0.5295	CIB	4.53	0.61
659	0.5300	CIB	3.86	NA
806	0.5310	CIB	3.92	-0.08
849	0.5320	CIB	4.20	-0.20
659	0.5350	CIB	4.19	NA
806	0.5360	CIB	3.77	-0.07
849	0.5360	CIB	4.27	-0.22
659	0.5400	CIB	4.45	NA
849	0.5400	CIB	4.28	-0.18
806	0.5410	CIB	4.33	-0.36
607	0.5422	CIB	4.28	0.02
849	0.5440	CIB	4.40	-0.20
659	0.5450	CIB	4.70	NA
806	0.5450	CIB	4.18	-0.33
849	0.5480	CIB	4.39	-0.14
659	0.5490	CIB	4.68	NA
806	0.5500	CIB	4.29	-0.35
849	0.5520	CIB	4.28	-0.04
659	0.5540	CIB	4.82	NA
806	0.5540	CIB	4.06	-0.24
607	0.5549	CIB	4.25	0.17
849	0.5560	CIB	4.26	-0.05
659	0.5580	CIB	4.47	NA
806	0.5580	CIB	3.99	-0.25
849	0.5600	CIB	4.15	-0.11
806	0.5620	CIB	3.83	-0.12
849	0.5640	CIB	4.06	-0.08
659	0.5650	CIB	4.31	NA
806	0.5670	CIB	3.60	-0.09
607	0.5676	CIB	3.71	0.62
849	0.5680	CIB	3.92	-0.07
607	0.5707	CIB	3.73	0.53
659	0.5710	CIB	3.92	NA
806	0.5710	CIB	3.58	0.10
849	0.5720	CIB	3.75	-0.07
607	0.5735	CIB	3.84	0.53
659	0.5740	CIB	3.69	NA
806	0.5750	CIB	3.59	0.12
849	0.5760	CIB	3.50	0.06
806	0.5770	CIB	3.11	-0.01
806	0.5780	CIB	3.32	-0.18
607	0.5790	CIB	4.06	0.48
806	0.5800	CIB	3.80	-0.16
849	0.5800	CIB	3.58	0.07
607	0.5805	CIB	3.73	0.77
607	0.5821	CIB	3.66	0.94
806	0.5830	CIB	4.13	-0.25
849	0.5840	CIB	3.86	-0.02
607	0.5846	CIB	3.69	0.81
659	0.5850	CIB	4.50	NA
806	0.5870	CIB	3.98	-0.01
849	0.5880	CIB	4.06	-0.12
607	0.5883	CIB	3.60	0.84
607	0.5898	CIB	3.86	0.94
607	0.5915	CIB	3.68	0.97
806	0.5920	CIB	3.67	0.02
849	0.5920	CIB	4.04	-0.14
607	0.5930	CIB	3.59	1.04
607	0.5954	CIB	3.48	1.02
659	0.5960	CIB	3.69	NA
659	0.5960	CIB	3.80	NA
659	0.5960	CIB	3.80	NA
659	0.5960	CIB	3.90	NA
806	0.5960	CIB	3.60	-0.02
849	0.5960	CIB	3.90	-0.21
607	0.5967	CIB	3.52	1.14
849	0.6000	CIB	3.83	-0.18
607	0.6009	CIB	3.23	0.90
659	0.6010	CIB	4.45	NA
806	0.6010	CIB	3.85	-0.07
849	0.6040	CIB	3.98	-0.03
806	0.6050	CIB	3.49	0.09
659	0.6060	CIB	4.23	NA
849	0.6080	CIB	3.97	0.04
607	0.6092	CIB	3.66	0.85
806	0.6100	CIB	3.73	-0.09
607	0.6120	CIB	3.31	0.95
659	0.6120	CIB	4.35	NA
849	0.6120	CIB	3.69	0.04
806	0.6140	CIB	3.62	0.07
607	0.6154	CIB	3.45	1.13
849	0.6160	CIB	3.39	-0.06
607	0.6166	CIB	3.63	0.83
659	0.6170	CIB	2.85	NA
806	0.6190	CIB	3.25	-0.03
607	0.6192	CIB	3.99	0.19
659	0.6200	CIB	3.70	NA
849	0.6200	CIB	3.73	-0.23
607	0.6211	CIB	4.08	0.08
659	0.6230	CIB	3.95	NA
806	0.6230	CIB	4.42	-0.29
849	0.6240	CIB	4.41	-0.34
659	0.6250	CIB	4.04	NA
806	0.6270	CIB	4.83	-0.36
607	0.6280	CIB	5.01	-0.12
659	0.6280	CIB	4.36	NA
849	0.6280	CIB	4.79	-0.32
659	0.6300	CIB	4.78	NA
806	0.6310	CIB	4.28	-0.29
659	0.6320	CIB	5.06	NA
849	0.6320	CIB	5.08	-0.26
806	0.6350	CIB	4.78	-0.29
607	0.6360	CIB	4.98	0.80
849	0.6360	CIB	4.99	-0.25
806	0.6380	CIB	4.56	-0.57
607	0.6399	CIB	4.67	-0.04
849	0.6400	CIB	4.83	-0.22
607	0.6413	CIB	4.76	0.07
806	0.6420	CIB	4.36	-0.45
849	0.6440	CIB	4.78	-0.26
607	0.6443	CIB	4.65	-0.39
806	0.6460	CIB	4.16	-0.52
659	0.6480	CIB	4.52	NA
849	0.6480	CIB	4.79	-0.37
806	0.6490	CIB	4.26	-0.56
849	0.6520	CIB	4.72	-0.39
806	0.6530	CIB	4.29	-0.49
849	0.6560	CIB	4.59	-0.44
806	0.6570	CIB	4.25	-0.44
607	0.6572	CIB	4.60	0.13
607	0.6598	CIB	4.55	-0.09
806	0.6600	CIB	4.25	-0.64
849	0.6600	CIB	4.52	-0.56
607	0.6625	CIB	4.59	-0.17
806	0.6640	CIB	4.12	-0.39
849	0.6640	CIB	4.52	-0.64
607	0.6664	CIB	4.51	0.13
607	0.6678	CIB	4.44	-0.08
806	0.6680	CIB	4.03	-0.26
849	0.6680	CIB	4.45	-0.61
607	0.6708	CIB	4.25	0.28
806	0.6710	CIB	3.92	-0.19
849	0.6720	CIB	4.36	-0.52
607	0.6731	CIB	3.93	0.43
659	0.6740	CIB	4.91	NA
806	0.6750	CIB	4.07	-0.26
607	0.6757	CIB	3.84	0.68
849	0.6760	CIB	4.28	-0.40
659	0.6770	CIB	4.65	NA
607	0.6784	CIB	3.78	0.69
659	0.6800	CIB	4.48	NA
849	0.6800	CIB	4.18	-0.30
607	0.6810	CIB	3.72	1.05
659	0.6830	CIB	4.26	NA
607	0.6837	CIB	3.56	0.98
849	0.6840	CIB	3.98	-0.22
806	0.6850	CIB	3.36	-0.06
659	0.6860	CIB	4.13	NA
607	0.6864	CIB	3.47	1.19
849	0.6880	CIB	3.77	-0.08
607	0.6890	CIB	3.42	0.92
659	0.6900	CIB	3.48	NA
659	0.6920	CIB	3.62	NA
849	0.6920	CIB	3.68	0.04
659	0.6940	CIB	3.43	NA
806	0.6940	CIB	3.36	0.06
659	0.6960	CIB	3.50	NA
849	0.6960	CIB	3.75	0.00
607	0.6978	CIB	3.59	0.80
849	0.7000	CIB	3.93	-0.10
607	0.7010	CIB	3.64	1.17
659	0.7010	CIB	3.49	NA
659	0.7040	CIB	3.85	NA
849	0.7040	CIB	4.18	-0.18
806	0.7050	CIB	3.55	0.07
607	0.7078	CIB	3.93	-0.21
849	0.7080	CIB	4.30	-0.19
849	0.7120	CIB	4.34	-0.15
607	0.7130	CIB	4.38	-0.41
659	0.7130	CIB	4.19	NA
659	0.7150	CIB	4.84	NA
806	0.7150	CIB	3.86	-0.05
849	0.7160	CIB	4.35	-0.20
607	0.7165	CIB	4.53	-0.55
607	0.7200	CIB	4.57	-0.25
849	0.7200	CIB	4.37	-0.28
659	0.7230	CIB	4.33	NA
607	0.7235	CIB	4.44	-0.17
849	0.7240	CIB	4.30	-0.22
806	0.7250	CIB	3.83	-0.22
607	0.7269	CIB	4.42	-0.26
849	0.7280	CIB	4.20	-0.13
659	0.7300	CIB	3.95	NA
607	0.7304	CIB	4.05	0.27
849	0.7320	CIB	4.22	-0.19
607	0.7339	CIB	3.78	0.98
806	0.7340	CIB	3.99	-0.31
659	0.7360	CIB	3.90	NA
849	0.7360	CIB	4.23	-0.26
607	0.7390	CIB	4.02	0.82
849	0.7400	CIB	4.20	-0.33
607	0.7409	CIB	4.03	0.38
659	0.7430	CIB	4.25	NA
849	0.7440	CIB	4.15	-0.41
607	0.7448	CIB	4.09	-0.42
806	0.7450	CIB	4.28	-0.43
607	0.7478	CIB	4.41	-0.57
849	0.7480	CIB	4.13	-0.43
607	0.7513	CIB	4.55	-0.50
849	0.7520	CIB	4.19	-0.42
607	0.7548	CIB	4.53	-0.37
659	0.7550	CIB	4.66	NA
806	0.7550	CIB	4.38	-0.42
849	0.7560	CIB	4.28	-0.44
806	0.7570	CIB	4.30	-0.10
659	0.7580	CIB	4.75	NA
607	0.7583	CIB	4.48	-0.11
659	0.7600	CIB	4.47	NA
849	0.7600	CIB	4.28	-0.46
806	0.7610	CIB	3.93	-0.06
607	0.7618	CIB	4.37	-0.24
806	0.7630	CIB	3.99	-0.27
849	0.7640	CIB	4.17	-0.41
607	0.7653	CIB	4.32	-0.29
806	0.7660	CIB	4.11	-0.17
607	0.7671	CIB	4.20	-0.01
806	0.7680	CIB	4.12	-0.45
849	0.7680	CIB	4.05	-0.32
659	0.7690	CIB	4.14	NA
849	0.7720	CIB	3.88	-0.21
607	0.7741	CIB	3.96	0.26
659	0.7750	CIB	4.02	NA
849	0.7760	CIB	3.71	-0.07
607	0.7778	CIB	3.58	0.70
659	0.7800	CIB	3.71	NA
849	0.7800	CIB	3.59	-0.02
659	0.7840	CIB	3.27	NA
849	0.7840	CIB	3.60	-0.16
607	0.7848	CIB	3.75	0.08
607	0.7880	CIB	4.28	-0.43
659	0.7880	CIB	4.14	NA
849	0.7880	CIB	3.82	-0.34
659	0.7900	CIB	3.93	NA
607	0.7910	CIB	4.72	-0.42
849	0.7920	CIB	4.16	-0.50
659	0.7930	CIB	4.66	NA
659	0.7960	CIB	4.44	NA
849	0.7960	CIB	4.41	-0.55
607	0.7966	CIB	4.47	-0.54
607	0.7977	CIB	4.32	-0.56
607	0.7994	CIB	4.52	-0.25
659	0.8000	CIB	4.30	NA
849	0.8000	CIB	4.39	-0.51
607	0.8035	CIB	4.16	0.25
849	0.8040	CIB	4.31	-0.36
607	0.8050	CIB	4.19	0.34
659	0.8060	CIB	4.44	NA
659	0.8070	CIB	4.50	NA
849	0.8080	CIB	4.17	-0.27
607	0.8082	CIB	3.74	0.67
607	0.8110	CIB	3.67	0.55
659	0.8120	CIB	3.83	NA
849	0.8120	CIB	4.08	-0.25
659	0.8160	CIB	4.00	NA
849	0.8160	CIB	4.07	-0.27
607	0.8182	CIB	3.74	0.41
849	0.8200	CIB	4.05	-0.26
659	0.8220	CIB	3.58	NA
659	0.8240	CIB	3.92	NA
849	0.8240	CIB	3.90	-0.20
607	0.8253	CIB	3.81	0.43
849	0.8280	CIB	3.85	-0.20
659	0.8320	CIB	4.12	NA
849	0.8320	CIB	3.78	-0.26
607	0.8347	CIB	3.83	0.77
659	0.8360	CIB	3.81	NA
849	0.8360	CIB	3.78	-0.33
659	0.8400	CIB	3.67	NA
849	0.8400	CIB	3.73	-0.34
607	0.8430	CIB	3.56	0.69
659	0.8430	CIB	3.25	NA
849	0.8440	CIB	3.63	-0.30
607	0.8478	CIB	3.54	0.55
849	0.8480	CIB	3.59	-0.26
659	0.8510	CIB	3.87	NA
849	0.8520	CIB	3.61	-0.26
607	0.8527	CIB	3.33	0.68
849	0.8560	CIB	3.72	-0.39
607	0.8598	CIB	3.67	-0.34
659	0.8600	CIB	2.86	NA
849	0.8600	CIB	3.72	-0.42
607	0.8623	CIB	4.17	-0.29
849	0.8640	CIB	3.71	-0.36
659	0.8650	CIB	4.35	NA
607	0.8678	CIB	3.85	0.31
849	0.8680	CIB	4.20	-0.51
607	0.8720	CIB	4.64	-0.75
849	0.8720	CIB	4.56	-0.66
659	0.8730	CIB	4.60	NA
849	0.8760	CIB	4.59	-0.67
607	0.8781	CIB	4.40	-0.37
849	0.8800	CIB	4.53	-0.61
607	0.8812	CIB	3.81	-0.79
659	0.8840	CIB	4.74	NA
849	0.8840	CIB	4.42	-0.52
607	0.8843	CIB	4.34	-0.71
659	0.8870	CIB	4.28	NA
849	0.8880	CIB	4.38	-0.41
659	0.8900	CIB	4.31	NA
659	0.8900	CIB	4.52	NA
607	0.8904	CIB	3.93	-0.31
849	0.8920	CIB	4.40	-0.49
659	0.8930	CIB	4.28	NA
659	0.8960	CIB	4.13	NA
849	0.8960	CIB	4.30	-0.49
607	0.8966	CIB	4.10	0.51
659	0.8970	CIB	3.82	NA
849	0.9000	CIB	4.21	-0.45
659	0.9020	CIB	4.19	NA
607	0.9031	CIB	4.04	0.27
659	0.9040	CIB	3.90	NA
849	0.9040	CIB	4.14	-0.55
607	0.9058	CIB	4.11	0.46
659	0.9080	CIB	3.95	NA
849	0.9080	CIB	4.15	-0.70
607	0.9089	CIB	3.90	0.33
659	0.9090	CIB	3.77	NA
659	0.9110	CIB	3.79	NA
659	0.9110	CIB	4.19	NA
607	0.9119	CIB	4.09	-0.16
849	0.9120	CIB	4.23	-0.81
607	0.9134	CIB	4.06	-1.12
607	0.9150	CIB	4.48	-0.57
659	0.9160	CIB	4.57	NA
849	0.9160	CIB	4.28	-0.79
607	0.9186	CIB	3.37	0.03
849	0.9200	CIB	4.25	-0.76
607	0.9237	CIB	4.28	-0.08
659	0.9240	CIB	3.92	NA
849	0.9240	CIB	4.08	-0.60
607	0.9276	CIB	3.99	-0.12
849	0.9280	CIB	3.93	-0.52
659	0.9290	CIB	4.07	NA
607	0.9312	CIB	3.82	0.38
849	0.9320	CIB	3.83	-0.50
607	0.9336	CIB	3.81	0.77
659	0.9360	CIB	3.55	NA
659	0.9360	CIB	3.80	NA
849	0.9360	CIB	3.78	-0.40
659	0.9390	CIB	3.74	NA
849	0.9400	CIB	3.63	-0.17
607	0.9404	CIB	3.42	0.45
607	0.9440	CIB	3.51	0.49
659	0.9440	CIB	3.43	NA
659	0.9440	CIB	3.58	NA
849	0.9440	CIB	3.53	0.02
607	0.9464	CIB	3.38	0.57
849	0.9480	CIB	3.48	-0.12
659	0.9500	CIB	3.17	NA
607	0.9517	CIB	3.28	0.46
849	0.9520	CIB	3.45	-0.32
659	0.9530	CIB	2.95	NA
607	0.9549	CIB	3.29	0.69
659	0.9560	CIB	3.18	NA
849	0.9560	CIB	3.80	-0.50
607	0.9580	CIB	3.46	0.37
849	0.9600	CIB	4.06	-0.52
607	0.9600	CIB	4.48	-0.03
659	0.9620	CIB	4.23	NA
849	0.9640	CIB	4.22	-0.37
607	0.9641	CIB	4.42	0.20
607	0.9661	CIB	3.85	0.87
659	0.9670	CIB	4.10	NA
849	0.9680	CIB	4.13	-0.19
607	0.9705	CIB	4.09	0.48
659	0.9710	CIB	3.88	NA
849	0.9720	CIB	3.89	-0.16
607	0.9738	CIB	3.84	0.58
659	0.9760	CIB	3.45	NA
849	0.9760	CIB	3.85	-0.23
607	0.9776	CIB	3.81	0.79
659	0.9800	CIB	3.98	NA
849	0.9800	CIB	4.00	-0.29
607	0.9809	CIB	3.79	0.67
659	0.9840	CIB	3.95	NA
849	0.9840	CIB	4.02	-0.19
607	0.9852	CIB	3.97	0.18
659	0.9880	CIB	3.64	NA
849	0.9880	CIB	3.92	-0.06
607	0.9890	CIB	4.05	0.57
659	0.9890	CIB	4.25	NA
659	0.9920	CIB	3.67	NA
849	0.9920	CIB	3.90	-0.07
607	0.9926	CIB	3.87	0.91
659	0.9960	CIB	3.47	NA
849	0.9960	CIB	3.94	-0.13
607	0.9973	CIB	3.61	0.91
849	1.0000	CIB	4.01	-0.18
607	1.0014	CIB	3.77	0.82
607	1.0033	CIB	3.56	0.93
849	1.0040	CIB	4.13	-0.19
659	1.0050	CIB	4.41	NA
607	1.0073	CIB	4.12	0.40
849	1.0080	CIB	4.19	-0.13
607	1.0097	CIB	4.22	0.44
659	1.0100	CIB	3.90	NA
849	1.0120	CIB	4.06	-0.07
659	1.0130	CIB	3.98	NA
607	1.0140	CIB	3.90	0.93
849	1.0160	CIB	3.89	0.00
607	1.0165	CIB	3.72	0.61
659	1.0180	CIB	3.60	NA
607	1.0191	CIB	3.77	0.99
849	1.0200	CIB	3.75	0.05
607	1.0216	CIB	3.59	0.61
659	1.0220	CIB	3.89	NA
849	1.0240	CIB	3.72	0.02
607	1.0241	CIB	3.38	0.99
607	1.0249	CIB	3.68	1.13
659	1.0260	CIB	3.30	NA
607	1.0276	CIB	3.54	0.94
849	1.0280	CIB	3.83	-0.08
607	1.0299	CIB	3.77	0.95
659	1.0310	CIB	3.77	NA
659	1.0320	CIB	3.55	NA
849	1.0320	CIB	3.99	-0.16
607	1.0336	CIB	4.26	0.83
607	1.0343	CIB	4.28	0.95
659	1.0350	CIB	4.14	NA
607	1.0356	CIB	4.46	1.00
849	1.0360	CIB	4.21	-0.23
607	1.0373	CIB	4.39	0.85
659	1.0380	CIB	4.08	NA
849	1.0400	CIB	4.38	-0.28
607	1.0409	CIB	4.51	0.78
849	1.0440	CIB	4.36	-0.36
659	1.0480	CIB	4.36	NA
849	1.0480	CIB	4.20	-0.54
607	1.0481	CIB	3.85	-0.28
607	1.0517	CIB	3.94	-0.02
659	1.0520	CIB	3.81	NA
849	1.0520	CIB	4.14	-0.51
659	1.0540	CIB	3.84	NA
659	1.0560	CIB	3.71	NA
849	1.0560	CIB	4.02	-0.37
607	1.0569	CIB	3.88	0.76
659	1.0600	CIB	3.18	NA
849	1.0600	CIB	3.83	-0.21
607	1.0609	CIB	3.14	1.00
607	1.0628	CIB	3.14	1.06
659	1.0640	CIB	3.25	NA
849	1.0640	CIB	3.56	-0.07
607	1.0659	CIB	2.93	0.94
659	1.0680	CIB	2.98	NA
849	1.0680	CIB	3.34	0.02
607	1.0694	CIB	2.99	0.85
849	1.0720	CIB	3.38	0.08
607	1.0730	CIB	3.20	0.89
659	1.0740	CIB	3.31	NA
849	1.0760	CIB	3.59	0.08
607	1.0778	CIB	3.32	0.91
659	1.0780	CIB	3.81	NA
659	1.0800	CIB	3.53	NA
849	1.0800	CIB	3.75	0.00
849	1.0840	CIB	3.87	-0.06
659	1.0870	CIB	3.53	NA
607	1.0873	CIB	3.69	0.77
849	1.0880	CIB	3.88	-0.19
849	1.0920	CIB	4.01	-0.30
607	1.0921	CIB	3.84	1.03
659	1.0930	CIB	3.79	NA
607	1.0947	CIB	3.75	0.50
849	1.0960	CIB	4.16	-0.32
607	1.0991	CIB	3.59	0.93
849	1.1000	CIB	4.03	-0.20
607	1.1017	CIB	3.75	0.62
659	1.1030	CIB	3.91	NA
849	1.1040	CIB	3.95	-0.08
659	1.1060	CIB	3.77	NA
607	1.1071	CIB	3.53	0.89
849	1.1080	CIB	3.93	-0.02
607	1.1106	CIB	3.43	0.95
659	1.1110	CIB	3.72	NA
849	1.1120	CIB	3.98	-0.15
607	1.1160	CIB	3.83	0.80
849	1.1160	CIB	4.04	-0.27
659	1.1170	CIB	3.92	NA
849	1.1200	CIB	4.17	-0.37
607	1.1237	CIB	4.17	0.24
849	1.1240	CIB	4.24	-0.37
607	1.1275	CIB	4.63	-0.60
849	1.1280	CIB	4.21	-0.33
607	1.1293	CIB	4.15	0.09
659	1.1320	CIB	4.67	NA
849	1.1320	CIB	4.19	-0.31
607	1.1331	CIB	3.98	0.54
849	1.1360	CIB	4.18	-0.35
607	1.1375	CIB	3.83	0.27
849	1.1400	CIB	4.09	-0.37
607	1.1433	CIB	3.78	0.46
849	1.1440	CIB	3.98	-0.33
659	1.1450	CIB	3.72	NA
607	1.1472	CIB	3.67	0.92
659	1.1480	CIB	3.83	NA
849	1.1480	CIB	3.89	-0.15
659	1.1500	CIB	3.98	NA
607	1.1505	CIB	3.40	0.94
849	1.1520	CIB	3.84	-0.07
659	1.1550	CIB	3.82	NA
849	1.1560	CIB	3.76	-0.11
659	1.1590	CIB	3.70	NA
849	1.1600	CIB	3.75	-0.09
607	1.1602	CIB	3.37	1.07
659	1.1630	CIB	3.39	NA
849	1.1640	CIB	3.74	0.01
607	1.1658	CIB	3.39	0.97
659	1.1660	CIB	3.85	NA
849	1.1680	CIB	3.66	0.07
607	1.1697	CIB	3.41	1.06
659	1.1700	CIB	3.61	NA
849	1.1720	CIB	3.59	0.10
607	1.1730	CIB	3.49	0.94
659	1.1740	CIB	3.33	NA
607	1.1758	CIB	3.72	1.01
849	1.1760	CIB	3.66	0.11
659	1.1780	CIB	3.36	NA
607	1.1791	CIB	3.31	0.91
849	1.1800	CIB	3.82	0.10
607	1.1812	CIB	3.36	0.92
659	1.1820	CIB	3.60	NA
849	1.1840	CIB	3.88	0.12
607	1.1855	CIB	3.43	0.74
659	1.1860	CIB	3.09	NA
849	1.1880	CIB	3.87	0.03
607	1.1888	CIB	4.09	0.89
659	1.1890	CIB	3.26	NA
607	1.1899	CIB	3.54	0.74
849	1.1920	CIB	3.94	-0.18
607	1.1927	CIB	4.14	0.55
659	1.1930	CIB	3.45	NA
607	1.1960	CIB	4.16	0.47
849	1.1960	CIB	4.08	-0.27
607	1.1965	CIB	4.19	0.47
659	1.1970	CIB	3.94	NA
849	1.2000	CIB	4.20	-0.29
607	1.2004	CIB	4.43	0.13
659	1.2030	CIB	4.09	NA
849	1.2040	CIB	4.35	-0.31
607	1.2042	CIB	4.43	0.48
607	1.2060	CIB	4.31	0.17
659	1.2060	CIB	4.15	NA
849	1.2080	CIB	4.41	-0.35
607	1.2081	CIB	4.21	0.26
659	1.2110	CIB	4.69	NA
607	1.2119	CIB	4.22	-0.21
849	1.2120	CIB	4.33	-0.34
659	1.2130	CIB	4.57	NA
607	1.2137	CIB	4.50	0.48
849	1.2160	CIB	4.11	-0.27
659	1.2170	CIB	3.71	NA
607	1.2176	CIB	4.15	0.27
659	1.2180	CIB	3.70	NA
607	1.2196	CIB	4.06	0.37
849	1.2200	CIB	3.83	-0.07
659	1.2220	CIB	4.14	NA
607	1.2240	CIB	3.78	0.56
849	1.2240	CIB	3.60	0.15
659	1.2260	CIB	3.52	NA
607	1.2276	CIB	3.60	0.83
849	1.2280	CIB	3.46	0.16
659	1.2300	CIB	3.11	NA
607	1.2317	CIB	3.18	0.92
849	1.2320	CIB	3.35	0.12
659	1.2340	CIB	3.12	NA
607	1.2358	CIB	3.11	0.88
849	1.2360	CIB	3.35	0.12
607	1.2399	CIB	3.20	0.64
849	1.2400	CIB	3.43	0.00
659	1.2410	CIB	3.32	NA
607	1.2440	CIB	3.16	0.63
659	1.2440	CIB	4.20	NA
849	1.2440	CIB	3.71	-0.30
659	1.2480	CIB	4.50	NA
849	1.2480	CIB	4.03	-0.46
607	1.2488	CIB	4.36	-0.09
607	1.2499	CIB	4.43	-0.30
659	1.2520	CIB	4.32	NA
849	1.2520	CIB	4.10	-0.41
607	1.2523	CIB	4.51	-0.51
659	1.2530	CIB	4.01	NA
607	1.2536	CIB	4.48	-0.51
607	1.2550	CIB	4.40	0.45
849	1.2560	CIB	4.14	-0.22
607	1.2570	CIB	4.22	0.30
659	1.2580	CIB	3.60	NA
659	1.2600	CIB	3.86	NA
849	1.2600	CIB	4.11	-0.14
849	1.2640	CIB	3.92	-0.17
607	1.2642	CIB	3.90	0.82
659	1.2670	CIB	3.92	NA
607	1.2675	CIB	3.81	0.74
849	1.2680	CIB	3.75	-0.13
659	1.2700	CIB	3.28	NA
607	1.2718	CIB	3.75	1.16
849	1.2720	CIB	3.70	-0.09
659	1.2750	CIB	3.37	NA
607	1.2757	CIB	3.88	1.14
849	1.2760	CIB	3.69	-0.12
659	1.2790	CIB	3.37	NA
849	1.2800	CIB	3.75	-0.21
607	1.2817	CIB	3.92	1.01
659	1.2840	CIB	3.88	NA
849	1.2840	CIB	3.93	-0.30
659	1.2850	CIB	3.73	NA
607	1.2852	CIB	3.82	0.60
849	1.2880	CIB	4.16	-0.41
607	1.2891	CIB	4.35	0.48
659	1.2910	CIB	4.31	NA
607	1.2919	CIB	4.35	0.04
849	1.2920	CIB	4.16	-0.42
607	1.2929	CIB	4.24	0.28
849	1.2960	CIB	4.04	-0.35
607	1.2967	CIB	3.99	0.59
659	1.3000	CIB	4.18	NA
849	1.3000	CIB	3.97	-0.18
607	1.3006	CIB	3.64	0.83
607	1.3039	CIB	3.65	0.88
849	1.3040	CIB	3.95	0.00
607	1.3056	CIB	3.56	1.19
849	1.3080	CIB	3.95	0.03
607	1.3091	CIB	3.54	0.99
849	1.3120	CIB	3.87	0.03
607	1.3144	CIB	3.94	1.10
659	1.3150	CIB	3.70	NA
849	1.3160	CIB	3.78	-0.01
607	1.3172	CIB	3.88	0.51
849	1.3200	CIB	3.84	-0.10
607	1.3205	CIB	4.00	0.42
607	1.3237	CIB	3.38	1.15
849	1.3240	CIB	4.02	-0.18
607	1.3269	CIB	4.05	0.23
659	1.3270	CIB	3.93	NA
849	1.3280	CIB	4.10	-0.36
607	1.3301	CIB	3.78	1.10
849	1.3320	CIB	4.08	-0.47
607	1.3334	CIB	4.13	0.25
659	1.3360	CIB	4.31	NA
849	1.3360	CIB	4.09	-0.45
607	1.3366	CIB	4.26	0.27
607	1.3379	CIB	4.09	0.44
849	1.3400	CIB	4.04	-0.34
659	1.3410	CIB	3.71	NA
607	1.3427	CIB	3.49	0.94
659	1.3440	CIB	3.51	NA
849	1.3440	CIB	3.86	-0.12
607	1.3458	CIB	3.57	1.00
849	1.3480	CIB	3.59	0.10
607	1.3503	CIB	3.20	1.23
849	1.3520	CIB	3.47	0.16
607	1.3543	CIB	3.09	1.02
659	1.3550	CIB	3.09	NA
849	1.3560	CIB	3.50	0.08
607	1.3588	CIB	3.37	1.13
659	1.3590	CIB	3.24	NA
849	1.3600	CIB	3.67	-0.04
607	1.3620	CIB	3.71	0.99
659	1.3630	CIB	3.74	NA
607	1.3636	CIB	3.84	1.02
849	1.3640	CIB	3.99	-0.18
607	1.3651	CIB	4.09	0.98
607	1.3665	CIB	4.21	0.87
659	1.3670	CIB	3.62	NA
849	1.3680	CIB	4.14	-0.27
607	1.3689	CIB	4.19	0.27
607	1.3699	CIB	4.17	1.10
659	1.3720	CIB	4.25	NA
849	1.3720	CIB	4.12	-0.27
607	1.3751	CIB	3.71	1.00
659	1.3760	CIB	4.00	NA
849	1.3760	CIB	4.12	-0.30
607	1.3796	CIB	3.75	0.93
849	1.3800	CIB	3.91	-0.06
659	1.3820	CIB	4.28	NA
849	1.3840	CIB	3.71	0.17
607	1.3848	CIB	3.54	1.02
659	1.3870	CIB	3.62	NA
849	1.3880	CIB	3.68	0.20
659	1.3900	CIB	2.71	NA
607	1.3901	CIB	3.48	1.11
849	1.3920	CIB	3.68	0.18
659	1.3930	CIB	3.86	NA
607	1.3953	CIB	3.38	1.13
849	1.3960	CIB	3.68	0.13
659	1.3980	CIB	2.97	NA
849	1.4000	CIB	3.69	-0.04
607	1.4006	CIB	3.59	1.05
659	1.4030	CIB	3.21	NA
849	1.4040	CIB	3.71	-0.18
607	1.4058	CIB	4.05	1.04
659	1.4080	CIB	3.49	NA
849	1.4080	CIB	3.78	-0.20
607	1.4117	CIB	4.15	0.72
849	1.4120	CIB	3.97	-0.28
659	1.4130	CIB	3.99	NA
849	1.4160	CIB	4.00	-0.27
659	1.4180	CIB	4.19	NA
849	1.4200	CIB	3.93	-0.17
607	1.4208	CIB	3.88	0.42
849	1.4240	CIB	3.90	-0.12
607	1.4249	CIB	4.10	0.61
659	1.4250	CIB	4.30	NA
849	1.4280	CIB	3.85	-0.02
659	1.4300	CIB	2.99	NA
659	1.4320	CIB	3.13	NA
849	1.4320	CIB	3.70	0.09
659	1.4340	CIB	3.43	NA
607	1.4341	CIB	3.62	1.09
849	1.4360	CIB	3.55	0.11
659	1.4370	CIB	3.39	NA
849	1.4400	CIB	3.46	0.04
607	1.4403	CIB	3.23	1.06
659	1.4440	CIB	3.37	NA
849	1.4440	CIB	3.39	-0.10
659	1.4460	CIB	3.29	NA
607	1.4466	CIB	3.33	1.03
659	1.4480	CIB	3.16	NA
849	1.4480	CIB	3.43	-0.23
659	1.4510	CIB	3.32	NA
849	1.4520	CIB	3.50	-0.20
607	1.4528	CIB	3.48	0.46
659	1.4550	CIB	3.30	NA
849	1.4560	CIB	3.56	-0.19
607	1.4567	CIB	4.04	-0.07
607	1.4584	CIB	4.26	-0.04
659	1.4590	CIB	4.34	NA
607	1.4593	CIB	3.93	0.10
849	1.4600	CIB	3.96	-0.41
607	1.4613	CIB	4.38	0.00
607	1.4623	CIB	4.34	0.10
849	1.4640	CIB	4.16	-0.49
607	1.4644	CIB	4.11	0.44
659	1.4650	CIB	4.19	NA
607	1.4679	CIB	3.56	0.98
849	1.4680	CIB	4.11	-0.31
659	1.4690	CIB	3.85	NA
849	1.4720	CIB	3.71	0.00
659	1.4730	CIB	4.41	NA
849	1.4760	CIB	3.45	0.17
659	1.4770	CIB	3.91	NA
607	1.4779	CIB	3.31	0.89
849	1.4800	CIB	3.48	0.25
849	1.4840	CIB	3.46	0.30
659	1.4850	CIB	3.26	NA
607	1.4880	CIB	3.34	1.15
659	1.4880	CIB	3.27	NA
849	1.4880	CIB	3.44	0.34
849	1.4920	CIB	3.89	-0.03
607	1.4930	CIB	3.38	0.77
659	1.4930	CIB	3.83	NA
659	1.4960	CIB	3.68	NA
659	1.4960	CIB	4.15	NA
849	1.4960	CIB	4.11	-0.21
659	1.4990	CIB	4.62	NA
849	1.5000	CIB	4.22	-0.19
607	1.5004	CIB	4.27	0.57
659	1.5030	CIB	3.97	NA
607	1.5031	CIB	4.37	0.53
849	1.5040	CIB	4.37	-0.16
659	1.5060	CIB	3.99	NA
659	1.5080	CIB	3.86	NA
849	1.5080	CIB	4.32	-0.15
607	1.5088	CIB	4.44	0.56
607	1.5115	CIB	4.22	0.29
849	1.5120	CIB	4.20	-0.13
659	1.5130	CIB	3.63	NA
607	1.5144	CIB	4.00	0.60
607	1.5160	CIB	4.08	0.96
659	1.5160	CIB	3.83	NA
849	1.5160	CIB	3.99	-0.01
607	1.5174	CIB	4.00	1.01
849	1.5200	CIB	3.78	0.15
607	1.5204	CIB	3.64	1.22
607	1.5233	CIB	3.58	1.05
849	1.5240	CIB	3.73	0.19
659	1.5250	CIB	3.52	NA
607	1.5263	CIB	3.66	1.17
607	1.5279	CIB	3.62	0.94
849	1.5280	CIB	3.87	-0.16
659	1.5320	CIB	4.80	NA
849	1.5320	CIB	4.00	-0.34
607	1.5335	CIB	4.27	0.04
849	1.5360	CIB	4.20	-0.45
659	1.5390	CIB	3.83	NA
607	1.5397	CIB	4.42	0.13
849	1.5400	CIB	4.34	-0.49
607	1.5426	CIB	4.21	0.10
659	1.5430	CIB	4.15	NA
849	1.5440	CIB	4.28	-0.42
607	1.5472	CIB	4.08	0.76
849	1.5480	CIB	4.10	-0.25
659	1.5490	CIB	4.07	NA
607	1.5493	CIB	3.91	0.88
849	1.5520	CIB	3.87	-0.09
607	1.5553	CIB	3.92	1.14
659	1.5560	CIB	3.90	NA
849	1.5560	CIB	3.66	0.04
607	1.5568	CIB	3.70	0.96
607	1.5581	CIB	3.54	1.04
849	1.5600	CIB	3.54	0.07
607	1.5613	CIB	3.44	0.95
659	1.5630	CIB	3.27	NA
607	1.5638	CIB	3.50	1.15
849	1.5640	CIB	3.63	0.02
607	1.5662	CIB	3.53	1.12
659	1.5670	CIB	3.87	NA
607	1.5679	CIB	3.59	0.81
849	1.5680	CIB	3.84	-0.11
659	1.5710	CIB	3.88	NA
607	1.5712	CIB	3.97	1.00
849	1.5720	CIB	4.00	-0.19
607	1.5730	CIB	4.16	0.96
849	1.5760	CIB	4.07	-0.20
607	1.5767	CIB	4.39	0.92
659	1.5790	CIB	3.71	NA
607	1.5796	CIB	4.34	0.82
849	1.5800	CIB	4.08	-0.24
607	1.5829	CIB	4.20	0.76
849	1.5840	CIB	4.00	-0.19
607	1.5858	CIB	4.03	0.86
659	1.5880	CIB	4.49	NA
849	1.5880	CIB	3.85	-0.18
607	1.5895	CIB	3.94	1.07
849	1.5920	CIB	3.75	-0.23
607	1.5929	CIB	3.70	1.11
849	1.5960	CIB	3.66	-0.01
659	1.5980	CIB	3.34	NA
607	1.5995	CIB	3.94	0.97
849	1.6000	CIB	3.52	0.23
607	1.6010	CIB	3.90	1.22
659	1.6020	CIB	3.44	NA
849	1.6040	CIB	3.40	0.29
659	1.6060	CIB	3.66	NA
607	1.6066	CIB	3.45	1.30
849	1.6080	CIB	3.37	0.19
849	1.6120	CIB	3.42	0.07
607	1.6123	CIB	3.53	1.19
659	1.6150	CIB	3.88	NA
849	1.6160	CIB	3.61	0.01
607	1.6161	CIB	3.52	1.12
607	1.6189	CIB	3.82	1.24
659	1.6190	CIB	3.66	NA
849	1.6200	CIB	3.76	0.09
659	1.6220	CIB	3.51	NA
607	1.6227	CIB	3.95	1.04
849	1.6240	CIB	3.83	0.15
607	1.6260	CIB	3.62	1.12
659	1.6270	CIB	3.94	NA
849	1.6280	CIB	3.92	0.16
607	1.6293	CIB	3.79	1.02
849	1.6320	CIB	3.87	0.17
607	1.6326	CIB	3.87	0.92
607	1.6340	CIB	3.79	1.25
659	1.6340	CIB	3.51	NA
849	1.6360	CIB	3.59	0.20
607	1.6393	CIB	3.50	1.15
659	1.6400	CIB	3.28	NA
849	1.6400	CIB	3.62	0.15
607	1.6430	CIB	3.79	1.30
849	1.6440	CIB	3.80	0.02
607	1.6459	CIB	3.94	1.28
659	1.6460	CIB	3.56	NA
659	1.6480	CIB	3.96	NA
849	1.6480	CIB	4.09	-0.14
659	1.6520	CIB	4.42	NA
849	1.6520	CIB	4.30	-0.23
607	1.6524	CIB	4.38	1.19
607	1.6557	CIB	4.23	1.25
849	1.6560	CIB	4.26	-0.26
659	1.6580	CIB	3.99	NA
849	1.6600	CIB	4.16	-0.18
607	1.6623	CIB	4.32	0.80
659	1.6630	CIB	4.06	NA
849	1.6640	CIB	4.02	-0.08
607	1.6656	CIB	4.34	1.04
849	1.6680	CIB	3.83	-0.04
659	1.6690	CIB	4.39	NA
607	1.6704	CIB	3.79	1.21
659	1.6710	CIB	4.18	NA
849	1.6720	CIB	3.70	0.05
659	1.6750	CIB	4.38	NA
607	1.6754	CIB	3.73	1.29
849	1.6760	CIB	3.67	0.08
607	1.6787	CIB	3.43	1.17
659	1.6790	CIB	3.98	NA
849	1.6800	CIB	3.71	-0.03
607	1.6819	CIB	3.50	1.19
659	1.6830	CIB	3.53	NA
849	1.6840	CIB	3.81	-0.28
607	1.6852	CIB	3.74	1.17
659	1.6870	CIB	3.46	NA
849	1.6880	CIB	3.89	-0.39
607	1.6885	CIB	3.59	1.06
659	1.6890	CIB	3.82	NA
659	1.6900	CIB	3.57	NA
607	1.6918	CIB	3.94	0.55
659	1.6920	CIB	3.49	NA
849	1.6920	CIB	3.89	-0.33
607	1.6951	CIB	3.61	0.84
659	1.6960	CIB	3.77	NA
849	1.6960	CIB	3.94	-0.46
607	1.6979	CIB	4.14	0.29
849	1.7000	CIB	4.10	-0.57
607	1.7003	CIB	4.24	0.49
659	1.7010	CIB	4.32	NA
659	1.7040	CIB	4.06	NA
849	1.7040	CIB	4.07	-0.47
607	1.7053	CIB	3.74	0.56
659	1.7060	CIB	3.88	NA
607	1.7078	CIB	3.56	0.94
849	1.7080	CIB	3.86	-0.29
659	1.7090	CIB	4.12	NA
849	1.7120	CIB	3.73	-0.19
607	1.7124	CIB	3.54	0.82
659	1.7140	CIB	3.38	NA
607	1.7153	CIB	3.72	0.72
849	1.7160	CIB	3.80	-0.21
659	1.7170	CIB	3.78	NA
659	1.7190	CIB	3.67	NA
607	1.7199	CIB	4.08	0.40
849	1.7200	CIB	3.83	-0.29
607	1.7228	CIB	3.69	0.89
659	1.7230	CIB	3.61	NA
849	1.7240	CIB	3.84	-0.32
607	1.7257	CIB	3.74	0.77
659	1.7280	CIB	4.23	NA
849	1.7280	CIB	3.88	-0.31
607	1.7294	CIB	3.49	0.91
659	1.7320	CIB	3.57	NA
849	1.7320	CIB	3.60	-0.25
607	1.7327	CIB	3.53	0.44
659	1.7350	CIB	3.40	NA
607	1.7358	CIB	3.86	0.86
659	1.7360	CIB	3.36	NA
849	1.7360	CIB	3.38	-0.19
659	1.7390	CIB	3.33	NA
849	1.7400	CIB	3.50	-0.22
607	1.7416	CIB	3.90	0.96
659	1.7430	CIB	4.56	NA
849	1.7440	CIB	3.73	-0.31
607	1.7443	CIB	3.79	0.75
607	1.7474	CIB	4.07	0.17
849	1.7480	CIB	3.83	-0.31
659	1.7490	CIB	3.67	NA
607	1.7501	CIB	3.84	0.27
659	1.7510	CIB	3.62	NA
849	1.7520	CIB	3.75	-0.24
607	1.7530	CIB	4.13	0.62
659	1.7550	CIB	3.48	NA
607	1.7551	CIB	3.26	1.11
849	1.7560	CIB	3.60	-0.05
607	1.7580	CIB	3.37	0.99
659	1.7580	CIB	3.62	NA
849	1.7600	CIB	3.50	0.10
607	1.7609	CIB	3.40	1.23
659	1.7620	CIB	3.41	NA
846	1.7630	CIB	3.82	-0.35
607	1.7640	CIB	3.54	1.07
849	1.7640	CIB	3.45	-0.03
659	1.7650	CIB	3.39	NA
607	1.7651	CIB	3.55	1.14
846	1.7660	CIB	3.78	-0.41
659	1.7670	CIB	3.35	NA
607	1.7675	CIB	3.76	1.00
849	1.7680	CIB	3.46	-0.10
846	1.7690	CIB	3.42	-0.18
659	1.7700	CIB	3.27	NA
846	1.7720	CIB	3.51	-0.23
849	1.7720	CIB	3.55	-0.15
607	1.7722	CIB	3.99	0.31
659	1.7740	CIB	3.61	NA
846	1.7760	CIB	3.59	-0.20
849	1.7760	CIB	3.73	-0.25
659	1.7780	CIB	3.42	NA
607	1.7787	CIB	4.00	0.56
846	1.7790	CIB	3.40	-0.11
659	1.7800	CIB	3.47	NA
849	1.7800	CIB	3.89	-0.36
659	1.7810	CIB	3.58	NA
607	1.7819	CIB	4.03	0.47
846	1.7820	CIB	3.84	-0.53
849	1.7840	CIB	3.92	-0.45
659	1.7850	CIB	3.61	NA
846	1.7850	CIB	3.76	-0.38
607	1.7851	CIB	3.89	0.65
849	1.7880	CIB	4.04	-0.50
607	1.7883	CIB	3.64	0.92
659	1.7890	CIB	4.35	NA
846	1.7890	CIB	4.09	-0.65
846	1.7920	CIB	4.09	-0.53
849	1.7920	CIB	4.09	-0.50
607	1.7930	CIB	3.32	1.10
607	1.7947	CIB	3.46	1.02
659	1.7950	CIB	4.10	NA
659	1.7960	CIB	3.68	NA
846	1.7960	CIB	4.03	-0.64
849	1.7960	CIB	3.94	-0.34
607	1.7983	CIB	3.69	0.98
659	1.7990	CIB	3.87	NA
846	1.7990	CIB	3.94	-0.62
849	1.8000	CIB	3.77	-0.19
607	1.8011	CIB	3.59	0.95
659	1.8020	CIB	3.44	NA
846	1.8020	CIB	4.10	-0.55
849	1.8040	CIB	3.60	-0.11
607	1.8043	CIB	3.46	1.08
846	1.8050	CIB	3.90	-0.39
659	1.8060	CIB	3.74	NA
846	1.8070	CIB	3.90	-0.61
607	1.8075	CIB	3.58	0.97
849	1.8080	CIB	3.52	-0.09
846	1.8100	CIB	3.87	-0.57
607	1.8107	CIB	3.45	0.95
849	1.8120	CIB	3.50	-0.11
659	1.8130	CIB	3.44	NA
846	1.8130	CIB	3.69	-0.42
607	1.8140	CIB	3.66	0.56
846	1.8150	CIB	3.52	-0.27
849	1.8160	CIB	3.54	-0.18
607	1.8172	CIB	4.32	0.52
846	1.8180	CIB	3.60	-0.31
846	1.8200	CIB	3.67	-0.36
849	1.8200	CIB	3.50	-0.16
607	1.8204	CIB	3.87	0.76
659	1.8210	CIB	3.38	NA
846	1.8230	CIB	3.59	-0.44
849	1.8240	CIB	3.47	-0.23
607	1.8251	CIB	3.60	0.98
846	1.8260	CIB	3.64	-0.26
607	1.8268	CIB	3.62	0.94
659	1.8270	CIB	3.68	NA
849	1.8280	CIB	3.64	-0.47
846	1.8290	CIB	3.53	-0.27
607	1.8304	CIB	3.63	0.96
849	1.8320	CIB	3.92	-0.60
659	1.8330	CIB	3.56	NA
607	1.8332	CIB	3.46	1.03
846	1.8340	CIB	3.71	-0.51
846	1.8360	CIB	3.60	-0.60
849	1.8360	CIB	4.09	-0.60
607	1.8364	CIB	3.58	0.71
659	1.8370	CIB	3.38	NA
659	1.8390	CIB	3.74	NA
846	1.8390	CIB	3.97	-0.68
607	1.8400	CIB	3.88	0.82
849	1.8400	CIB	4.16	-0.68
846	1.8410	CIB	4.00	-0.52
607	1.8428	CIB	3.58	1.01
659	1.8430	CIB	3.99	NA
846	1.8430	CIB	3.73	-0.54
849	1.8440	CIB	4.15	-0.66
846	1.8450	CIB	3.58	-0.16
607	1.8465	CIB	3.56	1.04
659	1.8470	CIB	4.25	NA
846	1.8480	CIB	3.57	-0.22
849	1.8480	CIB	3.99	-0.23
607	1.8492	CIB	3.47	1.25
846	1.8500	CIB	3.54	-0.24
846	1.8520	CIB	3.41	-0.19
849	1.8520	CIB	3.93	-0.16
607	1.8524	CIB	3.60	0.71
659	1.8540	CIB	3.14	NA
846	1.8550	CIB	3.22	-0.17
849	1.8560	CIB	3.89	-0.26
846	1.8570	CIB	3.51	-0.23
607	1.8572	CIB	3.49	1.05
659	1.8580	CIB	3.25	NA
607	1.8589	CIB	3.69	1.32
846	1.8590	CIB	3.53	-0.25
849	1.8600	CIB	3.86	-0.21
659	1.8610	CIB	3.75	NA
846	1.8610	CIB	3.53	-0.04
659	1.8640	CIB	3.65	NA
846	1.8640	CIB	3.66	-0.02
849	1.8640	CIB	3.80	-0.14
607	1.8653	CIB	3.57	1.10
846	1.8660	CIB	3.69	-0.22
659	1.8680	CIB	3.59	NA
846	1.8680	CIB	3.84	-0.28
849	1.8680	CIB	3.60	-0.09
607	1.8685	CIB	3.36	0.93
846	1.8700	CIB	3.60	-0.32
659	1.8710	CIB	3.42	NA
846	1.8710	CIB	3.73	-0.24
607	1.8717	CIB	3.66	0.82
849	1.8720	CIB	3.59	-0.07
607	1.8749	CIB	3.46	0.94
846	1.8750	CIB	3.62	-0.29
659	1.8760	CIB	3.22	NA
849	1.8760	CIB	3.77	-0.03
846	1.8780	CIB	3.61	-0.15
607	1.8781	CIB	3.80	1.04
846	1.8800	CIB	3.62	-0.10
849	1.8800	CIB	3.83	0.05
607	1.8813	CIB	3.94	0.96
659	1.8820	CIB	3.66	NA
659	1.8820	CIB	3.67	NA
846	1.8840	CIB	3.56	0.00
849	1.8840	CIB	3.73	0.11
607	1.8845	CIB	4.07	0.78
846	1.8860	CIB	3.43	-0.11
846	1.8880	CIB	3.38	-0.02
849	1.8880	CIB	3.62	0.08
607	1.8892	CIB	4.14	0.85
659	1.8900	CIB	3.00	NA
846	1.8900	CIB	3.36	0.04
607	1.8909	CIB	3.93	0.71
659	1.8920	CIB	3.22	NA
846	1.8920	CIB	3.51	-0.12
849	1.8920	CIB	3.57	0.07
659	1.8940	CIB	3.21	NA
846	1.8940	CIB	3.47	-0.03
607	1.8946	CIB	4.16	0.52
846	1.8960	CIB	3.47	-0.11
849	1.8960	CIB	3.54	0.12
659	1.8970	CIB	3.16	NA
846	1.8980	CIB	3.52	-0.14
846	1.9000	CIB	3.54	-0.23
849	1.9000	CIB	3.49	0.08
607	1.9006	CIB	3.93	0.44
659	1.9010	CIB	3.68	NA
846	1.9020	CIB	3.75	-0.41
607	1.9038	CIB	3.97	0.68
846	1.9040	CIB	3.95	-0.37
849	1.9040	CIB	3.54	-0.16
659	1.9060	CIB	3.67	NA
846	1.9060	CIB	3.77	-0.40
607	1.9070	CIB	3.77	0.80
659	1.9080	CIB	3.82	NA
846	1.9080	CIB	4.07	-0.40
849	1.9080	CIB	3.72	-0.32
607	1.9081	CIB	3.69	0.70
846	1.9100	CIB	4.10	-0.49
607	1.9102	CIB	3.78	0.62
659	1.9120	CIB	3.95	NA
846	1.9120	CIB	4.07	-0.44
849	1.9120	CIB	4.01	-0.36
607	1.9134	CIB	3.61	0.97
846	1.9140	CIB	4.20	-0.36
659	1.9150	CIB	4.10	NA
846	1.9160	CIB	4.31	-0.38
849	1.9160	CIB	4.17	-0.40
607	1.9162	CIB	3.57	0.94
659	1.9180	CIB	3.90	NA
846	1.9180	CIB	4.07	-0.51
659	1.9200	CIB	3.83	NA
846	1.9200	CIB	3.90	-0.44
849	1.9200	CIB	4.08	-0.48
607	1.9213	CIB	3.34	0.77
846	1.9220	CIB	3.84	-0.38
607	1.9230	CIB	3.46	1.02
659	1.9230	CIB	3.84	NA
846	1.9240	CIB	3.86	-0.14
849	1.9240	CIB	3.95	-0.41
659	1.9250	CIB	3.63	NA
846	1.9260	CIB	3.94	-0.32
607	1.9267	CIB	3.29	0.85
846	1.9280	CIB	3.85	-0.12
849	1.9280	CIB	3.85	-0.16
607	1.9290	CIB	3.38	0.98
659	1.9290	CIB	3.64	NA
846	1.9310	CIB	3.49	-0.16
659	1.9320	CIB	3.82	NA
849	1.9320	CIB	3.77	-0.03
607	1.9326	CIB	4.04	0.50
846	1.9330	CIB	3.44	0.12
846	1.9350	CIB	3.55	-0.28
607	1.9359	CIB	4.13	0.48
659	1.9360	CIB	3.47	NA
849	1.9360	CIB	3.78	0.06
846	1.9370	CIB	3.65	-0.19
659	1.9390	CIB	3.37	NA
846	1.9390	CIB	3.54	-0.24
607	1.9391	CIB	3.91	0.71
849	1.9400	CIB	3.77	0.11
659	1.9420	CIB	3.29	NA
846	1.9420	CIB	3.65	-0.27
607	1.9423	CIB	4.13	0.71
659	1.9440	CIB	3.27	NA
846	1.9440	CIB	3.57	-0.06
849	1.9440	CIB	3.53	0.13
607	1.9455	CIB	3.61	0.93
659	1.9460	CIB	3.82	NA
846	1.9460	CIB	3.52	-0.21
846	1.9480	CIB	3.52	-0.25
849	1.9480	CIB	3.54	0.05
607	1.9487	CIB	3.95	0.67
659	1.9510	CIB	3.97	NA
846	1.9520	CIB	3.60	-0.36
849	1.9520	CIB	3.81	-0.37
659	1.9530	CIB	3.81	NA
846	1.9530	CIB	3.88	-0.57
659	1.9540	CIB	3.90	NA
846	1.9550	CIB	3.95	-0.46
607	1.9551	CIB	3.36	1.13
849	1.9560	CIB	3.97	-0.48
846	1.9570	CIB	3.98	-0.45
659	1.9580	CIB	3.89	NA
607	1.9583	CIB	3.22	0.96
846	1.9590	CIB	3.85	-0.48
849	1.9600	CIB	3.97	-0.30
846	1.9610	CIB	3.88	-0.63
607	1.9615	CIB	3.68	1.05
659	1.9620	CIB	3.89	NA
846	1.9620	CIB	3.64	-0.52
607	1.9634	CIB	3.46	0.96
846	1.9640	CIB	3.78	-0.49
849	1.9640	CIB	3.87	-0.17
846	1.9660	CIB	3.81	-0.52
846	1.9680	CIB	3.68	-0.40
849	1.9680	CIB	3.69	-0.01
846	1.9690	CIB	3.58	-0.27
659	1.9710	CIB	3.55	NA
846	1.9710	CIB	3.58	-0.04
607	1.9714	CIB	4.06	0.32
846	1.9720	CIB	3.49	-0.39
849	1.9720	CIB	3.54	0.13
659	1.9730	CIB	3.25	NA
607	1.9731	CIB	3.98	0.90
659	1.9740	CIB	3.06	NA
846	1.9740	CIB	3.37	-0.25
846	1.9750	CIB	3.44	-0.03
849	1.9760	CIB	3.46	0.14
607	1.9767	CIB	3.97	0.95
659	1.9780	CIB	3.49	NA
659	1.9790	CIB	3.40	NA
846	1.9790	CIB	3.32	0.11
607	1.9795	CIB	3.80	0.60
849	1.9800	CIB	3.48	-0.02
659	1.9810	CIB	3.53	NA
846	1.9810	CIB	3.34	-0.15
846	1.9820	CIB	3.25	-0.42
607	1.9827	CIB	3.78	0.84
659	1.9830	CIB	3.33	NA
846	1.9840	CIB	3.33	-0.39
849	1.9840	CIB	3.63	-0.25
846	1.9850	CIB	3.93	-0.59
607	1.9863	CIB	3.52	0.87
846	1.9870	CIB	4.01	-0.50
849	1.9880	CIB	3.83	-0.32
607	1.9891	CIB	3.65	0.84
846	1.9900	CIB	3.75	-0.39
849	1.9920	CIB	3.93	-0.21
607	1.9923	CIB	3.64	1.13
659	1.9930	CIB	4.06	NA
846	1.9930	CIB	3.74	-0.20
607	1.9955	CIB	3.37	1.31
846	1.9960	CIB	3.78	-0.42
849	1.9960	CIB	3.80	-0.23
607	1.9987	CIB	3.30	1.33
659	1.9990	CIB	3.51	NA
846	1.9990	CIB	3.79	-0.44
849	2.0000	CIB	3.72	-0.25
846	2.0020	CIB	3.68	-0.30
659	2.0030	CIB	4.05	NA
849	2.0040	CIB	3.68	-0.09
607	2.0047	CIB	3.38	1.12
846	2.0050	CIB	3.83	-0.29
846	2.0070	CIB	3.78	-0.22
659	2.0080	CIB	3.45	NA
849	2.0080	CIB	3.55	0.10
846	2.0100	CIB	3.77	-0.25
607	2.0111	CIB	3.45	1.26
659	2.0120	CIB	3.66	NA
849	2.0120	CIB	3.44	0.18
659	2.0130	CIB	3.77	NA
846	2.0130	CIB	3.62	-0.22
607	2.0148	CIB	3.59	1.00
846	2.0160	CIB	3.59	-0.25
849	2.0160	CIB	3.40	0.22
659	2.0170	CIB	3.37	NA
607	2.0176	CIB	3.73	1.22
846	2.0190	CIB	3.32	-0.01
659	2.0200	CIB	3.52	NA
849	2.0200	CIB	3.40	0.27
607	2.0212	CIB	3.79	1.13
846	2.0220	CIB	3.33	0.13
659	2.0230	CIB	2.76	NA
846	2.0240	CIB	3.53	-0.17
849	2.0240	CIB	3.51	0.28
607	2.0248	CIB	3.79	0.88
846	2.0260	CIB	3.36	0.08
846	2.0270	CIB	3.24	0.08
607	2.0276	CIB	3.65	1.26
849	2.0280	CIB	3.77	0.17
846	2.0290	CIB	3.61	-0.41
659	2.0300	CIB	3.39	NA
846	2.0300	CIB	3.62	-0.29
607	2.0308	CIB	3.58	0.78
846	2.0320	CIB	3.56	-0.15
849	2.0320	CIB	3.94	-0.01
659	2.0330	CIB	3.61	NA
846	2.0330	CIB	3.42	-0.07
846	2.0350	CIB	3.56	0.06
607	2.0355	CIB	3.57	0.79
846	2.0360	CIB	3.52	-0.02
849	2.0360	CIB	3.94	-0.12
659	2.0370	CIB	3.45	NA
607	2.0377	CIB	3.55	0.69
846	2.0380	CIB	3.61	-0.33
659	2.0390	CIB	3.83	NA
846	2.0390	CIB	3.55	-0.09
659	2.0400	CIB	3.66	NA
849	2.0400	CIB	3.89	-0.12
659	2.0410	CIB	3.77	NA
846	2.0410	CIB	3.58	-0.23
846	2.0420	CIB	3.74	-0.03
846	2.0430	CIB	3.71	-0.31
607	2.0436	CIB	3.72	0.84
846	2.0440	CIB	3.79	-0.08
849	2.0440	CIB	3.85	-0.06
846	2.0450	CIB	3.85	-0.04
846	2.0460	CIB	3.78	-0.32
607	2.0469	CIB	4.23	0.56
659	2.0470	CIB	3.98	NA
846	2.0470	CIB	3.42	-0.21
846	2.0470	CIB	3.51	0.20
846	2.0480	CIB	3.67	-0.29
849	2.0480	CIB	3.81	-0.13
846	2.0500	CIB	3.54	-0.39
607	2.0501	CIB	4.05	0.29
659	2.0510	CIB	3.46	NA
846	2.0520	CIB	3.34	-0.20
849	2.0520	CIB	3.81	-0.26
846	2.0530	CIB	3.40	-0.56
607	2.0533	CIB	4.24	0.40
659	2.0540	CIB	3.76	NA
846	2.0550	CIB	3.18	-0.37
846	2.0560	CIB	3.40	-0.58
849	2.0560	CIB	3.87	-0.37
607	2.0569	CIB	4.18	0.45
846	2.0580	CIB	3.53	-0.63
659	2.0590	CIB	3.69	NA
607	2.0597	CIB	4.06	0.45
846	2.0600	CIB	3.45	-0.31
849	2.0600	CIB	3.97	-0.46
846	2.0610	CIB	3.61	-0.75
659	2.0620	CIB	3.52	NA
846	2.0620	CIB	3.47	-0.53
607	2.0629	CIB	4.03	0.62
659	2.0640	CIB	3.61	NA
846	2.0640	CIB	3.83	-0.73
849	2.0640	CIB	4.12	-0.56
846	2.0650	CIB	3.48	-0.47
846	2.0670	CIB	3.96	-0.69
607	2.0676	CIB	3.77	0.68
659	2.0680	CIB	4.32	NA
846	2.0680	CIB	3.44	-0.56
849	2.0680	CIB	4.23	-0.62
607	2.0689	CIB	3.77	0.88
846	2.0700	CIB	3.57	-0.76
659	2.0720	CIB	4.20	NA
846	2.0720	CIB	3.85	-0.73
849	2.0720	CIB	4.27	-0.59
607	2.0729	CIB	3.67	0.94
659	2.0730	CIB	4.43	NA
846	2.0730	CIB	3.77	-0.79
846	2.0750	CIB	3.85	-0.65
607	2.0753	CIB	3.50	0.99
659	2.0760	CIB	4.23	NA
846	2.0760	CIB	4.09	-0.65
849	2.0760	CIB	4.24	-0.62
846	2.0780	CIB	3.72	-0.73
607	2.0789	CIB	3.69	0.83
659	2.0790	CIB	4.62	NA
846	2.0790	CIB	3.82	-0.82
846	2.0800	CIB	3.86	-0.61
849	2.0800	CIB	4.18	-0.66
659	2.0810	CIB	3.78	NA
846	2.0820	CIB	3.77	-0.40
607	2.0826	CIB	3.61	0.76
846	2.0830	CIB	4.05	-0.64
659	2.0840	CIB	4.24	NA
846	2.0840	CIB	4.28	-0.57
849	2.0840	CIB	4.12	-0.56
607	2.0854	CIB	3.71	0.79
659	2.0860	CIB	3.88	NA
846	2.0860	CIB	4.26	-0.49
849	2.0880	CIB	4.07	-0.46
607	2.0890	CIB	3.49	1.06
659	2.0890	CIB	3.95	NA
846	2.0890	CIB	3.77	-0.93
607	2.0918	CIB	3.33	0.93
846	2.0920	CIB	4.07	-0.63
849	2.0920	CIB	3.94	-0.30
846	2.0940	CIB	4.07	-0.57
659	2.0950	CIB	3.40	NA
607	2.0958	CIB	3.37	0.61
846	2.0960	CIB	3.76	-0.56
849	2.0960	CIB	3.72	-0.21
659	2.0980	CIB	3.40	NA
846	2.0980	CIB	3.65	-0.64
607	2.0997	CIB	3.46	0.63
849	2.1000	CIB	3.47	-0.22
607	2.1014	CIB	3.37	0.65
659	2.1020	CIB	3.87	NA
846	2.1020	CIB	3.30	-0.74
846	2.1040	CIB	3.27	-0.64
849	2.1040	CIB	3.41	-0.22
607	2.1050	CIB	3.89	0.57
659	2.1050	CIB	3.88	NA
846	2.1060	CIB	3.87	-0.36
659	2.1070	CIB	3.84	NA
607	2.1078	CIB	3.74	0.70
659	2.1080	CIB	3.90	NA
846	2.1080	CIB	3.78	-0.46
849	2.1080	CIB	3.54	-0.22
846	2.1110	CIB	3.66	-0.41
659	2.1120	CIB	3.75	NA
849	2.1120	CIB	3.69	-0.15
846	2.1140	CIB	3.61	0.13
607	2.1142	CIB	3.29	1.04
849	2.1160	CIB	3.71	-0.07
659	2.1170	CIB	3.51	NA
846	2.1170	CIB	3.68	-0.56
607	2.1174	CIB	3.16	0.98
659	2.1200	CIB	3.62	NA
846	2.1200	CIB	3.58	-0.53
849	2.1200	CIB	3.62	-0.09
607	2.1206	CIB	3.35	0.78
659	2.1210	CIB	3.83	NA
607	2.1239	CIB	3.54	0.49
846	2.1240	CIB	3.85	-0.61
849	2.1240	CIB	3.60	-0.07
659	2.1250	CIB	3.98	NA
846	2.1270	CIB	3.73	-0.67
849	2.1280	CIB	3.56	-0.05
659	2.1290	CIB	3.81	NA
846	2.1310	CIB	3.70	-0.54
607	2.1318	CIB	4.18	0.26
849	2.1320	CIB	3.46	-0.11
607	2.1330	CIB	4.36	0.33
659	2.1330	CIB	3.47	NA
846	2.1340	CIB	3.63	-0.40
849	2.1360	CIB	3.44	-0.15
846	2.1370	CIB	3.35	-0.50
659	2.1380	CIB	3.35	NA
607	2.1395	CIB	4.13	0.01
846	2.1400	CIB	3.34	-0.39
849	2.1400	CIB	3.50	-0.26
659	2.1410	CIB	3.31	NA
846	2.1430	CIB	3.39	-0.87
849	2.1440	CIB	3.66	-0.32
607	2.1459	CIB	3.86	0.42
659	2.1460	CIB	3.92	NA
846	2.1460	CIB	3.57	-0.68
659	2.1480	CIB	4.12	NA
846	2.1480	CIB	3.88	-0.93
849	2.1480	CIB	3.94	-0.45
607	2.1495	CIB	3.84	0.76
659	2.1510	CIB	4.60	NA
846	2.1510	CIB	3.99	-0.92
849	2.1520	CIB	3.98	-0.46
[truncated: 15,694 more rows]
