# Supplementary material for: Climate constrains the evolutionary history and biodiversity of crocodylians
Source: Nat Commun. 2015 Sep 24;6:8438. doi: 10.1038/ncomms9438 (PMC4598718; doi:10.1038/ncomms9438)
Supplement: Supplementary Data 6 — Miller et al. (2005) sea level data [file ncomms9438-s7.txt]

	SL_Miller	Age_Miller	SL_Haq	Age_Haq
1	-1.6	0	1.26	0.15
2	-3.3	0.005	-79.63	0.26
3	-52.4	0.01	-78.92	0.97
4	-120.4	0.015	1.39	1.08
5	-122.2	0.02	11.33	1.19
6	-99.1	0.025	18.02	1.29
7	-102.6	0.03	19.51	1.43
8	-91	0.035	13.09	1.59
9	-85.7	0.04	-0.89	1.66
10	-80.4	0.045	-73.65	1.73
11	-75.3	0.05	-77.67	1.75
12	-87.8	0.055	-79.54	1.94
13	-76.1	0.06	-75.45	2.04
14	-85.2	0.065	-2.69	2
15	-57.9	0.07	6.17	2.07
16	-52.9	0.075	16.42	2.24
17	-47.4	0.08	7.73	2.39
18	-49	0.085	-3.54	2.42
19	-55.1	0.09	-64.17	2.46
20	-50.6	0.095	-71.55	2.54
21	-39.2	0.1	-67.02	2.61
22	-42.8	0.105	-60.11	2.71
23	-72.4	0.11	-24.61	2.77
24	-4.3	0.115	10.99	2.84
25	24	0.12	15.86	2.86
26	-1.9	0.125	16.48	2.98
27	-76.3	0.13	11.37	3.08
28	-96.9	0.135	-62.69	3.16
29	-107.7	0.14	-68.1	3.14
30	-97	0.145	-72.97	3.16
31	-93.9	0.15	-75.06	3.27
32	-102.2	0.155	-69.66	3.38
33	-90.3	0.16	-62.53	3.43
34	-78.5	0.165	28.06	3.54
35	-67.8	0.17	41.15	3.59
36	-72	0.175	51.32	3.64
37	-81.7	0.18	54.76	3.75
38	-45.3	0.185	55.07	3.82
39	-49	0.19	46.17	3.92
40	-18.2	0.195	31	3.99
41	-34.2	0.2	-20.33	4.1
42	-17.6	0.205	-25.97	4.11
43	-13.4	0.21	-27.83	4.19
44	-7.3	0.215	-21.99	4.27
45	-23.6	0.22	-14.32	4.34
46	-74.1	0.225	1.59	4.36
47	-68.3	0.23	61.46	4.34
48	-59.5	0.235	67.62	4.4
49	-28.6	0.24	69.67	4.44
50	-60.3	0.245	68.14	4.51
51	-66.8	0.25	70.39	4.63
52	-85.4	0.255	79.67	4.78
53	-79.1	0.26	85.05	4.92
54	-79.7	0.265	88.24	5.23
55	-86	0.27	87.75	5.47
56	-54.1	0.275	83.82	5.65
57	-43.4	0.28	71.9	5.71
58	-39.3	0.285	-32.27	5.83
59	-39.5	0.29	-38.13	5.86
60	-55.8	0.295	-42.81	5.97
61	-45.8	0.3	-36.23	6.12
62	-39.7	0.305	-28.23	6.15
63	-34.8	0.31	28.5	6.18
64	-23	0.315	34.31	6.34
65	-31.4	0.32	35.37	6.44
66	11.1	0.325	29.71	6.58
67	-16.8	0.33	20.72	6.59
68	-26	0.335	-18.48	6.63
69	-83.1	0.34	-23.48	6.73
70	-96.8	0.345	-26.22	6.91
71	-92	0.35	-23.1	7.01
72	-90.6	0.355	-18.13	7.08
73	-104	0.36	-2.98	7.11
74	-55.4	0.365	5.11	7.31
75	-85.2	0.37	11.02	7.56
76	-58.4	0.375	11.3	7.89
77	-52.7	0.38	7.56	8.24
78	-52.1	0.385	-2	8.45
79	-31.9	0.39	-16.32	8.66
80	-30.6	0.395	-21.87	8.85
81	-9.5	0.4	-24.18	9.08
82	12.5	0.405	-24.48	9.61
83	12.8	0.41	-19.1	9.78
84	-0.2	0.415	-7.99	9.97
85	-29.5	0.42	-2.4	10.07
86	-84.7	0.425	-0.31	10.22
87	-115.3	0.43	-0.8	10.36
88	-122.1	0.435	-3.88	10.46
89	-122.7	0.44	-12.78	10.52
90	-102.4	0.445	-69.08	10.76
91	-84.8	0.45	-75.59	10.79
92	-87.5	0.455	-79.08	10.86
93	-82.7	0.46	-75.56	10.97
94	-99.9	0.465	-67.45	10.99
95	-96.7	0.47	25.76	11.01
96	-73.7	0.475	39.7	11.05
97	-53.4	0.48	49.72	11.15
98	-35	0.485	52.9	11.27
99	-34.9	0.49	53.39	11.4
100	-39.7	0.495	52.24	11.53
101	-23.4	0.5	46.98	11.65
102	-60.8	0.505	41.76	11.7
103	-68.6	0.51	39.65	11.81
104	-78.8	0.515	48.16	11.89
105	-61.2	0.52	82.68	11.93
106	-54.8	0.525	91.11	12.03
107	-78.3	0.53	96.25	12.31
108	-75.3	0.535	94.67	12.61
109	-84.6	0.54	89.76	12.8
110	-73.7	0.545	84.86	12.94
111	-66.5	0.55	84.39	13.12
112	-73	0.555	90.11	13.23
113	-65	0.56	118.79	13.29
114	-50.6	0.565	127.42	13.44
115	-41.6	0.57	136.57	13.72
116	-25.6	0.575	142.98	14.12
117	-25.6	0.58	141.38	14.52
118	-67.6	0.585	137.11	14.8
119	-79.1	0.59	57.08	14.89
120	-56.5	0.595	52.51	15.02
121	-49	0.6	58.24	15.08
122	-52.8	0.605	101.21	15.11
123	-39.2	0.61	133.87	15.25
124	-50.7	0.615	140.14	15.31
125	-72.9	0.62	143.23	15.52
126	-117.8	0.625	138.83	15.77
127	-124.2	0.63	131.13	15.83
128	-114.3	0.635	45.69	15.92
129	-122.7	0.64	41.24	15.98
130	-111.9	0.645	41.64	16.09
131	-106.4	0.65	50.62	16.13
132	-101.6	0.655	89.36	16.18
133	-93.3	0.66	106.79	16.22
134	-80.5	0.665	122.48	16.24
135	-91.7	0.67	131.01	16.32
136	-80	0.675	135.75	16.43
137	-82.8	0.68	138.3	16.6
138	-82.4	0.685	137.18	16.77
139	-53.8	0.69	133.26	16.87
140	-62.2	0.695	122.31	16.94
141	-70.5	0.7	116.88	17.01
142	-78.9	0.705	115.33	17.13
143	-87.2	0.71	118.73	17.4
144	-95.1	0.715	120.7	17.74
145	-96.4	0.72	118.46	18.07
146	-63.7	0.725	106.63	18.61
147	-70.4	0.73	87.1	19.27
148	-75.5	0.735	67.69	19.83
149	-77.6	0.74	64.18	20.01
150	-73.6	0.745	66.96	20.14
151	-86.1	0.75	74.3	20.25
152	-91.5	0.755	110.65	20.33
153	-85.4	0.76	117.23	20.41
154	-62.3	0.765	120.64	20.6
155	-53	0.77	116.37	20.77
156	-45.1	0.775	109.11	20.82
157	-21.8	0.78	102.57	20.95
158	-44.2	0.785	110.65	21.1
159	-48.5	0.79	118.39	21.29
160	-98	0.795	128.24	21.69
161	-82.5	0.8	133.22	22.06
162	-77.2	0.805	134.09	22.44
163	-58.6	0.81	129.1	22.88
164	-41.3	0.815	121.33	23.18
165	-55.7	0.82	104.17	23.35
166	-52.6	0.825	45.04	23.44
167	-51.1	0.83	35.06	23.5
168	-48.4	0.835	33.28	23.65
169	-27.6	0.84	39.53	23.76
170	-24.3	0.845	71.45	23.85
171	-36.2	0.85	80.86	23.86
172	-33	0.855	85.26	24.05
173	-19.3	0.86	84.25	24.25
174	-61.6	0.865	75.68	24.38
175	-83.6	0.87	61.37	24.45
176	-109.3	0.875	53.36	24.45
177	-106.9	0.88	47.36	24.68
178	-93.7	0.885	54.24	24.89
179	-90.1	0.89	69.37	25.06
180	-84.3	0.895	77.24	25.24
181	-64.2	0.9	80.86	25.52
182	-60.3	0.905	80.81	25.8
183	-74.6	0.91	76.43	26.04
184	-89.1	0.915	66.96	26.26
185	-66.8	0.92	36.7	26.55
186	-51.5	0.925	31.49	26.64
187	-31.2	0.93	30.26	26.84
188	-22.2	0.935	34.01	26.99
189	-19.8	0.94	58.13	27.14
190	-9.8	0.945	62.07	27.68
191	2	0.95	56.48	28.29
192	-40.6	0.955	37.69	28.8
193	-41.1	0.96	20.46	28.93
194	-57.3	0.965	10.06	28.99
195	-38.6	0.97	3.1	29.23
196	-27.9	0.975	1.01	29.5
197	-42.6	0.98	11.14	29.93
198	-46.6	0.985	35.06	29.93
199	-29.3	0.99	131.72	30.16
200	-48.1	0.995	148.02	30.11
201	-54.7	1	167.15	30.37
202	-65.7	1.005	177.32	30.59
203	-66.8	1.01	178.81	30.84
204	-31.9	1.015	175.68	31.02
205	-27	1.02	173.42	31.22
206	-38	1.025	178.86	31.36
207	-68.6	1.03	192.24	31.8
208	-75.2	1.035	196.27	32.14
209	-85.3	1.04	196.3	32.46
210	-75.1	1.045	192.65	32.77
211	-69.1	1.05	179.26	33.08
212	-63.4	1.055	160.95	33.12
213	-56.6	1.06	111.11	33.29
214	-5.8	1.065	102.64	33.37
215	-48.6	1.07	103.46	33.57
216	-15.1	1.075	113.39	33.67
217	-20.4	1.08	137.74	33.72
218	-55.5	1.085	147.46	33.77
219	-68.3	1.09	151.31	33.88
220	-58.7	1.095	149.51	34.04
221	-73.9	1.1	142.24	34.08
222	-40	1.105	135.95	34.1
223	-37.7	1.11	131.7	34.19
224	-52.8	1.115	132.74	34.28
225	-70.5	1.12	138.89	34.36
226	-79.4	1.125	142.74	34.72
227	-77.1	1.13	136.63	35.02
228	-75.1	1.135	129.8	35.08
229	-72	1.14	124.88	35.45
230	-42.7	1.145	129.57	35.91
231	-38.9	1.15	133.3	36.23
232	-41.1	1.155	128.25	36.57
233	-20.6	1.16	120.01	36.67
234	-26.3	1.165	102.01	36.8
235	-18.3	1.17	94.57	37.23
236	-31.8	1.175	158.74	37.37
237	-19	1.18	170.61	37.57
238	-33.4	1.185	175.03	37.68
239	-60.4	1.19	175.95	37.99
240	-56.4	1.195	171.98	38.4
241	-42.1	1.2	173.32	38.74
242	-59.5	1.205	177.51	38.96
243	-57.5	1.21	187.13	39.04
244	-60	1.215	192.38	39.34
245	-47.2	1.22	192.01	39.65
246	-29.6	1.225	180.72	39.85
247	-25.1	1.23	151.99	40.1
248	-23.6	1.235	144.05	40.29
249	-7.8	1.24	139.66	40.68
250	-36.6	1.245	139.72	41.01
251	-78.6	1.25	146.48	41.36
252	-91.7	1.255	168.52	41.64
253	-71.6	1.26	174.78	41.75
254	-61.9	1.265	177.97	42.08
255	-42.4	1.27	174.66	42.42
256	-30.8	1.275	172.24	42.65
257	-34.1	1.28	174.03	42.92
258	-61.9	1.285	186.86	43.22
259	-70.3	1.29	200.55	43.54
260	-55.9	1.295	208.48	43.95
261	-55.6	1.3	210.85	44.55
262	-55	1.305	205.57	44.98
263	-40.5	1.31	200.23	45.14
264	-29.7	1.315	194.35	45.32
265	-25.5	1.32	191.82	45.54
266	-58.7	1.325	196.49	45.95
267	-56.5	1.33	207.65	46.44
268	-58.2	1.335	213.01	46.71
269	-50.9	1.34	214.2	47.18
270	-40.7	1.345	211.13	47.39
271	-11.8	1.35	204.05	47.57
272	-4.7	1.355	169.18	47.62
273	-36.9	1.36	161.56	47.81
274	-49.8	1.365	160.53	48.07
275	-64.9	1.37	168.93	48.28
276	-58	1.375	183.1	48.33
277	-55.4	1.38	186.1	48.56
278	-38.5	1.385	185.43	48.75
279	-25.7	1.39	178.8	48.86
280	-11.6	1.395	80.03	49.16
281	-19.7	1.4	71.68	49.3
282	-36.2	1.405	83.33	49.54
283	-49.7	1.41	92.31	49.56
284	-63.9	1.415	187.11	49.76
285	-69.3	1.42	195.54	49.83
286	-61.9	1.425	198.87	49.89
287	-39.1	1.43	200.13	50.02
288	-7.2	1.435	195.33	50.12
289	-3.5	1.44	202.11	50.33
290	4.3	1.445	206.32	50.41
291	10.1	1.45	202.92	50.62
292	-44.2	1.455	207.33	50.81
293	-75	1.46	210.98	51.05
294	-50.1	1.465	212.14	51.35
295	-27	1.47	204.86	51.52
296	-22.1	1.475	184.07	51.57
297	-6.5	1.48	176.68	51.78
298	2.7	1.485	180.11	52.04
299	0	1.49	208.97	52.27
300	-26.3	1.495	215.02	52.31
301	-60.7	1.5	217.16	52.4
302	-68.1	1.505	212.7	52.48
303	-58.3	1.51	207.06	52.52
304	-41.3	1.515	206.28	52.6
305	-19.4	1.52	211.57	52.67
306	-22.3	1.525	220.15	52.92
307	-41.4	1.53	217.62	53.03
308	-52.8	1.535	212.17	53.15
309	-78.4	1.54	209	53.24
310	-66.2	1.545	211.99	53.47
311	-34.2	1.55	214.08	54.04
312	-44.2	1.555	209.92	54.43
313	-31.6	1.56	160.52	54.66
314	-32.4	1.565	154.33	54.86
315	-27.5	1.57	157.65	55.11
316	-60.8	1.575	197.25	55.26
317	-54.1	1.58	187.37	55.41
318	-38.1	1.585	164.85	55.43
319	-33.7	1.59	134.08	55.56
320	-29.9	1.595	130.82	55.64
321	-31.5	1.6	138.71	55.7
322	-25.3	1.605	172.7	55.7
323	-24	1.61	177.64	55.83
324	-28.6	1.615	170.81	55.89
325	-33.2	1.62	71.96	55.89
326	-28.1	1.625	72.6	55.9
327	-38.4	1.63	173.79	55.97
328	-32.2	1.635	184.45	56.19
329	-39.3	1.64	191.64	56.48
330	-65.1	1.645	193.4	56.79
331	-49.3	1.65	192.99	57.15
332	-69.8	1.655	190.14	57.3
333	-59.2	1.66	177.17	57.65
334	-60.4	1.665	70.62	58.66
335	-29.9	1.67	61.08	58.71
336	-21.8	1.675	56.16	58.92
337	-20.4	1.68	65.3	59.15
338	-15	1.685	148.21	59.22
339	-34.5	1.69	173.51	59.27
340	-56.7	1.695	178.66	59.34
341	-49.2	1.7	179.26	59.41
342	-48	1.705	172.84	59.47
343	-36.6	1.71	154.17	59.54
344	-25.1	1.715	149.25	59.62
345	-20.3	1.72	151.05	59.69
346	-32.7	1.725	166.83	59.75
347	-10	1.73	180.65	59.86
348	-30.7	1.735	192.15	60.11
349	-17.5	1.74	198.65	60.41
350	-15.2	1.745	197.88	60.77
351	-54.5	1.75	194.08	61.12
352	-25.8	1.755	191.38	61.41
353	-10.9	1.76	193.45	61.69
354	-28.4	1.765	201.02	62.03
355	-2.9	1.77	198.53	62.5
356	-14.2	1.775	199.34	62.57
357	-43.3	1.78	200.7	62.64
358	-28.8	1.785	202.6	62.71
359	-52	1.79	203.41	62.79
360	-43.5	1.795	204.5	62.86
361	-18.9	1.8	205.1	62.93
362	-40	1.805	205.1	63
363	-37.6	1.81	207	63.07
364	-9.6	1.815	207	63.14
365	-21.6	1.82	207	63.21
366	-48.7	1.825	207	63.29
367	-23.4	1.83	207	63.36
368	-19.7	1.835	207	63.43
369	-46.8	1.84	207	63.5
370	-14.4	1.845	207	63.57
371	-11.2	1.85	207	63.64
372	14.4	1.855	207	63.71
373	-10.4	1.86	207	63.79
374	-22	1.865	207	63.86
375	-16	1.87	207	63.93
376	-17.6	1.875	207	64
377	-17.6	1.88	207	64.07
378	-7.6	1.885	207	64.14
379	3.2	1.89	207	64.21
380	-5.6	1.895	207	64.29
381	-11.2	1.9	207	64.36
382	-36.8	1.905	207.1	64.43
383	-56	1.91	207.1	64.5
384	-68.4	1.915	207.1	64.57
385	-40	1.92	207.1	64.64
386	-40	1.925	205.2	64.71
387	-16.8	1.93	201.4	64.79
388	-12	1.935	197.6	64.86
389	-14.1	1.94	193.8	64.93
390	-11.6	1.945	190	65
391	-12.8	1.95	187.47	65.1
392	-44	1.955	186.2	65.2
393	-37.2	1.96	186.3	65.3
394	-31.6	1.965	188.2	65.4
395	-14.4	1.97	188.2	65.5
396	-3.2	1.975	190.1	65.55
397	5.6	1.98	192	65.6
398	-42.4	1.985	194.85	65.65
399	-28	1.99	195.8	65.7
400	-29.3	1.995	195.8	65.75
401	-28.3	2	192	65.8
402	-34.4	2.005	154.03	65.85
403	-29.6	2.01	121.9	65.9
404	-16	2.015	120	65.95
405	6.1	2.02	154.1	66
406	-3.6	2.025	188.2	66.18
407	-17.6	2.03	195.8	66.35
408	-12.8	2.035	199.6	66.53
409	-13.2	2.04	203.4	66.71
410	-36	2.045	205.3	66.88
411	-11.2	2.05	207.2	67.06
412	17.6	2.055	209.1	67.24
413	-4	2.06	211	67.41
414	-6.4	2.065	212.9	67.59
415	-13.6	2.07	214.8	67.77
416	-36	2.075	214.8	67.94
417	-36.8	2.08	214.8	68.12
418	-69.6	2.085	214.8	68.3
419	-37.6	2.09	214.8	68.47
420	-41.2	2.095	214.8	68.65
421	-6	2.1	214.8	68.83
422	-13.6	2.105	212.9	69
423	-24	2.11	211	69.18
424	-18.7	2.115	211	69.36
425	-14.4	2.12	209.1	69.53
426	-32.8	2.125	207.3	69.71
427	-24.6	2.13	203.5	69.89
428	-10.9	2.135	200.33	70.06
429	4.8	2.14	196.38	70.24
430	-8.8	2.145	189.57	70.42
431	-44.3	2.15	177.57	70.59
432	-46.4	2.155	169.4	70.77
433	-64.8	2.16	169.4	70.95
434	-60.8	2.165	180.8	71.12
435	-49.6	2.17	191.15	71.3
436	-38.4	2.175	198.75	71.39
437	-31.7	2.18	205.4	71.48
438	-20.5	2.185	209.2	71.57
439	-5.6	2.19	213	71.66
440	-6.8	2.195	214.9	71.75
441	-26.8	2.2	218.7	71.84
442	-28.8	2.205	220.6	71.93
443	-2	2.21	222.5	72.02
444	0.4	2.215	224.4	72.11
445	-2.4	2.22	226.3	72.2
446	-6.4	2.225	226.3	72.29
447	-8.8	2.23	226.3	72.38
448	2.4	2.235	228.2	72.47
449	-28	2.24	228.2	72.56
450	-47.6	2.245	228.2	72.65
451	-24	2.25	229.71	72.74
452	-6.4	2.255	229.78	72.83
453	-1.6	2.26	229.8	72.92
454	13.6	2.265	229.8	73.01
455	3.2	2.27	229.8	73.1
456	-34.4	2.275	229.8	73.19
457	-44	2.28	229.8	73.28
458	-41.6	2.285	229.53	73.37
459	-27.5	2.29	227.93	73.46
460	-8.8	2.295	227.99	73.55
461	10.4	2.3	225.56	73.64
462	1.6	2.305	222.84	73.73
463	-7.5	2.31	222.26	73.82
464	-25.4	2.315	222.21	73.91
465	-16	2.32	220.3	74
466	4	2.325	216.4	74.1
467	0	2.33	214.03	74.19
468	-1.1	2.335	209.75	74.29
469	-9.9	2.34	203.48	74.38
470	11.2	2.345	196.16	74.48
471	23.2	2.35	191.5	74.57
472	1.6	2.355	189.6	74.67
473	-28.3	2.36	189.6	74.76
474	-40.2	2.365	189.6	74.86
475	-29.3	2.37	191.5	74.95
476	-17.3	2.375	198.2	75.05
477	-8.8	2.38	206.8	75.14
478	6	2.385	211.6	75.24
479	24.8	2.39	218.3	75.33
480	20.8	2.395	222.1	75.43
481	-4.8	2.4	225.9	75.52
482	-24	2.405	229.8	75.62
483	-19.7	2.41	233.6	75.71
484	-20	2.415	236.45	75.81
485	-8.8	2.42	237.4	75.9
486	0	2.425	237.4	76
487	-7	2.43	237.4	76.09
488	-1.6	2.435	237.4	76.19
489	-12	2.44	236.64	76.28
490	-54.4	2.445	234.36	76.38
491	-49.6	2.45	233.1	76.47
492	-35.2	2.455	231.6	76.57
493	-36	2.46	229.7	76.66
494	-21.6	2.465	229.7	76.76
495	8.8	2.47	229.7	76.85
496	10.8	2.475	231.6	76.95
497	-21.6	2.48	231.6	77.04
498	-57.2	2.485	231.6	77.14
499	-50.4	2.49	233.5	77.23
500	-39.5	2.495	234.45	77.33
501	-30.4	2.5	237.4	77.42
502	-4.6	2.505	241.2	77.52
503	-9.2	2.51	243.1	77.61
504	-28.9	2.515	245	77.71
505	-46.4	2.52	245	77.8
506	-56.2	2.525	245	77.9
507	-53.2	2.53	245	77.99
508	-36.6	2.535	245	78.09
509	-2.4	2.54	243.1	78.18
510	17.8	2.545	241.1	78.28
511	-21.2	2.55	239.2	78.37
512	-15.8	2.555	237.3	78.47
513	-6	2.56	237.3	78.56
514	-7.1	2.565	237.3	78.66
515	-2.8	2.57	239.2	78.75
516	3.4	2.575	239.2	78.85
517	11.2	2.58	241.1	78.94
518	10.7	2.585	243	79.04
519	6.3	2.59	244.9	79.13
520	-3.4	2.595	243	79.23
521	-35.2	2.6	241.1	79.32
522	-55.4	2.605	236.83	79.42
523	-42.8	2.61	223.9	79.51
524	-41	2.615	193.2	79.61
525	-28.8	2.62	186.23	79.7
526	-6.9	2.625	202.8	79.8
527	-4.8	2.63	217.15	79.89
528	4.2	2.635	221.9	79.99
529	-1.6	2.64	225.8	80.08
530	-29.5	2.645	227.7	80.18
531	-26.4	2.65	231.5	80.27
532	-36.2	2.655	233.4	80.37
533	-16	2.66	233.4	80.46
534	7	2.665	235.3	80.56
535	11.6	2.67	235.93	80.65
536	6.9	2.675	237.2	80.75
537	-1.2	2.68	237.2	80.84
538	-14.6	2.685	237.2	80.94
539	-42	2.69	237.2	81.03
540	-39.8	2.695	235.3	81.13
541	-18.8	2.7	235.3	81.22
542	-19	2.705	235.3	81.32
543	-40.4	2.71	233.4	81.41
544	-38.2	2.715	233.4	81.51
545	-45.2	2.72	233.4	81.6
546	-29	2.725	231.4	81.7
547	-54.8	2.73	229.03	81.79
548	-30.2	2.735	225.7	81.89
549	-25.6	2.74	219.52	81.98
550	-29.8	2.745	215.34	82.08
551	20.4	2.75	212.3	82.17
552	21.8	2.755	210.4	82.27
553	14.4	2.76	210.4	82.36
554	4.6	2.765	210.3	82.46
555	-5.2	2.77	212.3	82.55
556	-18.2	2.775	213.25	82.65
557	-4.8	2.78	216.1	82.74
558	5.4	2.785	217.05	82.84
559	6.5	2.79	219.9	82.93
560	-8.6	2.795	221.8	83.03
561	-2	2.8	223.7	83.12
562	-8	2.805	225.6	83.22
563	-32.4	2.81	224.08	83.31
564	-39.8	2.815	222.56	83.41
565	-43.2	2.82	220.28	83.5
566	-17	2.825	216	83.56
567	-12.4	2.83	211.82	83.62
568	-4	2.835	207.64	83.67
569	-5.6	2.84	202.22	83.73
570	-22.6	2.845	189.7	83.79
571	-17.2	2.85	184.64	83.85
572	-29.4	2.855	181.6	83.9
573	-26.4	2.86	181.6	83.96
574	-7.8	2.865	185.4	84.02
575	-5.5	2.87	194.33	84.08
576	-15	2.875	204.5	84.13
577	-6.4	2.88	212.2	84.19
578	-33	2.885	217.9	84.25
579	-40	2.89	221.7	84.31
580	-22.6	2.895	223.6	84.36
581	-13.6	2.9	223.6	84.42
582	-5.8	2.905	223.6	84.48
583	-5.6	2.91	223.6	84.54
584	-14.5	2.915	225.35	84.59
585	-8.8	2.92	225.7	84.65
586	-9	2.925	224.41	84.71
587	-26	2.93	221.73	84.77
588	-40.6	2.935	220.1	84.82
589	-5.6	2.94	220.1	84.88
590	-0.2	2.945	218.2	84.94
591	15.6	2.95	218.2	85
592	14.6	2.955	216.3	85.05
593	-1.6	2.96	216.3	85.11
594	3	2.965	216.3	85.17
595	-13.7	2.97	216.32	85.23
596	-22.2	2.975	216.39	85.28
597	-6.4	2.98	217.62	85.34
598	12.3	2.985	218.98	85.4
599	13.2	2.99	220.47	85.46
600	17	2.995	223.19	85.51
601	2.4	3	225.95	85.57
602	-13.3	3.005	227.86	85.63
603	-20.1	3.01	229.7	85.69
604	-32.2	3.015	229.7	85.74
605	-17.6	3.02	229.8	85.8
606	-17.8	3.025	227.9	86.12
607	-15.6	3.03	224.1	86.44
608	3.8	3.035	222.2	86.76
609	9.6	3.04	224.1	87.08
610	8.1	3.045	226	87.4
611	-2.5	3.05	231.7	87.72
612	-3.8	3.055	235.6	88.04
613	-11.2	3.06	237.5	88.36
614	7	3.065	237.5	88.68
615	14	3.07	237.5	89
616	20.2	3.075	234.97	89.15
617	7.2	3.08	229.9	89.3
618	-10.2	3.085	214.7	89.45
619	-11.3	3.09	176.5	89.6
620	-6.2	3.095	135.5	89.75
621	-6.4	3.1	128.8	89.9
622	2.7	3.105	130.7	90.05
623	2	3.11	163.2	90.2
624	-7.8	3.115	209	90.35
625	-18.9	3.12	241.5	90.5
626	-41	3.125	238.97	90.65
627	-10.5	3.13	224.3	90.8
628	-33.8	3.135	220.5	90.95
629	-48.8	3.14	251.1	91.1
630	-50.6	3.145	254.9	91.25
631	-24.9	3.15	254.9	91.4
632	-13.9	3.155	247.3	91.55
633	-4.4	3.16	243.5	91.7
634	-10.6	3.165	243.5	91.85
635	-10.5	3.17	249.3	92
636	-23	3.175	256.9	92.15
637	-20	3.18	256.9	92.3
638	-29.5	3.185	257	92.45
639	-23.1	3.19	257	92.6
640	-2.2	3.195	257.99	92.75
641	-0.2	3.2	255.27	92.9
642	-4.2	3.205	252.01	93.05
643	-12.6	3.21	246.93	93.2
644	-6	3.215	241.7	93.35
645	-13.6	3.22	238.99	93.5
646	-23.8	3.225	234.64	93.64
647	-4.4	3.23	229.76	93.77
648	-15.6	3.235	227.04	93.91
649	-7.2	3.24	224.34	94.04
650	-16.2	3.245	222.8	94.18
651	-7.6	3.25	222.8	94.31
652	-15	3.255	220.9	94.45
653	-4.6	3.26	220.9	94.58
654	-11.4	3.265	218.3	94.72
655	-13.2	3.27	218.3	94.85
656	-0.6	3.275	219.25	94.99
657	-10.4	3.28	221.8	95.12
658	0.9	3.285	222.2	95.26
659	-7.6	3.29	224.1	95.39
660	-3.5	3.295	224.18	95.53
661	-12	3.3	226.1	95.66
662	-67.4	3.305	226.1	95.8
663	-51.3	3.31	226.16	95.93
664	-62.2	3.315	224.3	96.07
665	-48	3.32	217.87	96.2
666	-34.3	3.325	200.7	96.34
667	-32	3.33	184.1	96.47
668	-39.8	3.335	178.4	96.61
669	-62	3.34	178.5	96.74
670	-45.8	3.345	199.5	96.88
671	-51.6	3.35	230.2	97.01
672	-42.2	3.355	237.52	97.15
673	-32.8	3.36	241.7	97.28
674	-31	3.365	243.7	97.42
675	-15.6	3.37	245.6	97.55
676	-16.6	3.375	245.6	97.69
677	-15.7	3.38	245.7	97.82
678	-19.4	3.385	243.8	97.96
679	-17.2	3.39	241.9	98.09
680	-27.5	3.395	240	98.23
681	-24	3.4	236.2	98.36
682	-21	3.405	234.3	98.5
683	2.8	3.41	234.3	98.63
684	-30.2	3.415	232.44	98.77
685	-21.2	3.42	232.5	98.9
686	-15.8	3.425	232.5	99.01
687	-29.6	3.43	234.9	99.12
688	-35.4	3.435	223.1	99.23
689	-28.4	3.44	229.53	99.34
690	-18.2	3.445	235.93	99.45
691	-8.4	3.45	240.4	99.57
692	3	3.455	242.3	99.68
693	-22.4	3.46	244.2	99.79
694	-10.6	3.465	244.2	99.9
695	4.4	3.47	244.2	100.01
696	-6.5	3.475	242.3	100.12
697	-16.8	3.48	240.4	100.23
698	-13	3.485	234.7	100.34
699	-4.9	3.49	225.1	100.45
700	-1.7	3.495	210.75	100.56
701	5	3.5	192.6	100.67
702	-2.2	3.505	184.9	100.78
703	2.4	3.51	186.23	100.9
704	-1.1	3.515	204.73	101.01
705	-12.8	3.52	219.4	101.12
706	-1.6	3.525	230.9	101.23
707	-4.8	3.53	229	101.34
708	8.8	3.535	227.1	101.45
709	1.6	3.54	221.4	101.56
710	-10.8	3.545	212.75	101.67
711	-17.6	3.55	208	101.78
712	3.6	3.555	204.1	101.89
713	-18.4	3.56	204.2	102
714	-8	3.565	206.1	102.11
715	-10.4	3.57	210.53	102.23
716	4.4	3.575	213.7	102.34
717	-7.2	3.58	215.7	102.45
718	-21.6	3.585	217.6	102.56
719	-28	3.59	215.7	102.67
720	-7.5	3.595	213.8	102.78
721	-2.4	3.6	208	102.89
722	-9.8	3.605	195.6	103
723	-8.5	3.61	190.8	103.11
724	18.4	3.615	187	103.22
725	-0.8	3.62	185.1	103.33
726	-23.8	3.625	185.1	103.44
727	-25.1	3.63	185.1	103.56
728	-34.4	3.635	187	103.67
729	3.2	3.64	190.87	103.78
730	1.2	3.645	194.7	103.89
731	1.6	3.65	197.55	104
732	7.2	3.655	198.5	104.11
733	-2.1	3.66	198.5	104.22
734	-12.6	3.665	198.5	104.33
735	-20.8	3.67	196.6	104.44
736	-26.7	3.675	193.75	104.55
737	-30	3.68	190.43	104.66
738	-22.7	3.685	190	104.77
739	-17.6	3.69	190	104.89
740	-0.8	3.695	190	105
741	20.8	3.7	189	105.11
742	-9.6	3.705	189	105.22
743	1.9	3.71	188	105.33
744	-11.2	3.715	188	105.44
745	-20	3.72	187.47	105.55
746	-10.4	3.725	186.2	105.66
747	-4.4	3.73	184.93	105.77
748	6.8	3.735	184.4	105.88
749	6	3.74	184.4	105.99
750	4	3.745	184.4	106.1
751	3.4	3.75	187.35	106.22
752	-0.3	3.755	189.25	106.33
753	-9.3	3.76	192.17	106.44
754	1.6	3.765	196	106.55
755	16.8	3.77	197.95	106.66
756	12.8	3.775	198	106.77
757	15.4	3.78	198	106.88
758	-7.2	3.785	198	106.99
759	-20.8	3.79	196.73	107.1
760	-19	3.795	195.57	107.21
761	1	3.8	193.67	107.32
762	-2.9	3.805	191.45	107.43
763	-8	3.81	188.6	107.55
764	-11.7	3.815	185.75	107.66
765	-9.6	3.82	184.17	107.77
766	-14	3.825	181	107.88
767	-3	3.83	179.1	107.99
768	-0.8	3.835	177.2	108.1
769	-17.4	3.84	175.35	108.21
770	-28.8	3.845	174.13	108.32
771	7.2	3.85	172.23	108.43
772	18.6	3.855	170.97	108.54
773	22.1	3.86	169.07	108.65
774	-0.8	3.865	161.5	108.76
775	14	3.87	159.6	108.88
776	-2.4	3.875	159.15	108.99
777	-11.8	3.88	158.7	109.1
778	-18.8	3.885	158.25	109.21
779	-0.6	3.89	157.8	109.32
780	-1.1	3.895	157.8	109.43
781	14.4	3.9	157.8	109.54
782	-12	3.905	157.8	109.65
783	-2.4	3.91	157.8	109.76
784	-5.6	3.915	159.7	109.87
785	4	3.92	159.75	109.98
786	-5.6	3.925	159.8	110.09
787	-3.6	3.93	159.8	110.21
788	3.2	3.935	162.9	110.32
789	13.3	3.94	162.9	110.43
790	-14.7	3.945	161.95	110.54
791	-14.1	3.95	161	110.65
792	5.6	3.955	160.53	110.76
793	-10.8	3.96	159.1	110.87
794	-10.4	3.965	158.63	110.98
795	-16.8	3.97	155.3	111.09
796	-18.4	3.975	151.98	111.2
797	-13.6	3.98	144.22	111.31
798	-24.5	3.985	130.6	111.42
799	-23.2	3.99	120.1	111.54
800	-56.4	3.995	121.1	111.65
801	-40.8	4	133.93	111.76
802	-25.6	4.005	147.7	111.87
803	-17.2	4.01	153.88	111.98
804	3.2	4.015	157.83	112.09
805	-16	4.02	159.1	112.2
806	-10.4	4.025	157.68	112.38
807	-12	4.03	155.78	112.55
808	-33.3	4.035	152.45	112.73
809	-36.6	4.04	148.46	112.9
810	-34.8	4.045	143.9	113.08
811	-34.4	4.05	141.05	113.26
812	-18.4	4.055	138.2	113.43
813	-12.4	4.06	136.3	113.61
814	-11.2	4.065	136.3	113.78
815	-5.9	4.07	134.88	113.96
816	-12.2	4.075	134.4	114.14
817	-3.7	4.08	135.67	114.31
818	-8.6	4.085	136.3	114.49
819	-19.8	4.09	136.93	114.66
820	-20.8	4.095	138.2	114.84
821	-5.2	4.1	140.73	115.02
822	10.4	4.105	143.9	115.19
823	4	4.11	147.7	115.37
824	-2.7	4.115	150.87	115.54
825	-10.4	4.12	154.35	115.72
826	-1.2	4.125	157.2	115.9
827	-12	4.13	159.1	116.07
828	-3.2	4.135	160.53	116.25
829	-16.8	4.14	161	116.42
830	-20.5	4.145	162.27	116.6
831	-7.6	4.15	162.9	116.78
832	12	4.155	162.9	116.95
833	10.2	4.16	162.9	117.13
834	6.2	4.165	162.9	117.3
835	0.6	4.17	162.9	117.48
836	9.6	4.175	162.9	117.66
837	-0.4	4.18	162.43	117.83
838	3.2	4.185	161	118.01
839	0.8	4.19	159.58	118.18
840	-2.1	4.195	156.06	118.36
841	-2.6	4.2	145.53	118.54
842	6.9	4.205	127.1	118.71
843	-13.6	4.21	108.33	118.89
844	-18.4	4.215	97.07	119.06
845	5.2	4.22	94.88	119.24
846	3.2	4.225	103.9	119.42
847	-7.6	4.23	122.97	119.59
848	-20	4.235	145.33	119.77
849	-12.6	4.24	157.2	119.94
850	3.2	4.245	163.38	120.12
851	-12.8	4.25	164.8	120.3
852	-34	4.255	166.7	120.47
853	-16.4	4.26	165.75	120.65
854	-16	4.265	163.85	120.82
855	4	4.27	161.95	121
856	10.6	4.275	160.05	121.17
857	9.5	4.28	158.8	121.34
858	-8.8	4.285	162	121.51
859	-16.3	4.29	164.5	121.69
860	-7.2	4.295	170.2	121.86
861	0.4	4.3	171.15	122.03
862	-10.7	4.305	172.1	122.2
863	-17	4.31	174.1	122.37
864	3.2	4.315	174.1	122.54
865	14.4	4.32	174.1	122.71
866	8	4.325	174.1	122.89
867	16.8	4.33	171.25	123.06
868	4	4.335	168.4	123.23
869	0.5	4.34	167.93	123.4
870	4	4.345	167.45	123.57
871	-14.9	4.35	164.7	123.74
872	-2.4	4.355	164.7	123.91
873	-10.9	4.36	165.65	124.09
874	-7.7	4.365	166.6	124.26
875	2.7	4.37	170	124.43
876	-22.4	4.375	176.1	124.6
877	-8	4.38	181.9	124.77
878	-8.8	4.385	181.43	124.94
879	-6.4	4.39	180.95	125.11
880	-2.7	4.395	178.1	125.29
881	-17.3	4.4	174.3	125.46
882	-0.4	4.405	171.45	125.63
883	-3.2	4.41	168.6	125.8
884	16	4.415	168.6	125.97
885	-21.1	4.42	170.55	126.14
886	-2	4.425	172.5	126.31
887	11.2	4.43	174.4	126.49
888	-1.4	4.435	177.25	126.66
889	13.9	4.44	180.1	126.83
890	-3.2	4.445	180.1	127
891	-8	4.45	177.25	127.11
892	18.8	4.455	174.4	127.22
893	3	4.46	170.6	127.33
894	7.5	4.465	163	127.44
895	15.4	4.47	162.1	127.56
896	14.2	4.475	161.2	127.67
897	5.3	4.48	163.1	127.78
898	20.8	4.485	166.9	127.89
899	1.6	4.49	167.85	128
900	0.4	4.495	168.8	128.11
901	-2.4	4.5	170.7	128.22
902	-3.6	4.505	168.9	128.33
903	-3.2	4.51	165.1	128.44
904	-17.6	4.515	161.3	128.56
905	-19.2	4.52	153.7	128.67
906	1.3	4.525	146.1	128.78
907	9.6	4.53	138.5	128.89
908	-2.4	4.535	135.65	129
909	-3.2	4.54	132.8	129.11
910	-6.4	4.545	134.7	129.22
911	-8.4	4.55	136.6	129.33
912	-24	4.555	138.5	129.44
913	-21.2	4.56	142.3	129.56
914	-15.2	4.565	143.3	129.67
915	-13.6	4.57	144.3	129.78
916	-12	4.575	144.3	129.89
917	-10.1	4.58	141.45	130
918	2.4	4.585	136.7	130.11
919	-10.8	4.59	127.2	130.22
920	-31.2	4.595	128	130.33
921	-12	4.6	129.1	130.44
922	0.8	4.605	132.9	130.56
923	-16.8	4.61	132.95	130.67
924	-18	4.615	133	130.78
925	-4.4	4.62	131.4	130.89
926	2.4	4.625	127.9	131
927	-18.7	4.63	122.2	131.11
928	-21.1	4.635	116.5	131.22
929	-7.2	4.64	112.7	131.33
930	-7.2	4.645	112.7	131.44
931	3.5	4.65	114.6	131.56
932	-1.1	4.655	115.55	131.67
933	8.8	4.66	116.5	131.78
934	-5.1	4.665	116.5	131.89
935	-37.6	4.67	114.6	132
936	-8.8	4.675	111.75	132.07
937	-27.2	4.68	108.9	132.14
938	-7	4.685	107	132.21
939	-18.8	4.69	104.15	132.29
940	-18.4	4.695	101.3	132.36
941	-5.6	4.7	98.44	132.43
942	-20.8	4.705	95.58	132.5
943	-28	4.71	95.58	132.57
944	-27.4	4.715	94.4	132.64
945	-33.3	4.72	94.4	132.71
946	-7.2	4.725	94.4	132.79
947	-5.3	4.73	95.04	132.86
948	-29.6	4.735	96.31	132.93
949	4.8	4.74	97.45	133
950	-10.4	4.745	98.53	133.07
951	-30.4	4.75	100.1	133.14
952	-31.3	4.755	100.42	133.21
953	-16.3	4.76	102	133.29
954	-7.6	4.765	102	133.36
955	5.6	4.77	102	133.43
956	-9	4.775	102	133.5
957	-1	4.78	102	133.57
958	-4.8	4.785	100.86	133.64
959	-23	4.79	100.1	133.71
960	-9.6	4.795	100.1	133.79
961	-7.2	4.8	98.21	133.86
962	21.3	4.805	96.69	133.93
963	12	4.81	96.31	134
964	12.3	4.815	94.4	134.07
965	12.6	4.82	92.98	134.14
966	-30.4	4.825	90.6	134.21
967	-45.6	4.83	88.69	134.29
968	-38.4	4.835	87.27	134.36
969	-7.6	4.84	83.74	134.43
970	-8	4.845	80.61	134.5
971	-4.8	4.85	77.75	134.57
972	-1.6	4.855	74.61	134.64
973	-11.2	4.86	70.93	134.71
974	-23.6	4.865	67.28	134.79
975	-42.8	4.87	62.05	134.86
976	-48.4	4.875	56.34	134.93
977	-40.4	4.88	48.72	135
978	-41.6	4.885	37.3	135.07
979	-11.2	4.89	16.36	135.14
980	4	4.895	0.19	135.21
981	-4	4.9	-8.85	135.29
982	-10.1	4.905	-10.28	135.36
983	-12.8	4.91	-10.28	135.43
984	-5.6	4.915	-10.28	135.5
985	-3.2	4.92	21.7	135.57
986	-18.4	4.925	55.7	135.64
987	-21.6	4.93	86.16	135.71
988	-20	4.935	91.87	135.79
989	-10.4	4.94	95.36	135.86
990	-4.4	4.945	98.59	135.93
991	-14.6	4.95	100.73	136
992	-21.6	4.955	102.95	136.07
993	3	4.96	103.9	136.14
994	-18.4	4.965	105.17	136.21
995	1.1	4.97	105.8	136.29
996	3.7	4.975	106.18	136.36
997	9.9	4.98	107.7	136.43
998	-0.8	4.985	107.32	136.5
999	4.3	4.99	105.33	136.57
1000	-3.4	4.995	100.1	136.64
1001	-7.2	5	92.5	136.71
1002	-6.2	5.005	79.18	136.79
1003	-19.2	5.01	62.05	136.86
1004	0	5.015	46.82	136.93
1005	-1	5.02	35.4	137
1006	5	5.025	30.64	137.24
1007	4.3	5.03	29.69	137.48
1008	-2.4	5.035	29.69	137.72
1009	-22.1	5.04	32.35	137.96
1010	-28.8	5.045	60.46	138.2
1011	-19.5	5.05	88.05	138.44
1012	-11.7	5.055	114.35	138.68
1013	-12.6	5.06	118.72	138.92
1014	-8	5.065	119.1	139.16
1015	-4.3	5.07	119.1	139.4
1016	-10.2	5.075	122.05	139.64
1017	-4.5	5.08	124.27	139.88
1018	12.6	5.085	126.48	140.12
1019	-5.6	5.09	128.32	140.36
1020	16	5.095	130.28	140.6
1021	6	5.1	131.87	140.84
1022	25.6	5.105	134.4	141.08
1023	-4	5.11	136.3	141.32
1024	-17.6	5.115	137.82	141.56
1025	-2.4	5.12	139.15	141.8
1026	4	5.125	141.05	142.04
1027	16	5.13	142	142.28
1028	26.8	5.135	142	142.52
1029	6.4	5.14	143.58	142.76
1030	3.2	5.145	143.9	143
1031	-3.2	5.15	143.9	143.24
1032	-5.6	5.155	143.9	143.48
1033	-23.2	5.16	143.9	143.72
1034	-24.8	5.165	143.14	143.96
1035	3.2	5.17	140.58	144.2
1036	13.6	5.175	136.93	144.33
1037	-2.2	5.18	126.18	144.46
1038	1.6	5.185	120.38	144.59
1039	2.4	5.19	117.24	144.72
1040	7.6	5.195	116.77	144.85
1041	8	5.2	118.1	144.98
1042	8.7	5.205	119.43	145.11
1043	1.8	5.21	122.93	145.24
1044	2.4	5.215	125.37	145.37
1045	2.4	5.22	128	145.5
1046	-7.7	5.225	128.08	145.63
1047	-6.2	5.23	128.1	145.76
1048	-4.6	5.235	128.17	145.89
1049	-4.8	5.24	127.88	146.02
1050	-27.2	5.245	125.16	146.15
1051	2.8	5.25	121.93	146.28
1052	14.4	5.255	116.63	146.41
1053	8.4	5.26	110.35	146.54
1054	5.2	5.265	104.58	146.67
1055	0.8	5.27	98.78	146.8
1056	-12.8	5.275	95.41	146.93
1057	2.8	5.28	93.51	147.06
1058	11.2	5.285	91.61	147.19
1059	16.8	5.29	91.65	147.32
1060	3	5.295	93.09	147.45
1061	-8	5.3	94.34	147.58
1062	3.2	5.305	97.91	147.71
1063	7.5	5.31	103.53	147.84
1064	16.8	5.315	112.47	147.97
1065	10.4	5.32	124.4	148.1
1066	22.4	5.325	133.44	148.23
1067	48.8	5.33	136.8	148.36
1068	3.8	5.335	136.87	148.49
1069	-2.4	5.34	134.97	148.62
1070	-3.6	5.345	125.75	148.75
1071	12	5.35	109.73	148.88
1072	-22.4	5.355	91.6	149.01
1073	0	5.36	86.45	149.14
1074	-15.2	5.365	86.5	149.27
1075	-2.8	5.37	89.79	149.4
1076	-8	5.375	104.67	149.53
1077	-5.8	5.38	127.2	149.66
1078	8.8	5.385	143.7	149.79
1079	9.1	5.39	147.1	149.92
1080	13.6	5.395	147.14	150.05
1081	17.6	5.4	145.25	150.18
1082	11.2	5.405	139.47	150.31
1083	-8.8	5.41	124.9	150.44
1084	-1.6	5.415	101.89	150.57
1085	-10.4	5.42	81.55	150.7
1086	10.4	5.425	79.26	150.73
1087	13.6	5.43	102.4	150.77
1088	3.2	5.435	136.47	150.8
1089	6.4	5.44	154.37	150.84
1090	8.5	5.445	159.59	150.87
1091	0	5.45	162.27	150.9
1092	-20	5.455	164.11	150.94
1093	38	5.46	165.3	150.97
1094	-1.2	5.465	165.3	151.01
1095	4.8	5.47	165.38	151.04
1096	38.4	5.475	165.4	151.07
1097	7.6	5.48	165.06	151.11
1098	26.4	5.485	163.22	151.14
1099	0.4	5.49	159.7	151.18
1100	0	5.495	153.23	151.21
1101	-0.8	5.5	142.75	151.24
1102	3.6	5.505	131.27	151.28
1103	0	5.51	122.38	151.31
1104	-0.8	5.515	115.63	151.35
1105	-7.2	5.52	113.9	151.38
1106	18.7	5.525	113.3	151.41
1107	4	5.53	115.3	151.45
1108	-10.1	5.535	130.27	151.48
1109	-20.8	5.54	156.56	151.52
1110	-18.4	5.545	172.66	151.55
1111	4.8	5.55	171.6	151.58
1112	-11.6	5.555	168.58	151.62
1113	-30.4	5.56	162.78	151.65
1114	-16	5.565	157.45	151.69
1115	-35.2	5.57	154.92	151.72
1116	-12.8	5.575	154.95	151.75
1117	-10.4	5.58	156.61	151.79
1118	-19.2	5.585	158.95	151.82
1119	-16.4	5.59	164.24	151.86
1120	-11.2	5.595	166.5	151.89
1121	-20.8	5.6	167.5	151.92
1122	5.6	5.605	167.5	151.96
1123	-27.2	5.61	167.03	151.99
1124	1.6	5.615	166.55	152.03
1125	-23.2	5.62	166.08	152.06
1126	-7.2	5.625	165.6	152.09
1127	-16	5.63	163.6	152.13
1128	-20	5.635	163.6	152.16
1129	-14.4	5.64	160.75	152.2
1130	-15.2	5.645	159.8	152.23
1131	-22.4	5.65	158.85	152.26
1132	-28.8	5.655	156	152.3
1133	5.6	5.66	154.1	152.33
1134	-6.4	5.665	154.1	152.37
1135	-12	5.67	152.2	152.4
1136	-32	5.675	149.35	152.43
1137	-25.6	5.68	146.5	152.47
1138	-30.9	5.685	144.6	152.5
1139	-36	5.69	144.6	152.54
1140	-27.2	5.695	142.7	152.57
1141	-8.8	5.7	142.7	152.6
1142	-15.2	5.705	140.8	152.64
1143	-41.5	5.71	140.8	152.67
1144	-44.5	5.715	140.8	152.71
1145	-32	5.72	140.8	152.74
1146	-2.4	5.725	142.7	152.77
1147	-32	5.73	142.7	152.81
1148	-6.4	5.735	142.7	152.84
1149	-7.2	5.74	146.5	152.88
1150	-12	5.745	147.45	152.91
1151	-4	5.75	148.4	152.94
1152	-13.6	5.755	148.4	152.98
1153	-4.8	5.76	148.4	153.01
1154	-18.4	5.765	148.4	153.05
1155	-1.6	5.77	148.4	153.08
1156	-6.4	5.775	145.55	153.11
1157	1.2	5.78	142.7	153.15
1158	-6.4	5.785	137.95	153.18
1159	-17.2	5.79	135.1	153.22
1160	8	5.795	132.25	153.25
1161	3.2	5.8	131.78	153.28
1162	-7.2	5.805	131.3	153.32
1163	-12.8	5.81	131.3	153.35
1164	-18.4	5.815	132.25	153.39
1165	-22.4	5.82	133.2	153.42
1166	-14.4	5.825	135.1	153.45
1167	-4.4	5.83	137.95	153.49
1168	-14.1	5.835	140.8	153.52
1169	-21.6	5.84	139.38	153.56
1170	-16.8	5.845	137.95	153.59
1171	-16.4	5.85	136.98	153.62
1172	-22.9	5.855	136	153.66
1173	-10.4	5.86	133.1	153.69
1174	-21.9	5.865	131.2	153.73
1175	-9.6	5.87	126.45	153.76
1176	-6.7	5.875	123.6	153.79
1177	-6.4	5.88	118.85	153.83
1178	-23.2	5.885	116	153.86
1179	-22.4	5.89	112.2	153.9
1180	-14.4	5.895	112.2	153.93
1181	-16	5.9	111.73	153.96
1182	-15.5	5.905	111.25	154
1183	-20.3	5.91	110.78	154.03
1184	-12	5.915	110.3	154.07
1185	-20	5.92	110.3	154.1
1186	-21.6	5.925	111.25	154.19
1187	-26.9	5.93	112.2	154.28
1188	-18.7	5.935	114.1	154.37
1189	-26.1	5.94	116	154.45
1190	-2.9	5.945	117.9	154.54
1191	-2.4	5.95	119.8	154.63
1192	-23.2	5.955	119.8	154.72
1193	-6.4	5.96	120.75	154.81
1194	-11.5	5.965	121.7	154.9
1195	-16.8	5.97	121.7	154.98
1196	-5.6	5.975	121.7	155.07
1197	-16.8	5.98	121.7	155.16
1198	12.8	5.985	121.7	155.25
1199	-9.6	5.99	119.8	155.34
1200	-21.6	5.995	119.8	155.43
1201	18.4	6	116.95	155.51
1202	-15.6	6.005	114.1	155.6
1203	-0.8	6.01	113.63	155.69
1204	8	6.015	113.15	155.78
1205	-17.6	6.02	112.68	155.87
1206	-5.6	6.025	112.2	155.96
1207	-14.4	6.03	114.1	156.04
1208	-16.8	6.035	116	156.13
1209	-11.2	6.04	117.9	156.22
1210	-30	6.045	117.9	156.31
1211	-4	6.05	119.8	156.4
1212	-3.2	6.055	119.8	156.49
1213	26.4	6.06	119.8	156.57
1214	-0.8	6.065	119.8	156.66
1215	-4.2	6.07	119.33	156.75
1216	16	6.075	118.85	156.84
1217	3.2	6.08	114.1	156.93
1218	1.6	6.085	112.2	157.02
1219	16	6.09	112.1	157.1
1220	-7.2	6.095	114	157.19
1221	-6	6.1	115.9	157.28
1222	-3.6	6.105	117.8	157.37
1223	-9.6	6.11	117.8	157.46
1224	-9.6	6.115	115.9	157.55
1225	2	6.12	112.1	157.63
1226	-24.8	6.125	104.5	157.72
1227	-41.9	6.13	104.03	157.81
1228	-34.1	6.135	103.55	157.9
1229	3.5	6.14	103.08	157.99
1230	0.1	6.145	102.6	158.08
1231	1.1	6.15	102.6	158.16
1232	-4.3	6.155	103.55	158.25
1233	-5.1	6.16	104.5	158.34
1234	20.6	6.165	104.5	158.43
1235	-0.3	6.17	104.5	158.52
1236	-6.8	6.175	104.5	158.61
1237	0.3	6.18	104.5	158.69
1238	2.6	6.185	106.4	158.78
1239	3.4	6.19	106.4	158.87
1240	3.6	6.195	106.4	158.96
1241	-21.4	6.2	106.4	159.05
1242	-16	6.205	108.3	159.14
1243	3.1	6.21	108.3	159.22
1244	-0.2	6.215	108.3	159.31
1245	4.8	6.22	106.4	159.4
1246	10.4	6.225	106.4	159.5
1247	-5.3	6.23	106.4	159.6
1248	-12.3	6.235	106.4	159.7
1249	-22	6.24	106.4	159.8
1250	-10.3	6.245	104.5	159.9
1251	0	6.25	104.5	160
1252	2.7	6.255	104.5	160.1
1253	-1.7	6.26	102.6	160.2
1254	6.6	6.265	102.6	160.3
1255	3.2	6.27	100.7	160.4
1256	-8.6	6.275	98.77	160.5
1257	1.5	6.28	96.87	160.6
1258	2.9	6.285	96.87	160.7
1259	-3.6	6.29	94.01	160.8
1260	15.1	6.295	91.16	160.9
1261	10.6	6.3	89.26	161
1262	-0.8	6.305	86.41	161.1
1263	-1.5	6.31	83.55	161.2
1264	7.4	6.315	79.75	161.3
1265	1.8	6.32	75.94	161.4
1266	0.4	6.325	71.19	161.5
1267	0.2	6.33	68.34	161.6
1268	-7	6.335	66.44	161.7
1269	-2.4	6.34	62.63	161.8
1270	8.2	6.345	61.21	161.9
1271	16.3	6.35	59.78	162
1272	14.9	6.355	59.3	162.1
1273	18	6.36	58.82	162.2
1274	-3.3	6.365	56.92	162.3
1275	-1.4	6.37	56.92	162.4
1276	7.6	6.375	56.92	162.5
1277	10.4	6.38	57.87	162.6
1278	16	6.385	58.81	162.7
1279	3.7	6.39	58.81	162.8
1280	5.4	6.395	60.71	162.9
1281	2.3	6.4	62.61	163
1282	-2.5	6.405	64.51	163.1
1283	6	6.41	68.31	163.2
1284	7.4	6.415	68.31	163.3
1285	12.3	6.42	68.3	163.4
1286	12.4	6.425	70.2	163.5
1287	11.2	6.43	69.73	163.6
1288	8.1	6.435	69.25	163.7
1289	7.9	6.44	68.3	163.8
1290	-4.7	6.445	67.34	163.9
1291	-6.6	6.45	64.49	164
1292	4	6.455	62.59	164.1
1293	-0.3	6.46	59.73	164.2
1294	5.5	6.465	54.98	164.3
1295	-1	6.47	52.13	164.4
1296	2.1	6.475	49.27	164.46
1297	2.4	6.48	47.37	164.52
1298	-1.9	6.485	42.62	164.58
1299	5.3	6.49	39.76	164.64
1300	-1	6.495	35.01	164.7
1301	-3.1	6.5	32.16	164.76
1302	-5.3	6.505	30.26	164.82
1303	-6.2	6.51	30.25	164.88
1304	6.4	6.515	28.35	164.94
1305	0.9	6.52	28.35	165
1306	-5.9	6.525	30.25	165.06
1307	5	6.53	32.15	165.12
1308	7.3	6.535	35.95	165.18
1309	2.6	6.54	39.75	165.24
1310	-11.8	6.545	43.55	165.3
1311	-4	6.55	51.15	165.36
1312	2.2	6.555	54.94	165.42
1313	-2.5	6.56	55.89	165.48
1314	-4.2	6.565	56.84	165.54
1315	-0.8	6.57	56.84	165.6
1316	0.5	6.575	54.94	165.66
1317	0.4	6.58	53.04	165.72
1318	0.7	6.585	53.03	165.78
1319	7.2	6.59	53.03	165.84
1320	-1.6	6.595	54.93	165.9
1321	-5.9	6.6	56.83	165.96
1322	-4	6.605	56.83	166.02
1323	1.3	6.61	56.83	166.08
1324	-3.5	6.615	56.82	166.14
1325	4	6.62	56.82	166.2
1326	5.1	6.625	54.92	166.26
1327	9.9	6.63	54.91	166.32
1328	16.8	6.635	53.01	166.38
1329	3.8	6.64	51.11	166.44
1330	-9	6.645	51.11	166.5
1331	-8.8	6.65	51.11	166.56
1332	0.7	6.655	51.11	166.62
1333	-1.8	6.66	51.1	166.68
1334	6.8	6.665	51.1	166.74
1335	-5.1	6.67	51.1	166.8
1336	-3.9	6.675	51.1	166.86
1337	-0.9	6.68	54.9	166.92
1338	-2.6	6.685	54.9	166.98
1339	-4.3	6.69	54.89	167.04
1340	-1.5	6.695	60.59	167.1
1341	1.7	6.7	64.39	167.16
1342	8.2	6.705	66.29	167.22
1343	7.8	6.71	68.19	167.28
1344	-0.4	6.715	71.99	167.34
1345	4.8	6.72	74.84	167.4
1346	2.3	6.725	77.69	167.46
1347	4.9	6.73	79.59	167.52
1348	-5.3	6.735	83.38	167.58
1349	1.6	6.74	85.28	167.64
1350	3.5	6.745	87.18	167.7
1351	8	6.75	90.98	167.76
1352	18	6.755	90.98	167.82
1353	23.2	6.76	90.98	167.88
1354	11.5	6.765	94.78	167.94
1355	5.7	6.77	94.78	168
1356	4.6	6.775	94.77	168.06
1357	0	6.78	96.67	168.12
1358	-7.7	6.785	96.67	168.18
1359	2.9	6.79	97.62	168.24
1360	6.1	6.795	98.57	168.3
1361	-5.2	6.8	98.56	168.36
1362	-1.2	6.805	98.56	168.42
1363	-1.3	6.81	98.56	168.48
1364	1.9	6.815	98.56	168.54
1365	16.4	6.82	98.56	168.6
1366	2.4	6.825	98.56	168.66
1367	5.4	6.83	98.55	168.72
1368	0	6.835	98.55	168.78
1369	14.1	6.84	96.65	168.84
1370	10.5	6.845	96.65	168.9
1371	-0.5	6.85	96.17	168.96
1372	-16.8	6.855	95.69	169.02
1373	-10.3	6.86	95.22	169.08
1374	-7.8	6.865	94.74	169.14
1375	2	6.87	94.74	169.2
1376	19.3	6.875	92.83	169.32
1377	-3.7	6.88	92.83	169.44
1378	-0.8	6.885	90.93	169.57
1379	-7	6.89	90.93	169.69
1380	-6.6	6.895	90.93	169.81
1381	-16.1	6.9	90.92	169.93
1382	3.9	6.905	89.02	170.05
1383	-4.3	6.91	90.92	170.17
1384	1.9	6.915	90.92	170.3
1385	7.6	6.92	90.92	170.42
1386	10.1	6.925	90.91	170.54
1387	5.4	6.93	92.81	170.66
1388	-2.8	6.935	92.81	170.78
1389	-4.8	6.94	92.81	170.9
1390	-4.1	6.945	94.71	171.03
1391	-7.9	6.95	92.8	171.15
1392	5.2	6.955	92.8	171.27
1393	14	6.96	90.9	171.39
1394	16.7	6.965	88.05	171.51
1395	12.5	6.97	87.57	171.63
1396	0.8	6.975	87.09	171.76
1397	5.6	6.98	84.24	171.88
1398	-0.1	6.985	79.49	172
1399	8.9	6.99	79.48	172.12
1400	8.3	6.995	77.58	172.24
1401	16.7	7	74.73	172.36
1402	3	7.005	74.25	172.49
1403	-5.6	7.01	73.77	172.61
1404	-3.8	7.015	71.87	172.73
1405	2.3	7.02	71.87	172.85
1406	-2.6	7.025	71.87	172.97
1407	-3.9	7.03	69.96	173.09
1408	-11.2	7.035	69.96	173.22
1409	-1.3	7.04	69.96	173.34
1410	7.6	7.045	69.96	173.46
1411	-15.4	7.05	69.96	173.58
1412	-1.9	7.055	69.96	173.7
1413	-0.7	7.06	69.95	173.82
1414	-0.4	7.065	71.85	173.95
1415	6.8	7.07	71.85	174.07
1416	7.6	7.075	71.85	174.19
1417	8	7.08	75.65	174.31
1418	13.4	7.085	77.54	174.43
1419	6.9	7.09	78.49	174.55
1420	-4.7	7.095	79.44	174.68
1421	-8.9	7.1	81.34	174.8
1422	-7.4	7.105	82.29	174.92
1423	1.6	7.11	83.24	175.04
1424	8.2	7.115	85.14	175.16
1425	4.5	7.12	85.13	175.28
1426	0.8	7.125	88.69	175.41
1427	-2.9	7.13	90.58	175.53
1428	-6.6	7.135	90.58	175.65
1429	-6.3	7.14	90.57	175.77
1430	-6.3	7.145	90.56	175.89
1431	3.4	7.15	90.55	176.01
1432	7.5	7.155	88.64	176.14
1433	6.3	7.16	88.64	176.26
1434	16.2	7.165	88.63	176.38
1435	9.9	7.17	88.62	176.5
1436	-2.4	7.175	86.71	176.55
1437	-7	7.18	86.7	176.59
1438	-10.4	7.185	84.8	176.64
1439	1.1	7.19	84.79	176.68
1440	14	7.195	82.88	176.73
1441	17.6	7.2	80.97	176.77
1442	20	7.205	80.96	176.82
1443	14.1	7.21	78.1	176.86
1444	11.3	7.215	75.23	176.91
1445	-0.3	7.22	73.33	176.95
1446	-4.7	7.225	73.32	177
1447	0.5	7.23	71.41	177.04
1448	0.5	7.235	68.55	177.09
1449	4.7	7.24	65.68	177.13
1450	17.6	7.245	63.77	177.18
1451	9.6	7.25	60.92	177.22
1452	6.2	7.255	58.05	177.27
1453	-5.6	7.26	58.04	177.31
1454	-4	7.265	56.13	177.36
1455	0.8	7.27	54.22	177.4
1456	4.8	7.275	51.36	177.45
1457	10	7.28	48.5	177.49
1458	6.6	7.285	46.59	177.54
1459	2.3	7.29	46.58	177.58
1460	-0.5	7.295	44.67	177.63
1461	0	7.3	41.81	177.67
1462	1.6	7.305	38.94	177.72
1463	2	7.31	38.93	177.76
1464	10.5	7.315	37.03	177.81
1465	12.8	7.32	35.12	177.85
1466	16	7.325	35.11	177.9
1467	11.8	7.33	33.2	177.94
1468	4.6	7.335	30.34	177.99
1469	-1.6	7.34	29.38	178.03
1470	-6.8	7.345	28.42	178.08
1471	4.6	7.35	25.56	178.12
1472	6.4	7.355	25.08	178.17
1473	10.8	7.36	24.6	178.21
1474	16	7.365	23.64	178.26
1475	8.8	7.37	22.68	178.3
1476	8.9	7.375	22.19	178.35
1477	7.8	7.38	21.71	178.39
1478	2	7.385	21.7	178.44
1479	2.8	7.39	21.22	178.48
1480	4.9	7.395	20.74	178.53
1481	-0.8	7.4	20.25	178.57
1482	-1.8	7.405	19.77	178.62
1483	-1.4	7.41	19.76	178.66
1484	2.1	7.415	19.76	178.71
1485	6.5	7.42	19.75	178.75
1486	10.3	7.425	19.74	178.8
1487	14.3	7.43	20.69	178.84
1488	16.9	7.435	21.63	178.89
1489	8.8	7.44	21.62	178.93
1490	0.8	7.445	23.52	178.98
1491	-2.7	7.45	24.47	179.02
1492	-2.6	7.455	25.41	179.07
1493	-7.7	7.46	29.21	179.11
1494	-10.9	7.465	30.16	179.16
1495	-8.4	7.47	31.1	179.2
1496	-8.6	7.475	34.9	179.25
1497	-5.7	7.48	40.6	179.29
1498	-5.8	7.485	40.6	179.34
1499	-4.3	7.49	40.59	179.38
1500	-9.8	7.495	44.38	179.43
1501	-7.8	7.5	45.33	179.47
1502	-1.5	7.505	46.28	179.52
1503	2.4	7.51	46.27	179.56
1504	4.7	7.515	46.27	179.61
1505	7.3	7.52	46.26	179.65
1506	11.2	7.525	46.25	179.7
1507	12.3	7.53	46.24	179.74
1508	8.2	7.535	46.24	179.79
1509	5.7	7.54	46.23	179.83
1510	4	7.545	46.22	179.88
1511	2.5	7.55	44.31	179.92
1512	-1.6	7.555	44.3	179.97
1513	4.6	7.56	44.3	180.01
1514	0.8	7.565	44.29	180.06
1515	3.5	7.57	44.28	180.1
1516	0.8	7.575	45.23	180.24
1517	2.5	7.58	46.17	180.37
1518	-7.2	7.585	46.16	180.51
1519	-0.6	7.59	47.11	180.64
1520	-3	7.595	48.06	180.78
1521	-8.4	7.6	51.85	180.91
1522	-1.6	7.605	55.65	181.05
1523	2.1	7.61	56.6	181.19
1524	11.8	7.615	57.54	181.32
1525	7.7	7.62	61.34	181.46
1526	-4.8	7.625	61.34	181.59
1527	-6.3	7.63	61.33	181.73
1528	-14.6	7.635	63.22	181.86
1529	-12.1	7.64	63.21	182
1530	-15.3	7.645	61.3	182.14
1531	-8	7.65	61.3	182.27
1532	-3.3	7.655	61.29	182.41
1533	5.1	7.66	61.28	182.54
1534	9.5	7.665	59.38	182.68
1535	7.1	7.67	63.17	182.81
1536	-0.6	7.675	63.17	182.95
1537	0.5	7.68	63.16	183.09
1538	-7.3	7.685	66.96	183.22
1539	-5.6	7.69	66.95	183.36
1540	-12.9	7.695	67.9	183.49
1541	-2.3	7.7	68.84	183.63
1542	-0.6	7.705	68.83	183.76
1543	0.8	7.71	68.35	183.9
1544	10.5	7.715	67.87	184.04
1545	6.5	7.72	67.38	184.17
1546	4	7.725	66.9	184.31
1547	14.1	7.73	63.09	184.44
1548	-4.3	7.735	62.13	184.58
1549	-4.4	7.74	61.17	184.71
1550	-3.9	7.745	61.16	184.85
1551	0.9	7.75	64.96	184.99
1552	12.8	7.755	64.96	185.12
1553	2.2	7.76	64.95	185.26
1554	2	7.765	66.84	185.39
1555	-4.2	7.77	67.79	185.53
1556	6.2	7.775	68.74	185.66
1557	7.2	7.78	68.73	185.8
1558	12.5	7.785	68.73	185.94
1559	7.2	7.79	68.72	186.07
1560	-3.1	7.795	68.71	186.21
1561	-16.3	7.8	68.7	186.34
1562	-4.9	7.805	66.79	186.48
1563	-14.2	7.81	64.88	186.61
1564	-2.3	7.815	64.87	186.75
1565	-2	7.82	61.06	186.89
1566	-2.3	7.825	57.25	187.02
1567	2.9	7.83	53.43	187.16
1568	0	7.835	49.62	187.29
1569	-2.9	7.84	43.9	187.43
1570	-3.2	7.845	38.18	187.56
1571	0.1	7.85	33.42	187.7
1572	1.2	7.855	28.65	187.84
1573	-0.9	7.86	24.84	187.97
1574	8.6	7.865	24.83	188.11
1575	20.4	7.87	22.92	188.24
1576	13	7.875	21.01	188.38
1577	-3.8	7.88	21	188.51
1578	-0.9	7.885	19.09	188.65
1579	-6.6	7.89	19.08	188.79
1580	-11.9	7.895	19.08	188.92
1581	1.4	7.9	19.07	189.06
1582	4.5	7.905	19.06	189.19
1583	6.5	7.91	20.96	189.33
1584	6.2	7.915	21.91	189.46
1585	0	7.92	22.85	189.6
1586	-2.4	7.925	24.74	189.67
1587	1.1	7.93	25.69	189.74
1588	2.5	7.935	26.64	189.81
1589	1.9	7.94	28.53	189.89
1590	-3	7.945	29.48	189.96
1591	3.9	7.95	30.42	190.03
1592	12	7.955	32.32	190.1
1593	-0.1	7.96	36.11	190.17
1594	4.1	7.965	37.06	190.24
1595	12.4	7.97	38.01	190.31
1596	0.3	7.975	38	190.38
1597	-1.1	7.98	36.09	190.46
1598	-4.4	7.985	36.08	190.53
1599	-7.6	7.99	34.17	190.6
1600	-5.4	7.995	34.17	190.67
1601	-4.8	8	34.16	190.74
1602	-2.4	8.005	34.15	190.81
1603	11.5	8.01	37.95	190.88
1604	5.6	8.015	37.95	190.95
1605	-9.6	8.02	37.94	191.03
1606	-4.3	8.025	41.73	191.1
1607	-1.8	8.03	41.25	191.17
1608	-4.7	8.035	40.77	191.24
1609	-2	8.04	36	191.31
1610	3.3	8.045	28.39	191.38
1611	9.5	8.05	28.38	191.45
1612	10.3	8.055	30.28	191.52
1613	0.7	8.06	32.17	191.6
1614	-4.3	8.065	37.87	191.67
1615	-7.1	8.07	41.67	191.74
1616	-6	8.075	43.57	191.81
1617	-5	8.08	45.47	191.88
1618	-7.9	8.085	45.46	191.95
1619	-6.5	8.09	46.41	192.02
1620	-3.4	8.095	47.35	192.09
1621	-13.5	8.1	47.34	192.17
1622	-17.8	8.105	45.43	192.24
1623	-11.6	8.11	45.42	192.31
1624	-9.9	8.115	45.42	192.38
1625	-10.2	8.12	45.41	192.45
1626	-0.3	8.125	45.4	192.52
1627	0.6	8.13	43.49	192.59
1628	-7.9	8.135	43.48	192.66
1629	-22.5	8.14	43.48	192.74
1630	-18.7	8.145	43.47	192.81
1631	-12.4	8.15	43.46	192.88
1632	-19.9	8.155	43.45	192.95
1633	-4.8	8.16	44.4	193.02
1634	-13.2	8.165	45.35	193.09
1635	-4.2	8.17	49.14	193.16
1636	-3.1	8.175	49.14	193.23
1637	-1.5	8.18	49.13	193.31
1638	2.1	8.185	51.03	193.38
1639	8.5	8.19	51.03	193.45
1640	17.7	8.195	51.02	193.52
1641	-0.3	8.2	51.01	193.59
1642	11.2	8.205	51	193.66
1643	5.6	8.21	49.09	193.73
1644	10.1	8.215	48.61	193.8
1645	-2.1	8.22	48.13	193.88
1646	8	8.225	45.26	193.95
1647	1.6	8.23	45.25	194.02
1648	24.8	8.235	43.34	194.09
1649	-2.7	8.24	41.43	194.16
1650	16.8	8.245	38.58	194.23
1651	8.1	8.25	37.62	194.3
1652	14.1	8.255	36.66	194.37
1653	19.2	8.26	33.79	194.45
1654	15.5	8.265	31.88	194.52
1655	16	8.27	31.87	194.59
1656	9.2	8.275	29.96	194.66
1657	-14.4	8.28	27.1	194.73
1658	4.7	8.285	26.14	194.8
1659	-8.8	8.29	25.19	194.87
1660	13.6	8.295	22.32	194.94
1661	-3.2	8.3	21.84	195.02
1662	12.8	8.305	21.36	195.09
1663	8.8	8.31	18.49	195.16
1664	22.4	8.315	18.48	195.23
1665	17.5	8.32	18.48	195.3
1666	27.7	8.325	18.47	195.39
1667	23.2	8.33	18.46	195.49
1668	8	8.335	16.55	195.58
1669	21.7	8.34	18.45	195.68
1670	4.8	8.345	18.45	195.77
1671	13.1	8.35	18.44	195.87
1672	16	8.355	18.43	195.96
1673	27.2	8.36	19.38	196.05
1674	21.9	8.365	20.32	196.15
1675	26.7	8.37	22.21	196.24
1676	26.1	8.375	22.21	196.34
1677	20	8.38	22.2	196.43
1678	15.2	8.385	24.1	196.53
1679	12.5	8.39	25.99	196.62
1680	10.1	8.395	26.94	196.71
1681	9.3	8.4	27.88	196.81
1682	7.2	8.405	29.78	196.9
1683	15.7	8.41	29.78	197
1684	11.5	8.415	29.77	197.09
1685	18.7	8.42	31.66	197.19
1686	23.7	8.425	29.75	197.28
1687	12.8	8.43	29.74	197.37
1688	12.3	8.435	28.78	197.47
1689	13.6	8.44	27.83	197.56
1690	14.7	8.445	26.39	197.66
1691	18.4	8.45	24.96	197.75
1692	12.8	8.455	22.09	197.85
1693	10.1	8.46	20.19	197.94
1694	-2.8	8.465	17.33	198.03
1695	-0.3	8.47	14.46	198.13
1696	4	8.475	9.7	198.22
1697	24.8	8.48	6.83	198.32
1698	9.3	8.485	4.92	198.41
1699	14.4	8.49	2.06	198.51
1700	9.1	8.495	1.1	198.6
1701	5.6	8.5	0.14	198.69
1702	-6.4	8.505	-0.34	198.79
1703	10.7	8.51	-0.82	198.88
1704	19.6	8.515	-0.83	198.98
1705	9.1	8.52	-0.84	199.07
1706	14.4	8.525	-0.84	199.17
1707	-12.8	8.53	1.05	199.26
1708	27.4	8.535	2	199.35
1709	13.9	8.54	2.95	199.45
1710	15.8	8.545	4.84	199.54
1711	20	8.55	6.73	199.64
1712	16	8.555	6.73	199.73
1713	12.5	8.56	6.72	199.83
1714	15.2	8.565	6.71	199.92
1715	18.4	8.57	6.71	200.01
1716	26.4	8.575	6.7	200.11
1717	10.4	8.58	6.69	200.2
1718	18.9	8.585	6.68	200.3
1719	10.9	8.59	4.77	200.39
1720	27.3	8.595	4.29	200.49
1721	26.4	8.6	3.81	200.58
1722	18.9	8.605	0.95	200.67
1723	18.4	8.61	-0.96	200.77
1724	15.9	8.615	-0.97	200.86
1725	16.8	8.62	-2.88	200.96
1726	16.7	8.625	-5.74	201.05
1727	11.1	8.63	-10.51	201.15
1728	9.3	8.635	-13.38	201.24
1729	8.9	8.64	-16.23	201.33
1730	8.6	8.645	-18.14	201.43
1731	8.2	8.65	-23.86	201.52
1732	7.5	8.655	-25.3	201.62
1733	6.1	8.66	-26.74	201.71
1734	1.6	8.665	-29.59	201.81
1735	2	8.67	-31.5	201.9
1736	5	8.675	-33.41	201.94
1737	8.1	8.68	-33.42	201.98
1738	2.2	8.685	-35.33	202.03
1739	-7.9	8.69	-35.34	202.07
1740	-20.8	8.695	-35.35	202.11
1741	-9.9	8.7	-35.36	202.15
1742	-2.2	8.705	-35.36	202.2
1743	1.3	8.71	-35.37	202.24
1744	6.3	8.715	-34.43	202.28
1745	5.8	8.72	-33.48	202.32
1746	5.7	8.725	-33.49	202.36
1747	12	8.73	-31.59	202.41
1748	12.8	8.735	-29.69	202.45
1749	21.3	8.74	-29.7	202.49
1750	18.4	8.745	-25.9	202.53
1751	7.2	8.75	-25.91	202.58
1752	17.3	8.755	-25.91	202.62
1753	19	8.76	-22.12	202.66
1754	15.4	8.765	-22.13	202.7
1755	20	8.77	-22.13	202.74
1756	4.9	8.775	-20.23	202.79
1757	11.8	8.78	-19.29	202.83
1758	12.3	8.785	-18.34	202.87
1759	20.5	8.79	-16.45	202.91
1760	37.6	8.795	-14.55	202.96
1761	20	8.8	-14.56	203
1762	33.6	8.805	-14.56	203.04
1763	17.5	8.81	-12.67	203.08
1764	27.2	8.815	-12.68	203.12
1765	7.2	8.82	-12.68	203.17
1766	20.7	8.825	-10.78	203.21
1767	19.5	8.83	-10.8	203.25
1768	19.2	8.835	-9.85	203.29
1769	23.2	8.84	-8.9	203.34
1770	-1.6	8.845	-7.01	203.38
1771	18.4	8.85	-7.01	203.42
1772	9.2	8.855	-7.02	203.46
1773	14.1	8.86	-7.03	203.5
1774	20	8.865	-7.03	203.55
1775	-0.8	8.87	-7.04	203.59
1776	13.9	8.875	-7.05	203.63
1777	29	8.88	-7.06	203.67
1778	18.9	8.885	-6.11	203.72
1779	19.2	8.89	-5.17	203.76
1780	12.8	8.895	-7.07	203.8
1781	11.5	8.9	-7.08	203.84
1782	11.7	8.905	-7.09	203.88
1783	16.8	8.91	-9	203.93
1784	19.2	8.915	-9.01	203.97
1785	28	8.92	-9.01	204.01
1786	26.9	8.925	-9.02	204.05
1787	33.9	8.93	-10.93	204.1
1788	34.4	8.935	-10.94	204.14
1789	26.4	8.94	-12.85	204.18
1790	-5.4	8.945	-12.86	204.22
1791	-2.8	8.95	-14.77	204.26
1792	-0.2	8.955	-14.78	204.31
1793	2.3	8.96	-16.69	204.35
1794	4.9	8.965	-16.7	204.39
1795	7.5	8.97	-18.6	204.43
1796	10.1	8.975	-18.61	204.48
1797	12.6	8.98	-18.61	204.52
1798	15.2	8.985	-18.62	204.56
1799	17.8	8.99	-18.63	204.6
1800	20.3	8.995	-18.64	204.64
1801	17.2	9	-18.64	204.69
1802	16.8	9.005	-18.65	204.73
1803	30.4	9.01	-18.66	204.77
1804	40	9.015	-18.66	204.81
1805	40	9.02	-18.67	204.86
1806	14.8	9.025	-18.68	204.9
1807	21.6	9.03	-18.68	204.94
1808	16	9.035	-18.69	204.98
1809	-36	9.04	-18.7	205.02
1810	-18.9	9.045	-18.71	205.07
1811	-22.1	9.05	-18.71	205.11
1812	-10.7	9.055	-18.72	205.15
1813	-0.8	9.06	-17.78	205.19
1814	-0.8	9.065	-16.83	205.24
1815	-0.3	9.07	-16.84	205.28
1816	6.4	9.075	-16.85	205.32
1817	0.5	9.08	-16.85	205.36
1818	19.2	9.085	-14.96	205.4
1819	-0.5	9.09	-14.97	205.45
1820	27.5	9.095	-14.02	205.49
1821	7.2	9.1	-13.07	205.53
1822	5.1	9.105	-13.08	205.57
1823	8.8	9.11	-13.09	205.62
1824	18.7	9.115	-13.09	205.66
1825	21.6	9.12	-11.2	205.7
1826	8.8	9.125	-9.31	205.77
1827	-2.4	9.13	-9.31	205.83
1828	-4.8	9.135	-9.32	205.9
1829	13.3	9.14	-7.42	205.96
1830	20.5	9.145	-7.43	206.03
1831	15.2	9.15	-7.43	206.09
1832	8	9.155	-5.54	206.16
1833	4	9.16	-4.59	206.22
1834	-1.1	9.165	-3.65	206.29
1835	6	9.17	-1.75	206.35
1836	13.6	9.175	-1.76	206.42
1837	21.2	9.18	-0.82	206.48
1838	-5.6	9.185	0.13	206.55
1839	24.5	9.19	2.02	206.61
1840	19.6	9.195	2.02	206.68
1841	18.1	9.2	2.01	206.74
1842	14.4	9.205	3.91	206.81
1843	4	9.21	3.9	206.87
1844	6.4	9.215	3.9	206.94
1845	8.9	9.22	3.89	207
1846	11.3	9.225	1.98	207.07
1847	13.7	9.23	1.97	207.13
1848	16.1	9.235	1.96	207.2
1849	18.6	9.24	0.05	207.26
1850	21	9.245	-1.86	207.33
1851	23.4	9.25	-1.87	207.39
1852	-0.77	9.3	-3.78	207.46
1853	-1.03	9.4	-3.79	207.52
1854	-12	9.5	-5.7	207.59
1855	-0.27	9.6	-5.7	207.65
1856	-0.73	9.7	-5.71	207.72
1857	-4.87	9.8	-5.72	207.78
1858	-5.03	9.9	-5.73	207.85
1859	-5.19	10	-5.73	207.91
1860	-5.35	10.1	-5.74	207.98
1861	-5.51	10.2	-5.75	208.04
1862	-5.66	10.3	-5.75	208.11
1863	-3.97	10.4	-5.76	208.17
1864	-4.44	10.5	-3.86	208.24
1865	-5	10.6	-2.92	208.3
1866	-9	10.7	-1.97	208.37
1867	-10	10.8	-1.98	208.43
1868	-9	10.9	1.82	208.5
1869	0	11	2.76	208.56
1870	20	11.1	3.71	208.63
1871	20	11.2	5.6	208.69
1872	21.12	11.3	6.55	208.76
1873	20.01	11.4	7.5	208.82
1874	18.9	11.5	9.39	208.89
1875	17.79	11.6	13.19	208.95
1876	16.68	11.7	13.19	209.02
1877	15.57	11.8	13.18	209.08
1878	14.46	11.9	16.97	209.15
1879	-1.86	12	16.97	209.21
1880	-1.98	12.1	16.96	209.28
1881	-2.1	12.2	20.76	209.34
1882	-2.23	12.3	21.71	209.41
1883	-3.08	12.4	22.65	209.47
1884	-3.13	12.5	24.55	209.54
1885	-12	12.6	26.44	209.6
1886	5.48	12.7	27.39	209.76
1887	-1.71	12.8	28.34	209.92
1888	2.5	12.9	30.23	210.08
1889	2	13	31.18	210.23
1890	-7	13.1	32.12	210.39
1891	-8	13.2	34.02	210.55
1892	-7	13.3	34.97	210.71
1893	-1	13.4	35.91	210.87
1894	-0.08	13.5	37.8	211.03
1895	-0.2	13.6	39.7	211.19
1896	-1.17	13.7	40.65	211.34
1897	-2.13	13.8	41.59	211.5
1898	-1.5	13.9	43.48	211.66
1899	-9	14	44.43	211.82
1900	-10	14.1	45.38	211.98
1901	-9	14.2	47.27	212.14
1902	-1	14.3	49.16	212.3
1903	-0.59	14.4	50.11	212.45
1904	-2.72	14.5	51.06	212.61
1905	-4.85	14.6	51.05	212.77
1906	-9.4	14.7	52	212.93
1907	-10	14.8	52.94	213.09
1908	-11	14.9	54.83	213.25
1909	-12	15	55.78	213.41
1910	-14	15.1	56.73	213.56
1911	-10	15.2	58.62	213.72
1912	0	15.3	60.51	213.88
1913	10	15.4	60.51	214.04
1914	15	15.5	60.5	214.2
1915	16.88	15.6	62.4	214.36
1916	5.8	15.7	62.4	214.52
1917	1.86	15.8	62.39	214.67
1918	1.4	15.9	64.28	214.83
1919	0.93	16	64.28	214.99
1920	0.46	16.1	64.27	215.15
1921	-14	16.2	68.07	215.31
1922	-16	16.3	68.06	215.47
1923	-14	16.4	68.06	215.63
1924	3.1	16.5	68.05	215.78
1925	7.22	16.6	69.51	215.94
1926	9.66	16.7	69.08	216.1
1927	8.49	16.8	69.08	216.26
1928	6.79	16.9	69.09	216.42
1929	6.26	17	69.09	216.58
1930	5.72	17.1	70.99	216.74
1931	7.09	17.2	70.99	216.89
1932	5.25	17.3	71	217.05
1933	5.24	17.4	71	217.21
1934	4.15	17.5	71.01	217.37
1935	-2.05	17.6	71.01	217.53
1936	-1.76	17.7	71.02	217.69
1937	10.14	17.8	71.02	217.85
1938	8	17.9	71.03	218
1939	-17	18	71.03	218.16
1940	-18	18.1	71.04	218.32
1941	-16	18.2	71.04	218.48
1942	-12.28	18.3	71.05	218.64
1943	-12.22	18.4	71.05	218.8
1944	-12.15	18.5	71.05	218.96
1945	-12.09	18.6	71.06	219.11
1946	-12.02	18.7	70.12	219.27
1947	-12.08	18.8	69.17	219.43
1948	-12.17	18.9	67.29	219.59
1949	-12.26	19	65.4	219.75
1950	-12.34	19.1	64.46	219.91
1951	-12.43	19.2	63.51	220.07
1952	-7.9	19.3	61.63	220.22
1953	-13.64	19.4	59.74	220.38
1954	-1.59	19.5	57.85	220.54
1955	7.15	19.6	54.07	220.7
1956	7.72	19.7	46.51	220.78
1957	2.86	19.8	38.94	220.87
1958	1.94	19.9	31.37	220.95
1959	3.59	20	31.37	221.04
1960	-1.07	20.1	25.7	221.12
1961	-3.57	20.2	23.82	221.2
1962	0.8	20.3	23.82	221.29
1963	1.25	20.4	23.82	221.37
1964	2.53	20.5	26.67	221.45
1965	1.49	20.6	31.4	221.54
1966	4.09	20.7	40.88	221.62
1967	3.62	20.8	52.23	221.71
1968	3.14	20.9	59.81	221.79
1969	2.66	21	63.6	221.87
1970	3.39	21.1	65.49	221.96
1971	7.4	21.2	68.34	222.04
1972	-14.45	21.3	69.29	222.12
1973	-13.02	21.4	71.19	222.21
1974	-12.52	21.5	71.19	222.29
1975	-13.76	21.6	71.2	222.38
1976	-18	21.7	73.09	222.46
1977	-20	21.8	71.21	222.54
1978	-18	21.9	71.21	222.63
1979	-10.96	22	70.27	222.71
1980	-10	22.1	69.33	222.79
1981	-9.04	22.2	67.44	222.88
1982	-8.09	22.3	66.5	222.96
1983	-7.13	22.4	65.55	223.05
1984	-6.18	22.5	63.67	223.13
1985	-5.22	22.6	61.78	223.21
1986	-4.26	22.7	61.78	223.3
1987	-3.31	22.8	58.95	223.38
1988	-2.35	22.9	56.11	223.46
1989	-1.4	23	52.33	223.55
1990	-0.44	23.1	46.66	223.63
1991	-0.58	23.2	44.77	223.72
1992	-3.62	23.3	42.88	223.8
1993	5.58	23.4	35.32	223.88
1994	4.01	23.5	35.32	223.97
1995	-0.78	23.6	31.54	224.05
1996	-9.21	23.7	29.66	224.13
1997	-17.64	23.8	27.77	224.22
1998	-31.51	23.9	25.88	224.3
1999	-32.21	24	25.88	224.39
[truncated: 1,162 more rows]
