# Supplementary material for: Climate constrains the evolutionary history and biodiversity of crocodylians
Source: Nat Commun. 2015 Sep 24;6:8438. doi: 10.1038/ncomms9438 (PMC4598718; doi:10.1038/ncomms9438)
Supplement: Supplementary Data 7 — Prokoph et al. (2008) palaeotemperature proxy isotope data [file ncomms9438-s8.txt]

	Age(GTS2004)	d18O	1s	d13C
1	0	1.58	0.00	1.85
2	0	1.78	0.00	2.18
3	0	1.76	0.00	-0.35
4	1.00333E-05	0.40	0.10	NA
5	1.00333E-05	1.04	0.10	NA
6	0.70	1.20	0.00	0.40
7	0.80	1.30	0.00	0.30
8	0.90	1.10	0.00	0.10
9	1.00	0.80	0.01	0.20
10	1.10	1.40	0.01	0.10
11	1.10122	4.23	0.01	-1.00
12	1.10122	3.92	0.01	0.14
13	1.10122	-0.25	0.01	1.11
14	1.806	-0.36	0.01	NA
15	1.9256	NA	0.01	2.18
16	2.17295	1.55	0.01	0.84
17	2.17295	-0.77	0.01	1.50
18	2.17295	-0.50	0.01	1.63
19	2.3	-0.85	0.01	0.45
20	2.3143	NA	0.01	1.40
21	2.7329	NA	0.01	1.68
22	3.01197	NA	0.02	1.79
23	3.19227	1.03	0.02	0.85
24	3.19227	-0.50	0.02	0.97
25	3.3907	NA	0.02	1.80
26	3.6	1.25	0.02	1.27
27	3.64075	NA	0.02	1.58
28	4.00753	NA	0.02	1.26
29	4.17734	-0.79	0.02	2.03
30	4.23167	NA	0.02	1.67
31	4.60864	NA	0.02	1.56
32	4.86334	NA	0.02	1.59
33	5.30144	NA	0.03	2.19
34	5.651	-0.6	0.1	NA
35	5.66163	NA	0.03	1.93
36	6.04443	NA	0.03	1.48
37	6.07633	0.48	0.2	NA
38	6.18267	1.78	0.3	NA
39	6.31027	NA	0.03	2.36
40	6.3528	1.09	0.03	1.09
41	6.3528	-0.62	0.03	1.30
42	6.3528	-0.67	0.03	2.30
43	6.49103	NA	0.03	1.11
44	6.608	1.6	0.3	NA
45	6.927	NA	0.03	1.55
46	6.927	0.79	0.05	NA
47	7.09713	NA	0.03	1.56
48	7.13967	-1.31	0.03501	NA
49	7.13967	1.1	0.1	NA
50	7.6824	NA	0.04	1.82
51	8.17202	NA	0.04	2.40
52	8.47005	NA	0.04	2.14
53	8.73615	NA	0.04	1.80
54	9.00224	NA	0.04	2.30
55	9.1619	-0.43	0.04451	NA
56	9.26834	NA	0.05	2.00
57	9.53444	NA	0.05	2.00
58	9.80054	NA	0.05	1.70
59	10.0666	NA	0.05	1.60
60	10.3327	NA	0.05	1.50
61	10.5988	NA	0.05	1.50
62	10.8649	NA	0.05	1.60
63	11.131	NA	0.05	1.70
64	11.3971	NA	0.06	2.10
65	11.6383	NA	0.06	1.90
66	11.661	0.60	0.06	1.94
67	11.678	0.41	0.06	1.92
68	11.7573	0.63	0.06	1.90
69	11.78	0.71	0.06	1.84
70	11.78	NA	0.06	2.00
71	11.797	0.66	0.06	1.58
72	11.8197	0.75	0.06	1.45
73	11.8367	0.55	0.06	1.85
74	11.8707	0.26	0.06	1.63
75	11.9217	NA	0.06	2.70
76	11.9387	0.53	0.06	1.69
77	12.018	0.61	0.06	2.11
78	12.0803	0.84	0.06	1.62
79	12.1597	0.65	0.06	2.10
80	12.2787	0.59	0.06	2.16
81	12.3297	0.43	0.06	2.24
82	12.4147	0.67	0.06	1.92
83	12.528	0.64	0.06	2.07
84	12.5677	0.68	0.06	1.99
85	12.613	0.62	0.06	2.35
86	12.698	0.39	0.07	2.28
87	12.8	0.18	0.07	2.20
88	12.8227	0.51	0.07	2.28
89	12.8907	0.18	0.07	2.34
90	12.9133	0.24	0.07	1.95
91	12.9303	0.01	0.07	2.80
92	12.953	0.41	0.07	2.61
93	12.97	0.63	0.07	2.55
94	13.055	0.62	0.07	2.13
95	13.106	0.06	0.07	2.25
96	13.31	-1.00	0.17	0.50
97	13.31	0.00	0.17	1.30
98	13.5426	-0.60	0.07	0.85
99	13.5426	-0.52	0.07	1.49
100	13.5426	-0.82	0.07	1.62
101	13.5426	-0.68	0.07	1.87
102	13.5426	-0.39	0.07	1.92
103	13.5426	-0.60	0.07	2.05
104	13.5426	-0.61	0.07	2.09
105	13.5426	-1.14	0.07	2.13
106	13.5426	-0.28	0.07	2.17
107	13.5426	-0.82	0.07	2.44
108	13.5426	-0.25	0.07	2.44
109	13.5426	-0.68	0.07	2.50
110	13.5426	-0.60	0.07	2.58
111	13.5426	-0.99	0.07	2.64
112	13.5426	-1.05	0.07	2.67
113	14.23	-0.20	0.08	3.00
114	14.375	0.60	0.08	2.30
115	14.52	-1.50	0.08	2.80
116	14.5925	0.50	0.08	2.10
117	14.665	-1.00	0.08	2.50
118	14.81	0.80	0.08	2.00
119	14.81	-1.26	0.07801	NA
120	14.955	-1.50	0.08	2.00
121	15.1	1.50	0.08	2.70
122	15.245	-0.30	0.08	2.00
123	15.6385	0.21	0.08	1.69
124	15.6385	0.09	0.08	2.04
125	15.6385	0.18	0.08	2.15
126	15.6385	-0.87	0.08	2.28
127	15.6385	-0.02	0.08	2.40
128	15.6385	-0.33	0.08	2.59
129	15.6385	0.17	0.08	2.69
130	15.6385	0.01	0.08	2.99
131	16.4051	-1.48	0.08401	NA
132	17.1122	-0.47	0.09	NA
133	17.1666	-0.87	0.09	NA
134	17.2754	-0.24	0.09	NA
135	17.3841	-0.58	0.09	NA
136	17.6017	-0.25	0.09	NA
137	17.7105	-0.60	0.09	NA
138	17.8193	-0.76	0.09	NA
139	17.928	-0.63	0.09	NA
140	18.0368	-0.33	0.09	NA
141	18.1456	-0.60	0.09	NA
142	18.2544	-0.31	0.09	NA
143	18.3632	-0.60	0.09	NA
144	19.8861	0.34	0.10001	NA
145	20.9815	1.03	0.11	3.28
146	21.0603	1.06	0.11	3.28
147	21.1522	-0.32	0.11	1.65
148	21.1522	-0.49	0.11	1.97
149	21.6118	0.17	0.11001	NA
150	21.7694	-1.75	0.30	2.23
151	22.0845	-1.70	0.30	1.83
152	22.4785	0.53	0.12	3.19
153	22.4785	0.43	0.12	3.56
154	22.4785	0.86	0.12	3.94
155	22.4785	-1.84	0.30	1.88
156	22.8724	-1.38	0.30	2.04
157	22.9512	0.65	0.11851	NA
158	23.1443	-1.46	0.30	2.03
159	23.3728	-1.27	0.30	2.34
160	23.487	0.89	0.12	3.38
161	23.487	0.6	0.12	3.49
162	23.487	-1.52	0.30	2.48
163	24.4011	1.12	0.50	0.96
164	24.9723	1.23	0.50	0.96
165	25.4465	0.01	0.13	0.72
166	25.4465	0.48	0.13	0.92
167	25.4465	-0.15	0.13	0.96
168	25.4465	0.56	0.13	1.00
169	25.4465	0.58	0.13	1.28
170	25.4465	0.43	0.13	1.59
171	25.4465	-0.46	0.13	2.09
172	25.5436	0.64	0.13	2.05
173	25.5436	0.78	0.13	2.25
174	25.5436	0.91	0.13	2.43
175	25.5436	1.22	0.13	3.12
176	26.1149	1.28	0.50	0.93
177	26.6862	1.27	0.50	0.97
178	27.2574	1.31	0.50	1.08
179	27.8287	0.89	0.50	1.11
180	28.4	1.11	0.50	1.18
181	28.7173	1.19	0.50	1.50
182	28.9288	0.90	0.50	1.32
183	29.1404	1.18	0.50	0.99
184	29.4577	1.15	0.50	1.12
185	29.9865	1.00	0.50	1.23
186	30.5154	1.01	0.50	1.23
187	30.8344	-0.37	0.15	1.13
188	30.8344	-0.32	0.15	1.16
189	30.8344	-0.25	0.15	1.16
190	30.8344	-0.02	0.15	1.18
191	31.0442	1.01	0.16	1.12
192	31.0442	1.36	0.16	1.71
193	31.0442	1.36	0.50	1.28
194	31.1049	0.50	0.16	1.52
195	31.1049	0.49	0.16	1.69
196	32.1019	1.12	0.50	1.54
197	32.3452	0.96	0.16	1.39
198	32.5567	0.91	0.16	1.38
199	32.8423	1.55	0.16	3.97
200	33.0856	1.09	0.16	1.44
201	33.2654	1.01	0.17	1.43
202	33.3712	1.00	0.17	1.61
203	33.4769	1.33	0.16651	NA
204	33.5298	0.53	0.17	1.59
205	33.5827	1.68	0.17	2.78
206	33.5827	1.61	0.17	3.19
207	33.5827	1.44	0.17	3.76
208	33.6885	0.37	0.50	1.14
209	33.95	0.67	0.17	1.31
210	34.3	0.1	0.17051	NA
211	34.4	0.4	0.17	2.41
212	34.4	0.43	0.17	2.85
213	34.4	0.47	0.17	2.94
214	34.4	0.49	0.17	1.35
215	34.5	-0.8	0.17151	NA
216	34.7	0.35	0.50	1.29
217	34.7	0.49	0.17	1.4
218	35	0.52	0.17	1.43
219	35	0.23	0.50	2.77
220	35.4	0.52	0.18	1.48
221	35.55	-0.39	0.18	1.34
222	35.6	0.26	0.18	1.59
223	35.7	0.17	0.50	1.28
224	35.8	0.37	0.18	1.5
225	36	0.38	0.17901	NA
226	36.1	0.41	0.18	1.59
227	36.2	0.41	0.18	1.55
228	36.2	0.20	0.50	1.89
229	36.7	0.35	0.18	1.42
230	36.7	-0.17	0.50	2.38
231	37.1	0.29	0.18	1.35
232	37.2744	0.37	0.19	1.41
233	37.2744	-0.40	0.50	2.63
234	37.5657	0.18	0.19	1.88
235	37.7953	-0.44	0.50	2.16
236	38.093	0.1	0.19101	NA
237	38.3163	-0.14	0.50	2.35
238	38.6884	-0.23	0.50	2.78
239	38.8372	-2.10	0.45	2.80
240	39.0605	-0.42	0.50	1.94
241	39.4326	-0.13	0.50	2.03
242	40.1767	-0.50	0.50	1.83
243	40.3085	-1.47	0.21	1.79
244	40.3085	-0.26	0.21	1.95
245	40.3085	-1.02	0.21	2.29
246	40.3085	-0.88	0.21	2.38
247	42.2104	-0.32	0.22	2.55
248	42.4234	0.13	0.22	2.69
249	42.6364	0.33	0.22	2.61
250	42.8494	-0.22	0.22	2.56
251	43.0623	-0.18	0.22	2.56
252	43.2753	-0.16	0.50	1.66
253	43.2753	-0.27	0.22	3.03
254	43.4883	-0.49	0.22	2.77
255	43.7013	-0.49	0.22	2.73
256	43.8078	-0.47	0.50	2.17
257	43.9143	-0.35	0.22	2.74
258	44.1273	-0.08	0.22	2.89
259	44.3403	-0.71	0.50	1.73
260	44.3403	0.16	0.23	2.83
261	44.3403	0.26	0.22501	NA
262	44.5532	-0.24	0.23	2.42
263	44.7662	-0.24	0.23	2.34
264	44.8727	-0.07	0.23	2.56
265	44.9792	-0.09	0.23	2.30
266	45.4052	-0.75	0.50	1.93
267	45.4052	-0.23	0.23	2.75
268	45.6182	-0.27	0.23	2.68
269	45.7247	-0.12	0.23	2.53
270	45.9377	-0.36	0.23	2.53
271	46.1506	-0.08	0.23	2.31
272	46.4701	-1.39	0.50	0.87
273	47.6416	-0.36	0.24051	NA
274	48.387	-0.16	0.24401	NA
275	48.6	-1.24	0.25	1.83
276	48.6	-1.14	0.25	2.21
277	49.9091	-0.84	0.25	1.70
278	50.6945	-0.66	0.25301	NA
279	51.48	-0.78	0.25601	NA
280	51.8727	-1.13	0.26	1.64
281	53.3127	-0.25	0.26301	NA
282	53.8364	-1.80	0.27	1.60
283	54.7527	-0.02	0.26851	NA
284	55.1455	-1.85	0.27	1.92
285	56.5676	-1.16	0.28	3.21
286	56.6529	-1.46	0.28	1.22
287	56.8065	-1.19	0.28	3.30
288	56.9515	-0.75	0.28	3.23
289	57.0794	-1.55	0.28	1.35
290	57.1135	-0.78	0.28	3.39
291	57.3694	-0.77	0.28	3.52
292	57.4547	-0.62	0.28	3.50
293	58.007	-1.14	0.29	3.22
294	58.007	-0.97	0.29	3.77
295	58.007	-1.10	0.29	3.87
296	58.0944	-0.58	0.29	4.20
297	58.3418	-0.54	0.29	4.03
298	58.88	-0.34	0.29	3.99
299	59.02	-0.37	0.29	3.47
300	59.16	-0.55	0.29	3.66
301	59.29	-0.40	0.29	3.59
302	59.47	-0.41	0.29	3.36
303	59.61	-0.49	0.29	3.65
304	59.75	-0.53	0.29	3.68
305	59.88	-0.50	0.30	3.21
306	60.02	-0.48	0.30	3.34
307	60.16	-0.38	0.30	3.30
308	60.38	-0.39	0.30	3.06
309	60.51	-0.55	0.30	2.86
310	60.75	-0.56	0.30	2.55
311	60.83	-0.59	0.30	2.85
312	61.67	-0.74	0.30	2.44
313	61.7	-0.74	0.30	2.72
314	61.7278	-0.96	0.30	2.52
315	61.8205	-0.87	0.31	2.62
316	61.839	-0.88	0.31	2.31
317	61.8854	-0.74	0.31	2.39
318	61.9502	-0.71	0.31	2.42
319	61.978	-0.64	0.31	2.41
320	63.8111	-1.18	0.32	2.65
321	65.0777	-0.95	0.32	1.92
322	65.0777	-1.17	0.32	2.64
323	65.2683	-0.17	0.32	1.89
324	65.5	-0.39	0.33	2.62
325	65.581	-0.96	0.33	2.62
326	65.581	-0.41	0.33	2.74
327	65.581	-1.11	0.33	2.79
328	65.581	-1.23	0.33	2.95
329	65.6619	-0.52	0.33	2.74
330	65.7429	-0.82	0.33	2.51
331	65.8238	-0.68	0.33	2.69
332	65.8643	-0.76	0.33	2.64
333	65.9857	-0.90	0.33	2.42
334	65.9857	-1.05	0.33	2.56
335	65.9857	-0.48	0.33	2.66
336	65.9857	-1.14	0.33	2.70
337	66.1476	-0.07	0.33	2.62
338	66.3095	0.42	1.00	1.83
339	66.3095	1.00	0.50	0.00
340	66.3095	0.33	0.50	1.27
341	66.3095	-0.68	0.33	2.80
342	66.4714	-0.65	0.33	2.96
343	66.5	-0.13	0.5	-1.94
344	66.6333	-0.33	0.33	2.54
345	66.6333	-0.64	0.33	2.98
346	66.7952	-0.78	0.33	2.96
347	66.9571	-0.99	0.33	2.62
348	66.9571	-0.87	0.33	2.83
349	66.9814	-0.53	0.33	2.94
350	67.119	0.70	0.50	-0.60
351	67.119	0.25	0.50	1.25
352	67.119	-0.96	0.34	2.79
353	67.2	-0.79	0.34	2.90
354	67.3619	-0.67	0.34	3.07
355	67.5238	-0.88	0.34	3.04
356	67.6129	-0.91	0.34	3.46
357	67.7667	-1.18	0.34	3.12
358	67.9286	-1.14	0.34	2.91
359	68	-0.17	0.5	0.14
360	68	0.57	0.5	0.75
361	68	-0.39	0.5	0.76
362	68	-0.23	0.5	0.99
363	68	0.44	0.5	1.09
364	68	0.02	0.5	1.16
365	68	0.11	0.5	1.16
366	68	0.16	0.5	1.24
367	68	0.19	0.5	1.24
368	68	0.18	0.5	1.36
369	68	0.22	0.5	1.38
370	68	0.04	0.5	1.45
371	68	-0.50	0.5	1.49
372	68	-0.34	0.5	1.58
373	68	0.00	0.5	1.66
374	68	-0.08	0.5	1.79
375	68	0.18	0.5	1.82
376	68	0.04	0.5	1.95
377	68	0.19	0.5	2.13
378	68	0.12	0.5	2.15
379	68	-0.28	0.5	2.20
380	68	0.00	0.5	2.29
381	68	-0.15	0.5	2.35
382	68	-0.07	0.5	2.44
383	68	0.12	0.5	2.49
384	68	-1.83	0.5	0.98
385	68	-0.75	0.5	1.56
386	68	-0.94	0.5	1.59
387	68	0.49	0.5	2.16
388	68	-0.69	0.5	2.23
389	68	-1.56	0.5	2.37
390	68	-1.25	0.5	2.44
391	68	-0.34	0.5	2.55
392	68	-0.84	0.5	2.57
393	68	-0.15	0.5	2.60
394	68	-1.12	0.5	2.62
395	68	-0.67	0.5	2.65
396	68	-0.63	0.5	2.69
397	68	-0.44	0.5	2.78
398	68	-1.15	0.5	2.87
399	68	-0.32	0.5	2.87
400	68	-0.60	0.5	2.90
401	68	-0.44	0.5	2.92
402	68	-0.72	0.5	2.93
403	68	-0.32	0.5	2.95
404	68	-2.03	0.5	2.99
405	68	-0.67	0.5	2.99
406	68	-0.55	0.5	3.00
407	68	-0.54	0.5	3.00
408	68	-0.31	0.5	3.01
409	68	-0.23	0.5	3.04
410	68	-0.89	0.5	3.06
411	68	-0.89	0.5	3.09
412	68	-0.44	0.5	3.09
413	68	-0.43	0.5	3.11
414	68	-0.28	0.5	3.12
415	68	-0.49	0.5	3.17
416	68	-1.16	0.5	3.26
417	68	-0.51	0.5	3.28
418	68	-0.30	0.5	3.29
419	68	-0.26	0.5	3.39
420	68	-1.27	0.5	3.44
421	68	-0.96	0.5	3.62
422	68.0095	-0.98	0.34	2.92
423	68.0905	-0.83	0.34	2.82
424	68.1714	-0.45	0.34	2.82
425	68.2524	-1.21	0.34	2.78
426	68.3333	-1.95	0.34	-1.20
427	68.3333	-1.60	0.34	1.44
428	68.3333	-2.02	0.34	1.77
429	68.3333	-0.99	0.34	2.87
430	68.4143	-0.89	0.34	2.87
431	68.5276	-0.61	0.34	2.90
432	68.6571	-1.03	0.34	2.83
433	68.7867	-1.11	0.35	2.75
434	68.9	-1.90	0.35	1.93
435	68.9	-1.60	0.35	2.02
436	68.9	-1.02	0.35	2.87
437	68.981	-1.04	0.35	2.71
438	69.0619	-1.02	0.35	2.67
439	69.1429	-1.95	0.35	2.14
440	69.1914	-0.54	0.35	3.27
441	69.3048	-1.03	0.35	2.74
442	69.3857	-1.22	0.35	2.60
443	69.4667	-1.05	0.35	2.73
444	69.5476	0.09	0.80	0.82
445	69.5476	-2.42	0.35	1.82
446	69.5476	-0.86	0.35	2.59
447	69.6286	-0.73	0.35	2.47
448	69.7095	-0.76	0.35	2.20
449	69.8633	-0.88	0.35	2.12
450	69.9524	-2.04	0.35	2.07
451	69.9524	-0.95	0.35	2.19
452	70.0576	-1.06	0.35	1.80
453	70.2762	-1.18	0.35	1.80
454	70.2762	-2.03	0.35	2.47
455	70.4138	-1.07	0.36	2.13
456	70.6423	-1.35	0.36	1.77
457	70.7057	-2.30	0.36	2.54
458	70.8115	-1.26	0.36	1.68
459	70.8115	-2.10	0.36	1.99
460	71.023	-1.77	0.36	2.27
461	71.2344	-1.30	0.36	2.21
462	71.3402	-1.49	0.36	1.85
463	71.3402	-2.30	0.36	2.54
464	71.4459	-1.17	0.36	2.07
465	71.5516	-1.56	0.36	2.10
466	71.6257	-0.66	0.50	2.22
467	71.6574	-0.37	0.50	1.88
468	71.6574	-1.49	0.36	2.12
469	71.7631	-1.96	0.36	1.65
470	71.8477	-1.92	0.36	1.96
471	71.9746	-1.58	0.36	1.81
472	72.0275	-1.56	0.36	1.96
473	72.0803	-1.78	0.36	1.86
474	72.1861	-1.62	0.36	1.93
475	72.2707	-2.02	0.36	1.77
476	72.3975	0.41	2.00	1.20
477	72.3975	-0.02	1.00	1.81
478	72.3975	-0.58	2.00	2.15
479	72.3975	-0.43	1.00	2.20
480	72.3975	-0.23	2.00	NA
481	72.3975	0.23	2.00	NA
482	72.9262	-2.46	0.37	2.61
483	73.4549	-1.50	1.50	0.90
484	73.4549	-2.45	0.37	2.46
485	73.4549	-2.55	0.37	2.47
486	73.4667	-1.32	0.37	2.15
487	74.0153	-2.88	0.50	2.03
488	74.0999	-1.40	0.50	2.71
489	74.1845	-2.98	0.50	2.11
490	74.2585	-1.78	0.50	2.65
491	74.3431	-1.35	0.50	2.63
492	74.4277	-1.34	0.50	2.63
493	74.5123	-2.47	0.38	2.44
494	74.5123	-1.40	0.50	2.56
495	75.041	-1.80	0.38	1.70
496	75.5697	-2.73	0.38	2.09
497	75.5697	-1.45	0.38	2.45
498	76.3098	-2.63	0.38	3.26
499	76.627	-3.15	0.39	2.63
500	76.9443	-1.75	0.39	2.70
501	76.9443	-3.47	0.39	3.55
502	77.1557	-1.80	0.39	2.37
503	77.1557	-2.84	0.39	3.25
504	77.6844	-0.28	1.00	1.90
505	77.6844	-2.78	0.39	2.14
506	77.7373	0.02	1.00	2.56
507	77.7902	-0.10	1.00	1.43
508	77.843	-0.35	1.00	2.11
509	77.8959	-0.28	1.00	1.95
510	77.8959	-2.65	0.39	2.86
511	77.8959	-3.24	0.39	3.40
512	77.9488	0.05	1.00	2.83
513	78	-0.08	1.5	1.61
514	78	-0.23	1.5	2.38
515	78	-0.72	1.5	2.41
516	78	0.59	1.5	2.93
517	78.0016	0.08	1.00	2.25
518	78.0545	0.16	1.00	2.80
519	78.1074	-0.30	1.00	2.15
520	78.1602	-0.24	1.00	1.87
521	78.2131	0.15	1.00	2.99
522	78.266	-0.07	1.00	2.31
523	78.3189	-0.20	1.00	2.40
524	78.3189	-2.34	0.39	3.33
525	78.3189	-2.49	0.39	3.56
526	78.3717	0.17	1.00	2.33
527	78.4246	-0.01	1.00	3.14
528	78.4775	0.10	1.00	1.52
529	78.5303	-0.19	1.00	1.85
530	78.5303	-2.95	0.39	2.44
531	78.5303	-2.50	0.39	3.58
532	78.5303	-3.12	0.39	3.76
533	78.5832	0.04	1.00	2.36
534	78.6361	-0.16	1.00	2.31
535	78.6889	-0.11	1.00	2.12
536	78.7418	-0.18	1.00	2.42
537	78.7418	-0.81	1.00	1.70
538	78.7947	-0.09	1.00	2.01
539	78.8475	-0.18	1.00	2.41
540	78.9004	0.11	1.00	2.55
541	78.9533	-0.35	1.00	2.04
542	79.0061	-0.45	1.00	2.14
543	79.059	-0.47	1.00	2.52
544	79.1119	-0.12	1.00	1.89
545	79.1648	-0.27	1.00	1.84
546	79.2176	-0.04	1.00	3.22
547	79.2705	-0.18	1.00	2.65
548	79.2867	-1.45	1.00	2.45
549	79.3234	-0.33	1.00	2.03
550	79.3762	-0.16	1.00	1.63
551	79.4291	-0.07	1.00	2.18
552	79.482	-0.09	1.00	1.57
553	79.5348	-0.10	1.00	2.37
554	79.6783	-2.63	1.00	3.26
555	80.1482	-3.47	1.00	3.55
556	80.3049	-2.84	1.00	3.25
557	80.3832	-3.40	1.00	3.96
558	80.6182	-2.95	1.00	3.64
559	80.6573	-3.26	1.00	2.94
560	80.8531	-3.24	1.00	3.40
561	80.8566	-0.39	1.00	-0.66
562	80.8566	-0.37	1.00	-0.52
563	80.8566	-0.23	1.00	0.42
564	80.8566	-3.04	0.41	2.38
565	81.0098	-2.75	1.00	3.33
566	81.0881	-2.27	1.00	3.18
567	81.1664	-2.49	1.00	3.56
568	81.1738	-3.19	0.41	2.53
569	81.2447	-3.48	1.00	3.73
570	81.323	-3.12	1.00	3.76
571	81.3852	-2.55	0.41	2.19
572	81.4797	-2.27	1.00	3.08
573	81.558	-3.56	1.00	3.38
574	81.6363	-2.54	1.00	2.36
575	81.7929	-2.53	1.00	2.76
576	81.8713	-2.22	1.00	3.86
577	82.0279	-2.51	1.00	2.57
578	82.1062	-3.03	1.00	2.97
579	82.1845	-2.64	1.00	2.94
580	82.2629	-2.40	1.00	2.98
581	82.4978	-1.71	1.00	2.14
582	82.5484	-3.28	0.41	2.53
583	82.6545	-1.42	1.00	1.90
584	82.7328	-3.33	1.00	2.23
585	82.8111	-1.98	1.00	2.50
586	82.8894	-1.75	1.00	2.23
587	82.9677	-2.23	1.00	2.27
588	82.9713	-3.25	0.42	2.44
589	83.0461	-2.24	1.00	2.14
590	83.2885	-3.47	0.42	2.58
591	83.3593	-2.62	1.00	2.90
592	83.4377	-3.53	1.00	3.24
593	83.6	-3.05	0.42	2.63
594	83.9595	-3.40	1.00	3.02
595	84	-3.25	0.42	2.59
596	84.0336	-3.62	1.00	3.70
597	84.1817	-3.36	1.00	2.47
598	84.404	-3.37	1.00	2.34
599	84.5	-2.92	0.42	2.34
600	84.6	-0.15	0.50	NA
601	84.7	-0.73	0.4	1.93
602	84.7	-0.75	0.4	2.22
603	84.7	-0.95	0.4	2.69
604	84.7002	-2.29	1.00	1.37
605	84.8	-2.84	0.42	2.43
606	85.3	-2.93	0.43	2.38
607	85.5	-2.87	0.43	2.54
608	85.6632	-2.57	1.00	2.67
609	85.7	-2.81	0.43	2.30
610	86.2174	-1.98	1.00	3.01
611	86.5656	-2.52	0.43	2.71
612	86.7035	-3.58	1.00	3.19
613	87.1896	-1.13	1.00	2.60
614	87.4579	-3.90	0.44	2.13
615	88.0807	-3.03	1.00	2.06
616	88.7289	-3.45	1.00	2.50
617	88.7531	-2.99	0.44	2.40
618	89.3	-1.92	0.45	2.89
619	89.3	-3.02	1.00	2.75
620	89.4867	-1.90	0.45	2.87
621	89.4867	-1.89	0.45	2.94
622	89.748	-1.75	0.45	3.09
623	89.748	-1.77	0.45	3.22
624	89.9533	-1.49	0.45	3.02
625	89.9533	-1.54	0.45	3.45
626	89.9533	-1.50	0.45	3.75
627	90.14	-1.58	0.45	3.09
628	90.28	-2.02	0.45	1.99
629	90.4053	-4.03	0.45	0.97
630	90.5133	-1.87	0.45	2.26
631	90.5133	-1.74	0.45	2.46
632	90.5133	-1.98	0.45	2.56
633	91.1667	-1.90	0.46	2.90
634	91.6333	-3.53	0.50	1.39
635	92.1	-3.86	0.50	1.94
636	92.5	-0.16	0.5	2.38
637	92.6158	-3.40	0.46	1.37
638	92.8467	-4.35	0.50	1.63
639	93.0333	-0.52	0.50	NA
640	93.1267	-2.30	0.47	2.50
641	93.3133	-2.10	0.47	2.60
642	93.5	-2.50	0.47	2.60
643	93.613	-2.31	0.50	0.81
644	93.613	-4.37	0.45	4.89
645	93.6469	-3.13	0.45	5.59
646	93.6694	-3.82	0.45	4.88
647	93.7033	-3.38	0.45	5.34
648	93.7259	-2.10	0.47	2.40
649	93.7485	-5.82	0.45	3.54
650	93.7824	-5.82	0.45	3.78
651	93.8389	-1.70	0.47	2.35
652	93.8389	-5.48	0.45	3.46
653	93.9519	-2.01	0.47	2.48
654	94.0648	-0.50	0.47	3.66
655	94.0648	0.26	0.47	4.09
656	94.0648	-0.15	0.47	4.21
657	94.0648	0.66	0.47	5.05
658	94.1213	-6.04	0.46	3.05
659	94.1778	-6.15	0.46	2.80
660	94.2343	-5.86	0.46	3.14
661	94.3133	-4.54	0.46	2.82
662	94.3585	-4.10	0.46	2.98
663	94.6296	-1.22	0.47	3.22
664	94.6296	-1.18	0.47	3.53
665	95.7593	-0.82	0.48	3.14
666	95.7593	-0.92	0.48	3.26
667	95.7593	-0.85	0.48	3.49
668	95.7593	-1.79	0.48	2.16
669	95.8722	-1.43	0.48	2.25
670	96.5	-2.13	1	2.96
671	96.5	-4.92	1	0.09
672	97.4537	-1.91	0.50	2.15
673	99.6932	-1.09	0.50	2.30
674	100.346	-1.20	1.00	2.05
675	100.626	-0.45	1.00	1.52
676	100.626	-0.71	1.00	2.37
677	100.675	-0.45	0.50	1.95
678	101.092	-1.28	1.00	1.72
679	101.171	-1.25	0.50	0.15
680	101.419	-1.10	0.50	1.15
681	101.558	-1.15	1.00	1.99
682	101.667	-1.00	0.51	0.10
683	102.08	-0.65	0.51	1.50
684	102.257	-1.06	1.00	1.52
685	102.49	-0.90	1.00	2.35
686	102.49	-1.19	1.00	2.45
687	102.956	-0.95	1.00	1.97
688	103.423	-0.87	1.00	2.35
689	103.423	-1.30	1.00	2.49
690	104.312	-0.50	0.52	2.00
691	104.635	-0.82	1.00	1.87
692	104.725	-0.90	0.52	0.60
693	105.287	-1.16	1.00	2.25
694	105.387	-0.30	0.53	2.00
695	105.717	-0.70	0.53	0.90
696	105.94	-1.14	1.00	2.40
697	106.033	-0.88	1.00	2.24
698	106.22	0.60	1.00	0.09
699	106.22	0.36	1.00	1.01
700	106.22	0.89	1.00	1.14
701	106.22	-0.99	1.00	2.45
702	106.296	-0.50	0.53	1.20
703	106.686	-0.75	1.00	2.82
704	106.872	-1.09	2.00	1.94
705	107.152	-1.18	2.00	1.96
706	107.618	-1.36	2.00	2.19
707	107.805	-1.31	2.00	2.56
708	107.867	-0.25	0.54	4.55
709	108.084	-1.31	2.00	1.82
710	108.83	-0.96	2.00	2.34
711	109.017	-0.96	2.00	2.56
712	109.203	-0.92	2.00	1.94
713	109.483	-0.85	2.00	2.75
714	109.762	-0.79	2.00	3.08
715	109.949	0.12	1.00	1.01
716	109.949	0.61	1.00	1.22
717	109.949	0.96	1.00	2.47
718	109.949	-0.77	1.00	2.44
719	110.135	-1.43	2.00	3.16
720	110.508	-1.40	2.00	2.99
721	110.695	-1.38	2.00	2.74
722	116.577	-2.15	0.58	5.50
723	117.512	-2.70	0.58	5.30
724	118.448	-1.80	0.58	4.20
725	118.76	-1.90	0.58	4.75
726	119.488	-1.60	0.59	5.30
727	120.112	-1.85	0.59	4.70
728	122.817	-1.75	0.60	2.20
729	123.96	-2.90	0.60	4.50
730	125	-0.48	0.61	0.87
731	125	-0.24	0.61	1.64
732	125	-0.16	0.61	1.66
733	125	0.12	0.61	1.79
734	125	0.31	0.61	2.57
735	125.068	-0.42	0.61	0.59
736	125.068	0.09	0.61	1.02
737	125.068	-0.34	0.61	2.67
738	125.137	0.06	0.61	2.00
739	125.137	-0.01	0.61	2.12
740	125.417	-0.10	0.61	0.16
741	126.164	-0.71	0.61	-0.18
742	126.164	-0.53	0.61	1.38
743	126.164	-1.09	0.61	1.60
744	126.233	-0.15	0.61	1.19
745	126.233	-0.27	0.61	1.51
746	126.25	-0.17	0.61	0.45
747	126.302	-0.99	0.61	1.49
748	126.333	-0.58	0.61	0.82
749	126.417	-0.84	0.61	2.29
750	126.438	-0.50	0.61	0.36
751	126.438	-0.22	0.61	0.74
752	126.438	-0.44	0.61	0.82
753	126.438	-0.07	0.61	1.70
754	126.438	0.02	0.61	1.92
755	126.507	0.27	0.61	0.05
756	126.507	-0.03	0.61	0.07
757	126.507	0.00	0.61	0.96
758	126.507	-0.12	0.61	1.11
759	126.575	-0.14	0.61	1.91
760	126.575	-0.59	0.61	2.33
761	126.583	-0.47	0.61	1.66
762	126.713	-0.94	0.62	0.30
763	126.713	-0.80	0.62	0.63
764	126.713	-0.85	0.62	1.20
765	126.781	-0.59	0.62	0.44
766	126.781	0.04	0.62	2.75
767	126.849	-0.50	0.62	0.46
768	126.849	-0.37	0.62	1.04
769	126.849	-0.89	0.62	1.12
770	126.917	-1.10	0.62	1.00
771	126.987	-1.35	0.62	-0.67
772	126.987	1.23	0.62	-0.59
773	126.987	-0.83	0.62	0.33
774	127.123	-0.59	0.62	0.97
775	127.167	-0.33	0.62	1.18
776	127.192	-0.69	0.62	0.76
777	127.192	0.43	0.62	1.36
778	127.26	-1.08	0.62	0.95
779	127.329	-1.50	0.62	-1.20
780	127.333	-1.26	0.62	1.23
781	127.466	-0.33	0.62	2.03
782	127.5	1.40	0.62	0.48
783	127.534	-0.53	0.62	0.28
784	127.534	-0.69	0.62	0.76
785	127.534	-0.52	0.62	1.27
786	127.534	-0.65	0.62	1.73
787	127.583	-1.36	0.62	-0.16
788	127.603	-0.45	0.62	0.65
789	127.603	-0.68	0.62	1.50
790	127.667	-1.52	0.62	0.90
791	127.671	-0.50	0.62	0.87
792	127.671	-1.19	0.62	1.36
793	127.671	-0.93	0.62	1.49
794	127.671	-0.70	0.62	1.78
795	127.671	-0.72	0.62	2.07
796	127.671	-0.04	0.62	2.49
797	127.671	-0.11	0.62	2.70
798	127.75	-1.51	0.62	0.75
799	127.808	-1.26	0.62	0.14
800	127.808	0.04	0.62	0.86
801	127.833	-1.64	0.62	1.15
802	127.877	-1.78	0.62	0.11
803	127.877	-1.47	0.62	0.48
804	127.917	-1.05	0.62	1.72
805	127.945	-0.72	0.62	0.41
806	128	-1.55	0.62	0.85
807	128.083	-0.85	0.62	1.04
808	128.333	-0.67	0.63	0.22
809	128.417	-0.51	0.63	0.64
810	128.5	0.00	0.63	2.65
811	128.583	-0.80	0.63	0.69
812	128.63	-1.30	0.63	0.60
813	128.833	-0.50	0.63	1.25
814	129.041	0.54	0.63	0.04
815	129.11	0.28	0.63	0.05
816	129.167	0.10	0.63	-0.29
817	129.178	0.10	0.63	0.50
818	129.315	0.70	0.63	1.14
819	129.5	0.24	0.63	0.75
820	129.657	0.25	0.63	3.15
821	129.833	0.32	0.63	1.26
822	130	0.45	0.64	1.58
823	130	-0.50	0.64	1.65
824	130.128	0.20	0.64	1.15
825	130.2	1.32	0.64	1.37
826	130.256	0.18	0.64	0.97
827	130.384	0.24	0.64	1.60
828	130.512	0.26	0.64	0.75
829	130.6	0.74	0.64	1.40
830	130.6	0.73	0.64	1.69
831	130.768	0.68	0.64	0.81
832	130.896	-0.26	0.64	0.96
833	131	0.09	0.64	1.38
834	131	0.41	0.64	1.78
835	131.024	-0.02	0.64	0.45
836	131.201	0.65	0.64	1.12
837	131.792	0.26	0.64	0.81
838	131.8	0.60	0.64	1.80
839	132.2	0.50	0.64	NA
840	132.4	0.70	0.64	1.75
841	132.6	0.10	0.65	0.54
842	132.6	0.44	0.65	0.70
843	132.6	1.08	0.65	0.99
844	132.799	-0.06	0.65	-0.36
845	132.799	0.70	0.65	0.56
846	132.799	0.00	0.65	0.96
847	132.799	1.07	0.65	1.07
848	132.799	-0.33	0.65	1.10
849	133.8	0.07	0.65	0.63
850	133.8	0.34	0.65	1.72
851	133.8	0.63	0.65	1.74
852	133.8	0.22	0.65	1.79
853	133.8	0.25	0.65	1.90
854	133.8	0.31	0.65	2.09
855	133.8	0.94	0.65	2.29
856	133.84	0.53	0.65	0.98
857	134.48	0.67	0.65	0.57
858	134.544	0.53	0.65	1.54
859	134.608	0.39	0.65	1.24
860	134.672	0.63	0.65	0.79
861	134.736	0.46	0.65	1.18
862	134.8	0.19	0.65	0.45
863	134.864	-0.09	0.65	0.05
864	134.928	-0.34	0.65	1.18
865	134.992	0.62	0.65	0.60
866	135.056	0.59	0.65	1.23
867	135.12	0.09	0.66	1.49
868	135.184	-0.27	0.66	1.60
869	135.199	1.10	0.66	0.90
870	135.248	-0.83	0.66	2.23
871	135.312	0.30	0.66	1.12
872	135.376	0.37	0.66	1.33
873	135.44	0.33	0.66	1.24
874	135.504	-0.25	0.66	1.19
875	135.568	0.24	0.66	0.25
876	135.6	0.45	0.66	1.50
877	135.632	-0.10	0.66	1.15
878	135.696	0.50	0.66	0.81
879	135.76	0.32	0.66	0.90
880	135.8	0.43	0.66	-0.60
881	135.824	0.62	0.66	1.42
882	135.888	0.29	0.66	1.19
883	135.952	0.56	0.66	1.23
884	136.016	0.68	0.66	1.52
885	136.144	0.79	0.66	0.86
886	136.2	0.68	0.66	0.81
887	136.208	0.11	0.66	0.61
888	136.272	0.17	0.66	0.88
889	136.4	0.46	0.66	0.88
890	136.4	0.30	0.66	1.80
891	136.46	0.50	0.66	0.30
892	136.52	-1.70	0.66	1.50
893	136.64	-0.57	0.66	-0.03
894	136.76	0.20	0.66	0.60
895	136.88	0.00	0.66	0.00
896	136.88	-0.48	0.66	0.02
897	137.06	0.37	0.66	2.25
898	137.12	0.10	0.66	1.90
899	137.24	-0.20	0.67	1.00
900	137.3	-1.73	0.67	0.06
901	137.48	-1.57	0.67	-0.55
902	137.6	-1.47	0.67	0.11
903	137.9	0.15	0.67	0.07
904	137.92	-0.27	0.67	-0.58
905	137.996	0.10	0.67	-0.72
906	138.02	0.07	0.67	-0.90
907	138.02	0.47	0.67	-0.02
908	138.072	-0.25	0.67	-0.27
909	138.14	-0.03	0.67	-1.58
910	138.148	0.04	0.67	-0.31
911	138.224	-0.34	0.67	-0.32
912	138.26	0.01	0.67	-0.41
913	138.26	-0.05	0.67	-0.28
914	138.26	-0.04	0.67	-0.15
915	138.26	-1.34	0.67	1.28
916	138.3	-0.16	0.67	-0.38
917	138.376	-0.38	0.67	0.30
918	138.452	-0.86	0.67	-1.38
919	138.5	0.00	0.67	-0.25
920	138.528	0.07	0.67	-0.59
921	138.56	-0.44	0.67	1.14
922	138.604	-0.08	0.67	0.31
923	138.756	0.28	0.68	0.10
924	138.908	-0.43	0.68	0.43
925	139.06	-0.09	0.68	-0.35
926	139.174	-1.07	0.68	0.50
927	139.212	-0.42	0.68	-0.35
928	139.273	-2.30	0.68	0.63
929	139.364	0.06	0.68	-0.04
930	139.4	-1.54	0.68	-0.63
931	139.44	-0.10	0.68	-0.20
932	139.516	-0.63	0.68	-0.71
933	139.52	-0.85	0.68	0.45
934	139.592	-0.20	0.68	0.12
935	139.668	-0.59	0.68	-0.53
936	139.7	-1.26	0.68	0.74
937	139.721	-1.65	0.68	0.57
938	139.744	0.00	0.68	-0.14
939	139.82	-0.79	0.68	0.45
940	139.936	-1.62	0.68	0.64
941	140.2	0.73	0.69	-0.63
942	140.274	-1.33	0.69	0.31
943	140.421	-0.57	0.71	-1.05
944	140.48	-2.54	0.69	-0.69
945	140.531	-1.47	0.69	0.71
946	140.568	0.65	0.69	-0.38
947	140.656	-1.58	0.69	-0.34
948	140.678	-1.87	0.69	0.16
949	140.708	-1.52	0.69	0.20
950	140.733	0.45	0.69	0.40
951	140.958	-2.61	0.69	0.00
952	141.072	-0.40	0.69	-0.25
953	141.072	-2.10	0.69	2.41
954	141.297	-0.47	0.69	3.70
955	141.392	-2.67	0.69	0.20
956	141.518	-0.66	0.69	-0.73
957	141.753	-1.71	0.70	0.67
958	143.325	0.12	0.71	-0.02
959	143.55	-0.28	0.71	2.00
960	143.775	-2.10	0.71	1.66
961	143.888	-3.12	0.71	1.81
962	144.001	-1.42	0.71	1.15
963	144.001	-1.32	0.71	1.93
964	144.338	-0.10	0.71	1.85
965	144.403	-2.11	0.71	-0.39
966	144.506	-1.70	0.71	-1.10
967	144.572	-1.79	0.71	-0.31
968	144.874	-0.84	0.72	0.74
969	145.5	-1.71	0.72	0.61
970	145.841	0.20	0.72	1.80
971	146.094	2.30	0.72	0.40
972	146.262	0.20	0.73	1.50
973	146.598	0.20	0.73	1.70
974	146.681	-1.84	0.73	-0.50
975	146.96	-1.12	0.73	-1.13
976	147.186	-2.16	0.73	0.29
977	147.186	-1.68	0.73	0.34
978	147.186	-1.95	0.73	0.87
979	147.27	-1.69	0.73	0.65
980	147.27	-1.77	0.73	1.01
981	147.354	-2.12	0.73	1.18
982	147.354	-1.52	0.73	1.58
983	147.354	-1.25	0.73	1.72
984	147.438	-2.11	0.73	1.12
985	147.522	-1.76	0.73	0.11
986	147.522	-1.66	0.73	0.16
987	147.522	-1.25	0.73	0.68
988	147.522	-1.76	0.73	0.93
989	147.522	-1.52	0.73	1.00
990	147.522	-1.53	0.73	1.04
991	147.522	-1.38	0.73	1.04
992	147.522	-1.66	0.73	1.19
993	147.522	-1.38	0.73	1.19
994	147.522	-0.81	0.73	1.56
995	147.522	-1.45	0.73	1.88
996	147.547	-1.47	0.73	-0.12
997	147.69	-2.22	0.73	0.67
998	147.774	-2.30	0.73	0.44
999	147.774	-1.72	0.73	0.74
1000	147.774	-1.33	0.73	1.09
1001	147.774	-3.10	0.73	2.25
1002	147.791	-0.70	0.74	-0.67
1003	147.824	-0.60	0.74	0.52
1004	147.858	-1.52	0.74	1.30
1005	147.858	-0.97	0.74	1.41
1006	147.858	-1.21	0.74	1.45
1007	147.858	-1.18	0.74	1.50
1008	147.873	-1.02	0.74	-0.75
1009	147.905	-1.00	0.74	0.20
1010	147.942	-2.50	0.74	-1.40
1011	147.942	-1.29	0.74	0.28
1012	147.942	-0.56	0.74	0.57
1013	147.942	-0.82	0.74	1.08
1014	147.942	-0.73	0.74	1.13
1015	147.946	-0.58	0.74	-0.68
1016	147.979	-1.28	0.74	-0.07
1017	148.026	-1.90	0.74	-2.30
1018	148.026	-1.00	0.74	0.39
1019	148.026	-1.22	0.74	1.79
1020	148.028	-1.33	0.74	-0.26
1021	148.093	-1.54	0.74	0.53
1022	148.158	-0.68	0.74	-0.08
1023	148.199	-1.44	0.74	0.04
1024	148.248	-1.37	0.74	0.51
1025	148.264	-0.89	0.74	-0.62
1026	148.272	-0.91	0.74	0.62
1027	148.279	-1.43	0.74	1.70
1028	148.279	-1.37	0.74	1.88
1029	148.313	-1.33	0.74	-0.04
1030	148.447	-0.93	0.74	1.48
1031	148.468	-1.73	0.74	-1.11
1032	148.476	-1.50	0.74	0.16
1033	148.517	-1.53	0.74	0.42
1034	148.531	-1.84	0.74	-0.41
1035	148.531	-1.47	0.74	-0.23
1036	148.531	-1.17	0.74	-0.12
1037	148.566	-1.94	0.74	0.23
1038	148.615	-1.11	0.74	-0.46
1039	148.615	-1.07	0.74	0.01
1040	148.631	-1.64	0.74	0.77
1041	148.656	-1.48	0.74	0.27
1042	148.699	-1.73	0.74	-0.64
1043	148.699	-1.63	0.74	0.00
1044	148.699	-1.63	0.74	0.39
1045	148.783	-2.09	0.74	0.00
1046	148.783	-2.09	0.74	0.07
1047	148.867	-1.21	0.74	-0.33
1048	148.867	-1.21	0.74	0.00
1049	148.867	0.05	0.74	0.10
1050	148.867	-1.19	0.74	2.05
1051	148.951	0.95	0.74	0.10
1052	149.035	-1.22	0.74	-0.49
1053	149.035	-2.16	0.74	-0.49
1054	149.035	-1.67	0.74	-0.43
1055	149.035	-1.67	0.74	-0.43
1056	149.035	-0.83	0.74	-0.01
1057	149.035	-0.83	0.74	0.00
1058	149.035	-2.30	0.74	0.40
1059	149.035	-1.22	0.74	0.64
1060	149.035	-2.16	0.74	0.64
1061	149.035	-0.10	0.74	2.50
1062	149.119	-1.70	0.74	0.00
1063	149.119	-0.10	0.74	2.60
1064	149.203	-0.70	0.74	3.00
1065	149.371	-1.60	0.74	3.30
1066	149.455	-2.35	0.75	2.90
1067	149.707	-0.95	0.75	2.00
1068	149.707	-2.40	0.75	3.05
1069	149.791	-2.35	0.75	3.55
1070	149.959	-1.90	0.75	2.60
1071	150.066	-0.86	1.00	0.04
1072	150.211	-1.40	0.75	3.00
1073	150.464	-2.15	0.75	2.20
1074	150.989	-1.80	0.75	3.60
1075	150.989	-0.47	0.75	NA
1076	151.178	-1.70	0.75	3.20
1077	151.365	-1.06	0.76	0.80
1078	151.665	-1.85	1.00	1.03
1079	151.665	-1.40	0.76	NA
1080	151.665	-1.00	0.80	NA
1081	151.953	-1.30	0.76	NA
1082	152.241	-0.80	0.76	NA
1083	152.529	-1.40	0.76	NA
1084	152.674	-1.47	2.00	-0.07
1085	152.674	-1.18	2.00	0.25
1086	153.25	-1.00	0.76	2.90
1087	153.25	-1.10	0.76	NA
1088	153.628	-2.39	0.76	NA
1089	153.682	0.28	0.76	0.80
1090	153.682	-1.00	0.76	2.40
1091	153.826	-0.05	0.76	0.11
1092	154.115	-0.59	0.77	1.82
1093	154.115	-1.20	0.77	2.28
1094	154.193	-1.80	0.77	2.60
1095	154.569	0.30	0.77	3.50
1096	154.691	-1.40	0.77	0.94
1097	154.691	-0.41	0.77	2.41
1098	154.946	0.10	0.77	0.60
1099	155.511	-0.95	0.77	3.65
1100	155.556	-1.32	2.00	-0.01
1101	155.556	-1.13	2.00	0.23
1102	155.804	-0.61	0.77	1.46
1103	156.011	-0.53	0.77	-0.08
1104	156.159	-1.30	0.77	3.20
1105	156.219	-0.02	0.77	0.10
1106	156.323	-0.33	0.77	0.39
1107	156.323	-0.74	0.77	1.17
1108	156.388	-0.80	0.77	3.60
1109	156.426	-0.86	0.77	-0.18
1110	156.53	-0.49	0.77	0.22
1111	156.53	-1.50	0.77	1.11
1112	156.616	0.17	0.77	0.00
1113	156.616	0.17	0.77	1.91
1114	156.616	-0.40	0.77	4.30
1115	156.634	-0.79	0.78	0.53
1116	156.634	-0.33	0.78	1.3
1117	156.738	0.04	0.78	2.07
1118	156.842	0.06	0.78	1.21
1119	156.846	1.07	0.78	0.00
1120	156.846	1.07	0.78	2.39
1121	156.945	-1.43	0.78	-0.13
1122	156.945	-0.62	0.78	2.82
1123	157.049	-0.23	0.78	-0.01
1124	157.049	-0.93	0.78	0.05
1125	157.153	-1.16	0.78	-0.85
1126	157.153	0.07	0.80	2.55
1127	157.257	0.00	0.78	-0.24
1128	157.304	0.36	0.78	1.33
1129	157.36	-1.50	0.78	1.02
1130	157.464	0.18	0.78	-0.33
1131	157.464	-1.80	0.78	0.98
1132	157.464	-0.26	0.78	3.47
1133	157.568	0.50	0.78	1.52
1134	157.568	0.21	0.78	3.00
1135	157.672	-0.22	0.78	0.11
1136	157.724	-0.51	0.78	-0.34
1137	157.763	-0.72	0.78	2.63
1138	157.763	-0.87	0.78	2.76
1139	157.763	-0.87	0.78	2.76
1140	157.763	-1.05	0.78	3.09
1141	157.763	-1.05	0.78	3.09
1142	157.763	-0.60	0.78	4.25
1143	157.775	-0.40	0.78	0.07
1144	157.879	0.20	0.78	-1.46
1145	157.879	0.07	1.00	-0.02
1146	157.983	-1.21	0.78	-0.34
1147	157.991	-0.94	0.78	2.25
1148	157.991	0.31	0.78	2.34
1149	157.991	-1.19	0.78	2.67
1150	157.991	-1.19	0.78	2.67
1151	157.991	-1.32	0.78	2.90
1152	157.991	-1.32	0.78	2.90
1153	157.991	-0.96	0.78	3.07
1154	157.991	-0.69	0.78	3.58
1155	157.991	-0.71	0.78	3.66
1156	157.991	-0.40	0.78	3.68
1157	157.991	-0.40	0.78	3.68
1158	158.221	-0.35	0.78	2.52
1159	158.221	-0.90	0.78	2.81
1160	158.221	-0.66	0.78	2.82
1161	158.294	0.31	0.78	-0.21
1162	158.45	-0.29	0.78	0.52
1163	158.45	0.63	0.78	0.52
1164	158.45	-0.76	0.78	1.28
1165	158.45	-0.24	0.78	1.28
1166	158.45	0.06	0.78	1.67
1167	158.45	-0.51	0.78	2.21
1168	158.45	0.55	0.78	2.64
1169	158.45	-0.81	0.78	2.79
1170	158.45	-0.88	0.78	2.81
1171	158.45	0.03	0.78	3.00
1172	158.45	-0.02	0.78	3.15
1173	158.45	-0.24	0.78	3.25
1174	158.45	0.63	0.78	3.67
1175	158.45	-1.50	0.78	4.20
1176	158.502	-0.05	0.78	0.10
1177	158.709	-0.57	0.79	-0.19
1178	158.709	-0.20	0.79	0.70
1179	158.709	0.81	0.79	2.22
1180	158.813	-0.15	0.79	1.51
1181	158.813	0.03	0.79	2.99
1182	158.813	-0.84	0.79	3.06
1183	158.865	-0.43	0.79	0.35
1184	158.909	-2.70	0.79	2.30
1185	159.021	-0.61	0.79	3.25
1186	159.073	-0.10	0.79	0.40
1187	159.125	0.60	0.79	3.21
1188	159.176	-0.72	0.79	0.35
1189	159.228	-0.59	1.00	-0.24
1190	159.228	-0.09	0.79	0.08
1191	159.228	-0.40	0.80	0.56
1192	159.228	-0.35	0.79	3.64
1193	159.28	-0.13	0.79	0.72
1194	159.311	-0.24	0.79	-0.74
1195	159.332	0.03	0.79	1.33
1196	159.332	-0.01	0.79	3.48
1197	159.332	-0.38	0.79	3.73
1198	159.366	-1.75	0.79	4.50
1199	159.384	0.27	0.79	1.52
1200	159.436	1.80	0.79	2.68
1201	159.436	-0.02	0.79	3.97
1202	159.457	-0.03	0.79	1.28
1203	159.457	-0.15	0.79	1.32
1204	159.457	0.08	0.79	1.79
1205	159.477	-0.50	0.79	0.20
1206	159.488	-0.10	0.79	0.80
1207	159.508	0.00	0.79	0.60
1208	159.54	-0.02	0.79	-0.14
1209	159.54	-0.58	0.80	2.90
1210	159.54	-0.51	0.79	3.10
1211	159.592	-0.30	0.79	4.23
1212	159.747	-0.16	1.00	NA
1213	159.825	-0.50	0.79	5.45
1214	159.851	-0.20	0.79	0.20
1215	159.851	1.60	0.79	3.49
1216	159.955	0.20	0.79	0.20
1217	159.955	-0.20	0.79	3.31
1218	160.054	-1.20	0.79	3.30
1219	160.054	-1.35	0.79	5.20
1220	160.058	-3.15	0.80	-0.74
1221	160.058	-1.28	0.80	-0.15
1222	160.058	-0.20	0.79	0.70
1223	160.058	0.40	0.79	1.60
1224	160.058	0.00	0.80	1.71
1225	160.266	-0.20	0.79	1.20
1226	160.266	0.80	0.79	2.33
1227	160.266	0.13	0.79	4.28
1228	160.284	1.19	0.79	0.74
1229	160.284	-1.10	0.79	4.50
1230	160.37	0.44	0.79	4.11
1231	160.474	-0.05	0.79	0.50
1232	160.513	0.20	0.79	3.00
1233	160.577	-0.20	0.79	0.90
1234	160.681	-0.04	0.79	0.17
1235	160.971	0.35	0.80	3.59
1236	160.971	-0.30	0.80	4.80
1237	161.2	-0.75	0.80	2.60
1238	161.2	2.19	0.80	2.73
1239	161.2	1.97	0.80	2.80
1240	161.2	1.84	0.80	2.82
1241	161.34	0.04	0.80	1.17
1242	161.34	-0.40	0.80	1.28
1243	161.34	-0.22	0.80	1.43
1244	161.34	-0.15	0.80	1.62
1245	161.367	0.75	0.80	1.79
1246	161.367	0.97	0.80	1.80
1247	161.367	1.03	0.80	2.05
1248	161.367	1.16	0.80	2.11
1249	161.367	-0.20	0.80	2.30
1250	161.367	1.54	0.80	2.44
1251	161.367	0.75	0.80	NA
1252	161.45	0.00	0.80	1.00
1253	161.45	1.58	0.80	1.20
1254	161.45	1.55	0.80	1.89
1255	161.45	1.71	0.80	1.94
1256	161.45	0.25	0.80	2.10
1257	161.45	1.34	0.80	2.15
1258	161.45	2.17	0.80	3.23
1259	161.48	-0.29	0.80	1.47
1260	161.533	1.35	0.80	1.84
1261	161.533	0.45	0.80	2.49
1262	161.533	1.30	0.80	2.86
1263	161.533	0.10	0.80	3.55
1264	161.533	-0.20	0.80	3.80
1265	161.7	1.72	0.80	2.26
1266	161.7	1.66	0.80	2.50
1267	161.7	1.76	0.80	2.57
1268	161.7	1.92	0.80	2.75
1269	161.7	-0.30	0.80	3.80
1270	161.783	-0.20	0.80	4.10
1271	161.95	-0.18	0.80	3.15
1272	162.033	-0.10	0.80	2.15
1273	162.033	-0.15	0.80	2.65
1274	162.033	1.14	0.80	3.40
1275	162.2	1.68	0.80	2.93
1276	162.284	0.00	0.80	3.40
1277	162.284	1.19	0.80	3.68
1278	162.32	0.50	1.00	1.80
1279	162.367	1.24	0.81	2.09
1280	162.367	1.31	0.81	3.05
1281	162.45	0.25	0.81	3.20
1282	162.45	0.23	0.81	3.46
1283	162.534	-0.13	0.81	3.46
1284	162.867	-0.90	0.81	2.60
1285	162.95	-1.40	0.81	2.50
1286	163.117	-2.10	0.81	2.80
1287	163.283	0.60	0.81	3.20
1288	163.45	-1.40	0.81	2.55
1289	163.86	0.26	0.80	0.52
1290	166.762	-0.90	0.84	3.25
1291	166.95	0.90	0.84	3.60
1292	167.012	-1.70	0.84	1.50
1293	167.012	-0.30	0.84	2.80
1294	167.137	1.85	0.84	3.70
1295	167.387	0.30	0.84	0.40
1296	167.637	0.00	0.85	-0.80
1297	167.822	0.30	0.85	0.85
1298	168.31	-0.40	0.85	-0.75
1299	168.553	-0.50	0.85	-1.30
1300	168.662	-1.46	1.00	NA
1301	168.797	-0.30	0.86	-0.65
1302	168.858	-1.73	0.86	0.06
1303	169.04	-0.15	0.86	0.05
1304	169.224	-0.05	0.86	0.40
1305	169.467	-0.10	0.86	-0.05
1306	169.467	0.50	0.86	0.30
1307	170.076	0.20	0.87	0.60
1308	170.625	-1.10	0.87	1.20
1309	171.295	-0.20	0.88	1.00
1310	171.679	-0.10	0.88	1.40
1311	172	-1.20	0.88	0.45
1312	172.16	-0.55	0.88	1.30
1313	172.64	0.30	0.89	-0.40
1314	172.88	-0.30	0.89	0.65
1315	173.2	-0.15	0.89	0.25
1316	174	0.55	0.89	0.70
1317	175.36	-0.90	0.90	0.05
1318	175.84	-1.50	0.90	1.90
1319	176.622	1.70	0.90	0.50
1320	177.011	-3.30	0.91	2.30
1321	177.166	-0.50	0.91	0.50
1322	177.711	0.60	0.91	1.40
1323	177.789	-2.55	0.91	2.05
1324	178.334	-3.65	0.92	3.05
1325	178.566	-3.50	0.92	2.00
1326	178.947	-2.36	0.92	2.75
1327	178.955	-3.10	0.92	2.70
1328	179.095	-2.93	0.92	3.27
1329	179.168	-3.29	0.92	2.91
1330	179.242	-3.12	0.92	2.98
1331	179.316	-1.75	0.92	1.92
1332	179.389	-2.15	0.92	3.01
1333	179.422	-3.40	0.92	3.15
1334	179.463	-2.77	0.92	2.80
1335	179.537	-2.70	0.92	2.43
1336	179.611	-2.62	0.93	2.90
1337	179.684	-3.09	0.93	3.81
1338	179.832	-2.67	0.93	2.63
1339	179.905	-3.04	0.93	2.87
1340	179.966	-3.40	0.93	3.50
1341	180.053	-3.64	0.93	4.06
1342	180.089	-3.35	0.93	2.81
1343	180.122	-1.90	0.93	3.90
1344	180.126	-2.95	0.93	2.77
1345	180.163	-3.02	0.93	2.64
1346	180.2	-3.67	0.93	2.40
1347	180.215	-3.38	0.93	3.04
1348	180.229	-3.58	0.93	3.45
1349	180.244	-3.19	0.93	4.02
1350	180.259	-3.98	0.93	2.67
1351	180.274	-3.75	0.93	2.73
1352	180.278	-1.70	0.93	3.80
1353	180.288	-2.13	0.93	3.30
1354	180.303	-3.27	0.93	3.09
1355	180.333	-2.44	0.93	2.86
1356	180.384	-3.02	0.93	4.42
1357	180.421	-2.69	0.93	4.19
1358	180.434	-2.90	0.93	3.95
1359	180.458	-3.91	0.93	3.42
1360	180.495	-2.78	0.93	4.06
1361	180.532	-3.71	0.93	3.46
1362	180.568	-2.50	0.93	4.29
1363	180.605	-2.94	0.93	2.69
1364	180.642	-3.86	0.93	3.89
1365	180.679	-2.63	0.93	3.71
1366	180.716	-3.32	0.93	4.14
1367	180.745	-3.70	0.93	3.35
1368	180.753	-1.99	0.93	2.83
1369	180.789	-2.29	0.93	4.58
1370	180.863	-2.76	0.93	4.70
1371	180.9	-2.69	0.93	4.82
1372	180.974	-2.58	0.93	5.10
1373	181.011	-3.30	0.93	4.47
1374	181.047	-1.64	0.93	2.47
1375	181.084	-1.84	0.94	2.25
1376	181.121	-1.51	0.94	2.32
1377	181.134	-3.75	0.94	4.15
1378	181.158	-2.47	0.94	2.43
1379	181.195	-2.07	0.94	2.96
1380	181.232	-2.99	0.94	4.10
1381	181.268	-3.09	0.94	4.69
1382	181.289	-3.30	0.94	4.40
1383	181.305	-2.57	0.94	5.50
1384	181.342	-2.51	0.94	4.12
1385	181.379	-4.18	0.94	4.38
1386	181.416	-4.53	0.94	4.72
1387	181.445	-2.85	0.94	3.15
1388	181.453	-1.00	0.94	1.00
1389	181.453	-1.80	0.94	1.10
1390	181.453	-2.00	0.94	1.30
1391	181.453	-2.10	0.94	2.60
1392	181.453	-2.40	0.94	2.70
1393	181.453	-2.80	0.94	2.90
1394	181.453	-3.04	0.94	3.65
1395	181.453	-3.40	0.94	4.10
1396	181.489	-4.01	0.94	5.55
1397	181.522	-2.50	0.94	1.90
1398	181.522	-4.60	0.94	5.10
1399	181.522	-3.30	0.94	5.90
1400	181.526	-3.96	0.94	5.63
1401	181.6	-4.25	0.94	3.00
1402	181.6	-3.95	0.94	3.05
1403	181.6	-3.24	0.94	5.97
1404	181.615	-3.84	0.94	6.36
1405	181.629	-4.65	0.94	4.08
1406	181.644	-3.90	0.94	3.63
1407	181.659	-2.80	0.94	5.29
1408	181.674	-3.50	0.94	4.34
1409	181.688	-4.27	0.94	3.29
1410	181.703	-4.31	0.94	2.36
1411	181.718	-4.83	0.94	1.82
1412	181.733	-3.51	0.94	2.00
1413	181.747	NA	0.94	3.09
1414	181.755	-3.20	0.94	2.40
1415	181.777	NA	0.94	3.31
1416	181.806	-3.80	0.94	2.00
1417	181.821	-1.50	0.94	1.00
1418	181.821	-2.80	0.94	1.30
1419	181.821	-2.00	0.94	2.30
1420	181.834	-3.60	0.94	1.90
1421	181.858	-3.64	0.94	1.68
1422	181.858	-0.45	0.94	2.33
1423	181.895	-2.76	0.94	2.91
1424	181.911	-0.65	0.94	2.50
1425	181.932	-1.72	0.94	3.52
1426	181.968	-1.49	0.94	1.92
1427	182.005	-1.09	0.94	2.55
1428	182.042	0.08	0.94	3.18
1429	182.079	-1.31	0.94	2.29
1430	182.116	-1.55	0.94	2.20
1431	182.153	0.69	0.94	2.41
1432	182.189	-1.50	0.94	1.50
1433	182.189	0.87	0.94	3.88
1434	182.222	-0.80	0.94	2.20
1435	182.263	-1.05	0.94	2.49
1436	182.337	-0.65	0.94	2.53
1437	182.378	-0.60	0.94	1.95
1438	182.534	-0.65	0.94	3.30
1439	182.558	-0.90	0.95	1.00
1440	182.558	0.03	0.95	3.17
1441	182.587	-1.27	0.95	1.96
1442	182.617	-0.57	0.95	2.82
1443	182.845	-0.40	0.95	2.20
1444	182.853	-1.02	0.95	2.10
1445	182.882	-0.53	0.95	1.59
1446	182.912	-1.37	0.95	1.63
1447	182.926	-0.10	0.95	1.70
1448	182.941	-0.90	0.95	1.46
1449	182.971	-1.09	0.95	1.09
1450	183.058	-1.04	0.95	1.29
1451	183.088	-1.05	0.95	1.95
1452	183.139	NA	0.95	1.64
1453	183.176	-1.10	0.95	1.90
1454	183.22	-2.89	0.95	2.21
1455	183.232	-4.00	0.95	1.50
1456	183.44	-1.00	0.95	1.50
1457	183.463	-0.80	0.95	1.00
1458	183.528	-2.75	0.95	0.70
1459	183.528	-1.10	0.95	1.30
1460	183.579	-3.00	0.95	0.80
1461	183.616	-3.30	0.95	1.50
1462	183.792	-3.20	0.95	1.20
1463	183.811	-0.60	0.95	1.20
1464	183.811	-2.64	0.95	2.42
1465	183.868	0.10	0.95	1.50
1466	183.88	-2.80	0.95	0.80
1467	183.926	-1.80	0.95	1.80
1468	184.042	-1.98	0.95	3.36
1469	184.1	-0.90	0.95	2.41
1470	184.158	-1.97	0.95	2.04
1471	184.216	-1.44	0.95	3.54
1472	184.332	-0.60	0.95	3.00
1473	184.389	-0.40	0.95	1.00
1474	184.408	0.15	0.95	2.30
1475	184.496	-1.20	0.95	3.90
1476	184.505	-1.38	0.95	2.94
1477	184.672	-0.05	0.96	3.45
1478	184.737	-0.40	0.96	1.80
1479	184.737	-1.08	0.96	2.28
1480	184.911	-2.38	0.96	2.77
1481	184.936	-0.85	0.96	2.10
1482	184.936	-0.15	0.96	2.60
1483	184.968	-2.91	0.96	0.57
1484	184.968	-1.20	0.96	0.60
1485	185.024	-3.10	0.96	2.50
1486	185.112	-0.80	0.96	2.55
1487	185.2	-2.98	0.96	2.45
1488	185.288	-0.50	0.96	0.80
1489	185.316	-2.90	0.96	3.00
1490	185.376	-1.25	0.96	0.45
1491	185.464	-1.20	0.96	0.50
1492	185.547	-2.00	0.96	1.90
1493	185.552	-1.50	0.96	0.05
1494	185.728	-1.10	0.96	0.95
1495	185.779	-3.10	0.96	2.30
1496	185.779	-3.20	0.96	3.00
1497	185.779	-3.60	0.96	3.50
1498	185.816	-2.50	0.96	2.70
1499	185.816	-2.45	0.96	2.80
1500	185.895	-2.80	0.96	2.30
1501	185.904	-3.30	0.96	2.05
1502	186.011	-1.10	0.96	1.10
1503	186.011	-1.90	0.96	1.90
1504	186.011	-4.10	0.96	2.50
1505	186.168	-2.50	0.96	0.90
1506	186.256	-0.65	0.96	1.00
1507	186.474	-0.40	0.96	1.30
1508	186.474	-2.20	0.96	2.60
1509	186.52	-2.85	0.96	1.80
1510	186.52	-1.40	0.96	2.95
1511	186.608	-3.60	0.96	2.70
1512	186.696	-2.60	0.96	2.50
1513	186.705	-1.50	0.96	2.00
1514	186.784	-3.00	0.96	2.45
1515	186.872	-1.30	0.96	0.05
1516	187.048	-0.40	0.97	1.90
1517	187.048	-1.10	0.97	1.95
1518	187.053	-1.10	0.97	3.10
1519	187.136	-1.30	0.97	1.60
1520	187.284	-1.70	0.97	2.00
1521	187.312	-1.70	0.97	2.50
1522	187.4	-0.15	0.97	1.20
1523	187.4	-2.30	0.97	2.90
1524	187.488	-1.95	0.97	0.40
1525	187.488	-0.50	0.97	1.10
1526	187.488	-0.60	0.97	2.90
1527	187.576	-1.15	0.97	1.20
1528	187.576	-0.15	0.97	3.60
1529	187.664	-0.75	0.97	2.50
1530	187.84	-0.95	0.97	2.20
1531	188.016	-1.75	0.97	-0.70
1532	188.104	-2.20	0.97	3.00
1533	188.28	-0.85	0.97	-0.40
1534	188.456	-0.70	0.97	0.20
1535	188.544	-0.90	0.97	-0.40
1536	188.632	-0.80	0.97	1.80
1537	188.808	-0.60	0.97	-0.50
1538	188.984	-0.85	0.97	-0.20
1539	189.072	-0.35	0.97	-0.20
1540	189.248	-1.10	0.97	0.30
1541	189.248	-0.90	0.97	1.95
1542	189.336	-1.00	0.98	0.50
1543	189.6	-0.90	0.98	-1.10
1544	189.676	-2.60	0.98	0.20
1545	189.754	-0.80	0.98	-0.60
1546	189.754	0.00	0.98	0.60
1547	189.83	0.20	0.98	-0.70
1548	189.906	-0.40	0.98	0.50
1549	189.984	-0.05	0.98	-0.50
1550	189.984	-0.35	0.98	-0.10
1551	190.06	-0.45	0.98	-0.30
1552	190.136	0.20	0.98	0.40
1553	190.214	0.05	0.98	-0.70
1554	190.214	-0.95	0.98	3.00
1555	190.366	-1.15	0.98	1.85
1556	190.596	-1.30	0.98	1.80
1557	190.674	-1.60	0.98	2.10
1558	190.904	-1.10	0.98	2.30
1559	190.98	-1.80	0.98	-0.30
1560	190.98	-1.00	0.98	0.40
1561	191.056	-0.75	0.98	1.50
1562	191.056	-0.35	0.98	2.30
1563	191.134	-0.40	0.98	2.70
1564	191.134	-0.15	0.98	3.30
1565	191.21	-1.10	0.98	2.60
1566	191.364	-0.60	0.98	0.55
1567	191.364	-1.45	0.98	0.60
1568	191.44	-1.00	0.99	1.90
1569	191.516	-1.30	0.99	2.40
1570	191.594	-1.80	0.99	1.50
1571	191.594	-1.15	0.99	2.05
1572	191.746	-0.70	0.99	0.60
1573	191.976	-1.85	0.99	2.40
1574	192.13	-1.70	0.99	1.50
1575	192.514	-1.95	0.99	3.00
1576	192.744	-2.45	0.99	2.55
1577	192.974	-0.90	0.99	1.95
1578	192.974	-0.80	0.99	3.20
1579	193.126	-1.10	0.99	2.50
1580	193.51	-1.15	1.00	4.40
1581	193.74	-1.55	1.00	2.50
1582	193.816	-0.90	1.00	1.95
1583	193.894	-1.70	1.00	2.70
1584	194.046	-1.75	1.00	3.85
1585	194.276	-2.35	1.00	3.30
1586	194.506	-2.10	1.00	3.20
1587	194.584	-0.90	1.00	2.90
1588	194.66	-1.95	1.00	1.50
1589	194.736	-1.40	1.00	0.90
1590	195.35	-2.30	1.00	-0.80
1591	195.426	-1.35	1.00	0.80
1592	195.656	-1.00	1.01	2.30
1593	196.116	-3.30	1.01	0.00
1594	196.27	-1.25	1.01	1.60
1595	196.5	-3.75	1.01	0.70
1596	196.706	-3.40	1.01	0.80
1597	197.534	-1.50	1.02	1.80
1598	197.809	-2.45	1.02	1.40
1599	197.946	-2.65	1.02	1.80
1600	198.291	-1.50	1.02	2.10
1601	198.36	-2.70	1.02	0.60
1602	198.498	-1.80	1.02	1.30
1603	198.566	-2.20	1.02	0.90
1604	198.636	-1.65	1.02	2.80
1605	198.98	-1.55	1.02	2.70
1606	199.394	-1.05	1.03	2.40
